# Supplementary material for: Bioinformatics analysis to identify the relationship between human papillomavirus-associated cervical cancer, toll-like receptors and exomes: A genetic epidemiology study
Source: PLoS One. 2024 Aug 29;19(8):e0305760. doi: 10.1371/journal.pone.0305760 (PMC11361573; doi:10.1371/journal.pone.0305760)
Supplement: S1 Appendix — (XLSX) [file pone.0305760.s001.xlsx]

## Sheet: Supplement 1 - Cases CC e CN
ID	Case	HPV	Age	Histological grade	Stage	Metastasis
CC010	cervical cancer	positive	35	Well/moderately	II	No
CC028	cervical cancer	positive	27	Well/moderately	IB2	Yes
CC029	cervical cancer	positive	40	Well/moderately	IB	No
CC034A	cervical cancer	positive	42	Poorly/undiffer	IB	No
CC034B	cervical cancer	positive	44	Poorly/undiffer	II/III	No
CC068	cervical cancer	positive	41	Poorly/undiffer	IB	Yes
CC205	cervical cancer	positive	57	Well/moderately	IB	No
CC225	cervical cancer	positive	44	Well/moderately	IV	No
CC233	cervical cancer	negative	44	Well/moderately	IB	No
CC237	cervical cancer	positive	25	Well/moderately	IB	No
CC243	cervical cancer	negative	30	Poorly/undiffer	IB2	No
CC300	cervical cancer	positive	47	Poorly/undiffer	IB2	No
CC304	cervical cancer	positive	63	Poorly/undiffer	IB	No
CC437	cervical cancer	positive	38	Poorly/undiffer	IB	No
CC507	cervical cancer	positive	52	Poorly/undiffer	IIIB	Yes
CC515	cervical cancer	positive	38	Poorly/undiffer	IB2	No
CC519	cervical cancer	positive	48	Well/moderately	IB2	No
CC553	cervical cancer	positive	53	Poorly/undiffer	IB	No
CC600	cervical cancer	positive	55	Poorly/undiffer	IB1	No
CC701	cervical cancer	negative	26	Poorly/undiffer	IB2	Yes
CN001	control	negative	35	absent	absent	absent
CN018	control	negative	44	absent	absent	absent
CN022	control	negative	45	absent	absent	absent
CN206	control	negative	66	absent	absent	absent
CN243	control	negative	43	absent	absent	absent
CN407	control	negative	56	absent	absent	absent
CN530	control	negative	48	absent	absent	absent
CN543	control	negative	43	absent	absent	absent

## Sheet: Supplement 2 - Identification o
ID	adj.P.Val	P.Value	F	Gene.symbol	Gene.title	Gene.ID	Chromosome.location	Chromosome.annotation	Nucleotide.Title	GI	GenBank.Accession	Platform_CLONEID	Platform_ORF	Platform_SPOTID	GO.Function	GO.Process	GO.Component	GO.Function.ID	GO.Process.ID	GO.Component.ID
210176_at	5.57e-02	2.98e-02	4.00	TLR1	toll like receptor 1	7096	4p14	Chromosome 4, NC_000004.12 (38787555..38805800, complement)	Homo sapiens mRNA; cDNA DKFZp564I0682 (from clone DKFZp564I0682)	4886482	AL050262	NA	NA		Toll-like receptor 2 binding///lipopeptide binding///protein binding///protein heterodimerization activity///receptor activity///transmembrane signaling receptor activity///transmembrane signaling receptor activity	MyD88-dependent toll-like receptor signaling pathway///cellular response to triacyl bacterial lipopeptide///defense response to bacterium///detection of triacyl bacterial lipopeptide///immune response///inflammatory response///innate immune response///macrophage activation///positive regulation of interleukin-6 biosynthetic process///positive regulation of tumor necrosis factor biosynthetic proce…	Golgi apparatus///Toll-like receptor 1-Toll-like receptor 2 protein complex///integral component of plasma membrane///membrane///membrane raft///phagocytic vesicle membrane///plasma membrane	GO:0035663///GO:0071723///GO:0005515///GO:0046982///GO:0004872///GO:0004888///GO:0004888	GO:0002755///GO:0071727///GO:0042742///GO:0042495///GO:0006955///GO:0006954///GO:0045087///GO:0042116///GO:0045410///GO:0042535///GO:0050707///GO:0007165///GO:0034130///GO:0038123///GO:0002224	GO:0005794///GO:0035354///GO:0005887///GO:0016020///GO:0045121///GO:0030670///GO:0005886
204924_at	3.95e-04	4.42e-05	1.47e+01	TLR2	toll like receptor 2	7097	4q32	Chromosome 4, NC_000004.12 (153684080..153710643)	Homo sapiens toll like receptor 2 (TLR2), transcript variant 3, mRNA	974005300	NM_003264	NA	NA		Toll-like receptor binding///lipopolysaccharide binding///lipopolysaccharide receptor activity///peptidoglycan binding///protein binding///protein heterodimerization activity///receptor activity///signaling pattern recognition receptor activity///transmembrane signaling receptor activity///triacyl lipopeptide binding	I-kappaB phosphorylation///MyD88-dependent toll-like receptor signaling pathway///apoptotic process///cellular response to bacterial lipopeptide///cellular response to diacyl bacterial lipopeptide///cellular response to lipoteichoic acid///cellular response to triacyl bacterial lipopeptide///cytokine secretion involved in immune response///defense response to Gram-positive bacterium///detection o…	Golgi apparatus///Toll-like receptor 1-Toll-like receptor 2 protein complex///cell surface///cytoplasm///integral component of plasma membrane///intrinsic component of plasma membrane///membrane raft///phagocytic vesicle membrane///plasma membrane///plasma membrane	GO:0035325///GO:0001530///GO:0001875///GO:0042834///GO:0005515///GO:0046982///GO:0004872///GO:0008329///GO:0004888///GO:0042497	GO:0007252///GO:0002755///GO:0006915///GO:0071221///GO:0071726///GO:0071223///GO:0071727///GO:0002374///GO:0050830///GO:0042496///GO:0042495///GO:0006955///GO:0006954///GO:0045087///GO:0032613///GO:0031663///GO:0042346///GO:0051092///GO:0030177///GO:0032722///GO:0010628///GO:0050729///GO:0032728///GO:0032735///GO:0032741///GO:0032755///GO:0032757///GO:0051770///GO:0034123///GO:0045944///GO:003276…	GO:0005794///GO:0035354///GO:0009986///GO:0005737///GO:0005887///GO:0031226///GO:0045121///GO:0030670///GO:0005886///GO:0005886
242667_at	1.98e-01	1.35e-01	2.15	TLR3	toll like receptor 3	7098	4q35	Chromosome 4, NC_000004.12 (186069155..186086724)	wj31h05.x1 NCI_CGAP_Kid12 Homo sapiens cDNA clone IMAGE:2404473 3-, mRNA sequence	5236448	AI769939	NA	NA		double-stranded RNA binding///double-stranded RNA binding///identical protein binding///protein binding///receptor activity///transmembrane signaling receptor activity	I-kappaB kinase/NF-kappaB signaling///I-kappaB phosphorylation///MyD88-independent toll-like receptor signaling pathway///TRIF-dependent toll-like receptor signaling pathway///activation of NF-kappaB-inducing kinase activity///apoptotic signaling pathway///cellular response to drug///cellular response to exogenous dsRNA///cellular response to interferon-beta///cellular response to interferon-gamm…	Golgi membrane///NOT cell surface///cytoplasm///early endosome///endolysosome membrane///endoplasmic reticulum membrane///endosome membrane///integral component of plasma membrane///intracellular///lysosomal membrane///membrane	GO:0003725///GO:0003725///GO:0042802///GO:0005515///GO:0004872///GO:0004888	GO:0007249///GO:0007252///GO:0002756///GO:0035666///GO:0007250///GO:0097190///GO:0035690///GO:0071360///GO:0035458///GO:0071346///GO:0071260///GO:0042742///GO:0051607///GO:0009597///GO:0097191///GO:0006972///GO:0006954///GO:0045087///GO:0008584///GO:0002282///GO:0070266///GO:0097527///GO:0034128///GO:0045671///GO:0046330///GO:0042346///GO:0051092///GO:0043065///GO:0045080///GO:0032722///GO:001062…	GO:0000139///NOT GO:0009986///GO:0005737///GO:0005769///GO:0036020///GO:0005789///GO:0010008///GO:0005887///GO:0005622///GO:0005765///GO:0016020
206271_at	4.60e-01	3.77e-01	1.01	TLR3	toll like receptor 3	7098	4q35	Chromosome 4, NC_000004.12 (186069155..186086724)	Homo sapiens toll like receptor 3 (TLR3), mRNA	19718735	NM_003265	NA	NA		double-stranded RNA binding///double-stranded RNA binding///identical protein binding///protein binding///receptor activity///transmembrane signaling receptor activity	I-kappaB kinase/NF-kappaB signaling///I-kappaB phosphorylation///MyD88-independent toll-like receptor signaling pathway///TRIF-dependent toll-like receptor signaling pathway///activation of NF-kappaB-inducing kinase activity///apoptotic signaling pathway///cellular response to drug///cellular response to exogenous dsRNA///cellular response to interferon-beta///cellular response to interferon-gamm…	Golgi membrane///NOT cell surface///cytoplasm///early endosome///endolysosome membrane///endoplasmic reticulum membrane///endosome membrane///integral component of plasma membrane///intracellular///lysosomal membrane///membrane	GO:0003725///GO:0003725///GO:0042802///GO:0005515///GO:0004872///GO:0004888	GO:0007249///GO:0007252///GO:0002756///GO:0035666///GO:0007250///GO:0097190///GO:0035690///GO:0071360///GO:0035458///GO:0071346///GO:0071260///GO:0042742///GO:0051607///GO:0009597///GO:0097191///GO:0006972///GO:0006954///GO:0045087///GO:0008584///GO:0002282///GO:0070266///GO:0097527///GO:0034128///GO:0045671///GO:0046330///GO:0042346///GO:0051092///GO:0043065///GO:0045080///GO:0032722///GO:001062…	GO:0000139///NOT GO:0009986///GO:0005737///GO:0005769///GO:0036020///GO:0005789///GO:0010008///GO:0005887///GO:0005622///GO:0005765///GO:0016020
239587_at	7.39e-01	6.80e-01	3.91e-01	TLR3	toll like receptor 3	7098	4q35	Chromosome 4, NC_000004.12 (186069155..186086724)	tp90h02.x1 NCI_CGAP_Ut3 Homo sapiens cDNA clone IMAGE:2206611 3-, mRNA sequence	4898184	AI686890	NA	NA		double-stranded RNA binding///double-stranded RNA binding///identical protein binding///protein binding///receptor activity///transmembrane signaling receptor activity	I-kappaB kinase/NF-kappaB signaling///I-kappaB phosphorylation///MyD88-independent toll-like receptor signaling pathway///TRIF-dependent toll-like receptor signaling pathway///activation of NF-kappaB-inducing kinase activity///apoptotic signaling pathway///cellular response to drug///cellular response to exogenous dsRNA///cellular response to interferon-beta///cellular response to interferon-gamm…	Golgi membrane///NOT cell surface///cytoplasm///early endosome///endolysosome membrane///endoplasmic reticulum membrane///endosome membrane///integral component of plasma membrane///intracellular///lysosomal membrane///membrane	GO:0003725///GO:0003725///GO:0042802///GO:0005515///GO:0004872///GO:0004888	GO:0007249///GO:0007252///GO:0002756///GO:0035666///GO:0007250///GO:0097190///GO:0035690///GO:0071360///GO:0035458///GO:0071346///GO:0071260///GO:0042742///GO:0051607///GO:0009597///GO:0097191///GO:0006972///GO:0006954///GO:0045087///GO:0008584///GO:0002282///GO:0070266///GO:0097527///GO:0034128///GO:0045671///GO:0046330///GO:0042346///GO:0051092///GO:0043065///GO:0045080///GO:0032722///GO:001062…	GO:0000139///NOT GO:0009986///GO:0005737///GO:0005769///GO:0036020///GO:0005789///GO:0010008///GO:0005887///GO:0005622///GO:0005765///GO:0016020
221060_s_at	7.34e-02	4.15e-02	3.58	TLR4	toll like receptor 4	7099	9q33.1	Chromosome 9, NC_000009.12 (117704175..117717491)	Homo sapiens toll like receptor 4 (TLR4), transcript variant 3, mRNA	373432601	NM_003266	NA	NA		lipopolysaccharide binding///lipopolysaccharide binding///lipopolysaccharide receptor activity///protein binding///receptor activity///transmembrane signaling receptor activity	B cell proliferation involved in immune response///I-kappaB kinase/NF-kappaB signaling///I-kappaB phosphorylation///MyD88-dependent toll-like receptor signaling pathway///MyD88-independent toll-like receptor signaling pathway///T-helper 1 type immune response///TRIF-dependent toll-like receptor signaling pathway///activation of MAPK activity///apoptotic signaling pathway///astrocyte development//…	cell surface///cytoplasm///endosome membrane///external side of plasma membrane///integral component of plasma membrane///intrinsic component of plasma membrane///lipopolysaccharide receptor complex///perinuclear region of cytoplasm///plasma membrane///plasma membrane	GO:0001530///GO:0001530///GO:0001875///GO:0005515///GO:0004872///GO:0004888	GO:0002322///GO:0007249///GO:0007252///GO:0002755///GO:0002756///GO:0042088///GO:0035666///GO:0000187///GO:0097190///GO:0014002///GO:0071222///GO:0071223///GO:0071260///GO:0050829///GO:0050829///GO:0042742///GO:0016046///GO:0032497///GO:0006955///GO:0006954///GO:0045087///GO:0032609///GO:0050702///GO:0060729///NOT GO:0031663///GO:0031663///GO:0042116///GO:0070266///GO:0070373///GO:0034128///GO:00…	GO:0009986///GO:0005737///GO:0010008///GO:0009897///GO:0005887///GO:0031226///GO:0046696///GO:0048471///GO:0005886///GO:0005886
232068_s_at	2.13e-01	1.48e-01	2.05	TLR4	toll like receptor 4	7099	9q33.1	Chromosome 9, NC_000009.12 (117704175..117717491)	Homo sapiens toll-like receptor 4 (TLR4) gene, TLR4A allele, complete cds	6175872	AF177765	NA	NA		lipopolysaccharide binding///lipopolysaccharide binding///lipopolysaccharide receptor activity///protein binding///receptor activity///transmembrane signaling receptor activity	B cell proliferation involved in immune response///I-kappaB kinase/NF-kappaB signaling///I-kappaB phosphorylation///MyD88-dependent toll-like receptor signaling pathway///MyD88-independent toll-like receptor signaling pathway///T-helper 1 type immune response///TRIF-dependent toll-like receptor signaling pathway///activation of MAPK activity///apoptotic signaling pathway///astrocyte development//…	cell surface///cytoplasm///endosome membrane///external side of plasma membrane///integral component of plasma membrane///intrinsic component of plasma membrane///lipopolysaccharide receptor complex///perinuclear region of cytoplasm///plasma membrane///plasma membrane	GO:0001530///GO:0001530///GO:0001875///GO:0005515///GO:0004872///GO:0004888	GO:0002322///GO:0007249///GO:0007252///GO:0002755///GO:0002756///GO:0042088///GO:0035666///GO:0000187///GO:0097190///GO:0014002///GO:0071222///GO:0071223///GO:0071260///GO:0050829///GO:0050829///GO:0042742///GO:0016046///GO:0032497///GO:0006955///GO:0006954///GO:0045087///GO:0032609///GO:0050702///GO:0060729///NOT GO:0031663///GO:0031663///GO:0042116///GO:0070266///GO:0070373///GO:0034128///GO:00…	GO:0009986///GO:0005737///GO:0010008///GO:0009897///GO:0005887///GO:0031226///GO:0046696///GO:0048471///GO:0005886///GO:0005886
224341_x_at	2.31e-01	1.63e-01	1.94	TLR4	toll like receptor 4	7099	9q33.1	Chromosome 9, NC_000009.12 (117704175..117717491)	Human Toll protein homolog mRNA, complete cds and LINE-1 reverse transcriptase homolog, pseudogene	2429102	U93091	NA	NA		lipopolysaccharide binding///lipopolysaccharide binding///lipopolysaccharide receptor activity///protein binding///receptor activity///transmembrane signaling receptor activity	B cell proliferation involved in immune response///I-kappaB kinase/NF-kappaB signaling///I-kappaB phosphorylation///MyD88-dependent toll-like receptor signaling pathway///MyD88-independent toll-like receptor signaling pathway///T-helper 1 type immune response///TRIF-dependent toll-like receptor signaling pathway///activation of MAPK activity///apoptotic signaling pathway///astrocyte development//…	cell surface///cytoplasm///endosome membrane///external side of plasma membrane///integral component of plasma membrane///intrinsic component of plasma membrane///lipopolysaccharide receptor complex///perinuclear region of cytoplasm///plasma membrane///plasma membrane	GO:0001530///GO:0001530///GO:0001875///GO:0005515///GO:0004872///GO:0004888	GO:0002322///GO:0007249///GO:0007252///GO:0002755///GO:0002756///GO:0042088///GO:0035666///GO:0000187///GO:0097190///GO:0014002///GO:0071222///GO:0071223///GO:0071260///GO:0050829///GO:0050829///GO:0042742///GO:0016046///GO:0032497///GO:0006955///GO:0006954///GO:0045087///GO:0032609///GO:0050702///GO:0060729///NOT GO:0031663///GO:0031663///GO:0042116///GO:0070266///GO:0070373///GO:0034128///GO:00…	GO:0009986///GO:0005737///GO:0010008///GO:0009897///GO:0005887///GO:0031226///GO:0046696///GO:0048471///GO:0005886///GO:0005886
1552798_a_at	8.42e-01	8.02e-01	2.22e-01	TLR4	toll like receptor 4	7099	9q33.1	Chromosome 9, NC_000009.12 (117704175..117717491)	Homo sapiens toll like receptor 4 (TLR4), transcript variant 4, mRNA	373432602	NM_138557	NA	NA		lipopolysaccharide binding///lipopolysaccharide binding///lipopolysaccharide receptor activity///protein binding///receptor activity///transmembrane signaling receptor activity	B cell proliferation involved in immune response///I-kappaB kinase/NF-kappaB signaling///I-kappaB phosphorylation///MyD88-dependent toll-like receptor signaling pathway///MyD88-independent toll-like receptor signaling pathway///T-helper 1 type immune response///TRIF-dependent toll-like receptor signaling pathway///activation of MAPK activity///apoptotic signaling pathway///astrocyte development//…	cell surface///cytoplasm///endosome membrane///external side of plasma membrane///integral component of plasma membrane///intrinsic component of plasma membrane///lipopolysaccharide receptor complex///perinuclear region of cytoplasm///plasma membrane///plasma membrane	GO:0001530///GO:0001530///GO:0001875///GO:0005515///GO:0004872///GO:0004888	GO:0002322///GO:0007249///GO:0007252///GO:0002755///GO:0002756///GO:0042088///GO:0035666///GO:0000187///GO:0097190///GO:0014002///GO:0071222///GO:0071223///GO:0071260///GO:0050829///GO:0050829///GO:0042742///GO:0016046///GO:0032497///GO:0006955///GO:0006954///GO:0045087///GO:0032609///GO:0050702///GO:0060729///NOT GO:0031663///GO:0031663///GO:0042116///GO:0070266///GO:0070373///GO:0034128///GO:00…	GO:0009986///GO:0005737///GO:0010008///GO:0009897///GO:0005887///GO:0031226///GO:0046696///GO:0048471///GO:0005886///GO:0005886
210166_at	2.71e-01	1.98e-01	1.72	TLR5	toll like receptor 5	7100	1q41-q42	Chromosome 1, NC_000001.11 (223108401..223143282, complement)	Homo sapiens Toll/interleukin-1 receptor-like protein 3 (TIL3) mRNA, complete cds	3132525	AF051151	NA	NA		interleukin-1 receptor binding///receptor activity///transmembrane signaling receptor activity	MyD88-dependent toll-like receptor signaling pathway///cellular response to lipopolysaccharide///cellular response to mechanical stimulus///defense response to Gram-negative bacterium///inflammatory response///innate immune response///male gonad development///positive regulation of interleukin-8 production///positive regulation of nitric oxide biosynthetic process///positive regulation of toll-li…	integral component of plasma membrane///plasma membrane	GO:0005149///GO:0004872///GO:0004888	GO:0002755///GO:0071222///GO:0071260///GO:0050829///GO:0006954///GO:0045087///GO:0008584///GO:0032757///GO:0045429///GO:0034123///GO:0050707///GO:0034146	GO:0005887///GO:0005886
207446_at	8.46e-02	4.91e-02	3.37	TLR6	toll like receptor 6	10333	4p14	Chromosome 4, NC_000004.12 (38822897..38857767, complement)	Homo sapiens toll like receptor 6 (TLR6), mRNA	318067953	NM_006068	NA	NA		Toll-like receptor 2 binding///lipopeptide binding///lipopeptide binding///protein binding///receptor activity///transmembrane signaling receptor activity	MyD88-dependent toll-like receptor signaling pathway///T-helper 1 type immune response///activation of NF-kappaB-inducing kinase activity///cellular response to diacyl bacterial lipopeptide///defense response to bacterium///detection of diacyl bacterial lipopeptide///immune response///inflammatory response///innate immune response///interleukin-1 beta secretion///positive regulation of I-kappaB k…	Golgi apparatus///Toll-like receptor 2-Toll-like receptor 6 protein complex///integral component of plasma membrane///membrane raft///phagocytic vesicle membrane///plasma membrane	GO:0035663///GO:0071723///GO:0071723///GO:0005515///GO:0004872///GO:0004888	GO:0002755///GO:0042088///GO:0007250///GO:0071726///GO:0042742///GO:0042496///GO:0006955///GO:0006954///GO:0045087///GO:0050702///GO:0043123///GO:0043507///GO:1900227///GO:0045410///GO:0050707///GO:0007165///GO:0034150///GO:0038124///GO:0002224	GO:0005794///GO:0035355///GO:0005887///GO:0045121///GO:0030670///GO:0005886
239021_at	3.51e-01	2.71e-01	1.37	TLR6	toll like receptor 6	10333	4p14	Chromosome 4, NC_000004.12 (38822897..38857767, complement)	UI-H-BW1-ami-d-06-0-UI.s1 NCI_CGAP_Sub7 Homo sapiens cDNA clone IMAGE:3070114 3-, mRNA sequence	11597280	BF512068	NA	NA		Toll-like receptor 2 binding///lipopeptide binding///lipopeptide binding///protein binding///receptor activity///transmembrane signaling receptor activity	MyD88-dependent toll-like receptor signaling pathway///T-helper 1 type immune response///activation of NF-kappaB-inducing kinase activity///cellular response to diacyl bacterial lipopeptide///defense response to bacterium///detection of diacyl bacterial lipopeptide///immune response///inflammatory response///innate immune response///interleukin-1 beta secretion///positive regulation of I-kappaB k…	Golgi apparatus///Toll-like receptor 2-Toll-like receptor 6 protein complex///integral component of plasma membrane///membrane raft///phagocytic vesicle membrane///plasma membrane	GO:0035663///GO:0071723///GO:0071723///GO:0005515///GO:0004872///GO:0004888	GO:0002755///GO:0042088///GO:0007250///GO:0071726///GO:0042742///GO:0042496///GO:0006955///GO:0006954///GO:0045087///GO:0050702///GO:0043123///GO:0043507///GO:1900227///GO:0045410///GO:0050707///GO:0007165///GO:0034150///GO:0038124///GO:0002224	GO:0005794///GO:0035355///GO:0005887///GO:0045121///GO:0030670///GO:0005886
222952_s_at	4.98e-03	1.50e-03	8.30	TLR7	toll like receptor 7	51284	Xp22.3	Chromosome X, NC_000023.11 (12867083..12890361)	Homo sapiens toll-like receptor 7 (TLR7) mRNA, complete cds	8575524	AF245702	NA	NA		double-stranded RNA binding///drug binding///receptor activity///siRNA binding///single-stranded RNA binding///single-stranded RNA binding///transmembrane signaling receptor activity	I-kappaB phosphorylation///MyD88-dependent toll-like receptor signaling pathway///cellular response to mechanical stimulus///defense response to virus///inflammatory response///innate immune response///microglial cell activation///positive regulation of NF-kappaB import into nucleus///positive regulation of chemokine production///positive regulation of inflammatory response///positive regulation …	Golgi membrane///cytoplasm///early phagosome///endolysosome membrane///endoplasmic reticulum///endoplasmic reticulum membrane///endosome///endosome membrane///integral component of plasma membrane///lysosome///plasma membrane///receptor complex	GO:0003725///GO:0008144///GO:0004872///GO:0035197///GO:0003727///GO:0003727///GO:0004888	GO:0007252///GO:0002755///GO:0071260///GO:0051607///GO:0006954///GO:0045087///GO:0001774///GO:0042346///GO:0032722///GO:0050729///GO:0045356///GO:0045359///GO:0045078///GO:0032755///GO:0045416///GO:0032757///GO:0001932///GO:0034154///GO:0034162///GO:0002224	GO:0000139///GO:0005737///GO:0032009///GO:0036020///GO:0005783///GO:0005789///GO:0005768///GO:0010008///GO:0005887///GO:0005764///GO:0005886///GO:0043235
220146_at	4.61e-01	3.78e-01	1.01	TLR7	toll like receptor 7	51284	Xp22.3	Chromosome X, NC_000023.11 (12867083..12890361)	Homo sapiens toll like receptor 7 (TLR7), mRNA	67944638	NM_016562	NA	NA		double-stranded RNA binding///drug binding///receptor activity///siRNA binding///single-stranded RNA binding///single-stranded RNA binding///transmembrane signaling receptor activity	I-kappaB phosphorylation///MyD88-dependent toll-like receptor signaling pathway///cellular response to mechanical stimulus///defense response to virus///inflammatory response///innate immune response///microglial cell activation///positive regulation of NF-kappaB import into nucleus///positive regulation of chemokine production///positive regulation of inflammatory response///positive regulation …	Golgi membrane///cytoplasm///early phagosome///endolysosome membrane///endoplasmic reticulum///endoplasmic reticulum membrane///endosome///endosome membrane///integral component of plasma membrane///lysosome///plasma membrane///receptor complex	GO:0003725///GO:0008144///GO:0004872///GO:0035197///GO:0003727///GO:0003727///GO:0004888	GO:0007252///GO:0002755///GO:0071260///GO:0051607///GO:0006954///GO:0045087///GO:0001774///GO:0042346///GO:0032722///GO:0050729///GO:0045356///GO:0045359///GO:0045078///GO:0032755///GO:0045416///GO:0032757///GO:0001932///GO:0034154///GO:0034162///GO:0002224	GO:0000139///GO:0005737///GO:0032009///GO:0036020///GO:0005783///GO:0005789///GO:0005768///GO:0010008///GO:0005887///GO:0005764///GO:0005886///GO:0043235
220832_at	4.40e-04	5.21e-05	1.44e+01	TLR8	toll like receptor 8	51311	Xp22	Chromosome X, NC_000023.11 (12906620..12923169)	Homo sapiens toll like receptor 8 (TLR8), transcript variant 1, mRNA	659495410	NM_016610	NA	NA		DNA binding///RNA binding///double-stranded RNA binding///drug binding///receptor activity///single-stranded RNA binding	I-kappaB kinase/NF-kappaB signaling///MyD88-dependent toll-like receptor signaling pathway///cellular response to mechanical stimulus///defense response to virus///immunoglobulin mediated immune response///inflammatory response///innate immune response///microglial cell activation///positive regulation of innate immune response///positive regulation of interferon-alpha biosynthetic process///posi…	Golgi membrane///endolysosome membrane///endoplasmic reticulum membrane///endosome membrane///integral component of membrane	GO:0003677///GO:0003723///GO:0003725///GO:0008144///GO:0004872///GO:0003727	GO:0007249///GO:0002755///GO:0071260///GO:0051607///GO:0016064///GO:0006954///GO:0045087///GO:0001774///GO:0045089///GO:0045356///GO:0045359///GO:0045078///GO:0045416///GO:0050707///GO:0001932///GO:0009615///GO:0034158///GO:0034162///GO:0002224///GO:0002224	GO:0000139///GO:0036020///GO:0005789///GO:0010008///GO:0016021
229560_at	7.05e-01	6.41e-01	4.52e-01	TLR8	toll like receptor 8	51311	Xp22	Chromosome X, NC_000023.11 (12906620..12923169)	hl91a07.x1 NCI_CGAP_Lu24 Homo sapiens cDNA clone IMAGE:3009300 3-, mRNA sequence	8006427	AW872374	NA	NA		DNA binding///RNA binding///double-stranded RNA binding///drug binding///receptor activity///single-stranded RNA binding	I-kappaB kinase/NF-kappaB signaling///MyD88-dependent toll-like receptor signaling pathway///cellular response to mechanical stimulus///defense response to virus///immunoglobulin mediated immune response///inflammatory response///innate immune response///microglial cell activation///positive regulation of innate immune response///positive regulation of interferon-alpha biosynthetic process///posi…	Golgi membrane///endolysosome membrane///endoplasmic reticulum membrane///endosome membrane///integral component of membrane	GO:0003677///GO:0003723///GO:0003725///GO:0008144///GO:0004872///GO:0003727	GO:0007249///GO:0002755///GO:0071260///GO:0051607///GO:0016064///GO:0006954///GO:0045087///GO:0001774///GO:0045089///GO:0045356///GO:0045359///GO:0045078///GO:0045416///GO:0050707///GO:0001932///GO:0009615///GO:0034158///GO:0034162///GO:0002224///GO:0002224	GO:0000139///GO:0036020///GO:0005789///GO:0010008///GO:0016021
1562805_at	1.43e-03	2.81e-04	1.11e+01	TLR8-AS1	TLR8 antisense RNA 1	349408	Xp22.31	Chromosome X, NC_000023.11 (12902817..12943300, complement)	Homo sapiens hypothetical protein LOC349408, mRNA (cDNA clone IMAGE:5212824), partial cds	22902197	BC037548	NA	NA
223903_at	2.24e-02	9.89e-03	5.48	TLR9	toll like receptor 9	54106	3p21.3	Chromosome 3, NC_000003.12 (52221080..52226163, complement)	Homo sapiens TLR9 mRNA for toll-like receptor 9, complete cds	11761320	AB045180	NA	NA		1-phosphatidylinositol-3-kinase activity///interleukin-1 receptor binding///siRNA binding///transmembrane signaling receptor activity	I-kappaB phosphorylation///MyD88-dependent toll-like receptor signaling pathway///NOT axonogenesis///defense response to Gram-negative bacterium///defense response to bacterium///inflammatory response///innate immune response///maintenance of gastrointestinal epithelium///negative regulation of NF-kappaB transcription factor activity///negative regulation of calcium-transporting ATPase activity//…	Golgi membrane///apical plasma membrane///basolateral plasma membrane///cytoplasm///early phagosome///endolysosome membrane///endoplasmic reticulum///endoplasmic reticulum membrane///endosome///endosome membrane///extracellular region///integral component of membrane///lysosome///plasma membrane	GO:0016303///GO:0005149///GO:0035197///GO:0004888	GO:0007252///GO:0002755///NOT GO:0007409///GO:0050829///GO:0042742///GO:0006954///GO:0045087///GO:0030277///GO:0032088///GO:1901895///GO:0032715///GO:0032717///GO:0034122///GO:0036092///GO:0043123///GO:0046330///GO:0043507///GO:0042346///GO:0051092///GO:0032722///GO:0010628///GO:0032725///GO:0050729///GO:0045356///GO:0045359///GO:0032728///GO:0045078///GO:0032733///GO:0032735///GO:0032741///GO:00…	GO:0000139///GO:0016324///GO:0016323///GO:0005737///GO:0032009///GO:0036020///GO:0005783///GO:0005789///GO:0005768///GO:0010008///GO:0005576///GO:0016021///GO:0005764///GO:0005886
223751_x_at	3.20e-03	8.36e-04	9.25	TLR10	toll like receptor 10	81793	4p14	Chromosome 4, NC_000004.12 (38772238..38782990, complement)	Homo sapiens toll-like receptor 10 mRNA, complete cds	13447752	AF296673	NA	NA		transmembrane signaling receptor activity	MyD88-dependent toll-like receptor signaling pathway///immune response///inflammatory response///innate immune response///positive regulation of inflammatory response///regulation of cytokine secretion///toll-like receptor 10 signaling pathway///toll-like receptor signaling pathway	integral component of plasma membrane///membrane///plasma membrane	GO:0004888	GO:0002755///GO:0006955///GO:0006954///GO:0045087///GO:0050729///GO:0050707///GO:0034166///GO:0002224	GO:0005887///GO:0016020///GO:0005886
223750_s_at	6.25e-03	2.01e-03	7.83	TLR10	toll like receptor 10	81793	4p14	Chromosome 4, NC_000004.12 (38772238..38782990, complement)		NA		NA	NA		transmembrane signaling receptor activity	MyD88-dependent toll-like receptor signaling pathway///immune response///inflammatory response///innate immune response///positive regulation of inflammatory response///regulation of cytokine secretion///toll-like receptor 10 signaling pathway///toll-like receptor signaling pathway	integral component of plasma membrane///membrane///plasma membrane	GO:0004888	GO:0002755///GO:0006955///GO:0006954///GO:0045087///GO:0050729///GO:0050707///GO:0034166///GO:0002224	GO:0005887///GO:0016020///GO:0005886

## Sheet: Supplement 3 -  TLRs Gene Expre
Id	Sample	title	value	cancer	hpv	Group	TLR
210176_at	GSM155665	CN001	5.45	0	0	1	1
210176_at	GSM155666	CN018	5.23	0	0	1	1
210176_at	GSM155667	CN022	4.92	0	0	1	1
210176_at	GSM155668	CN206	5.21	0	0	1	1
210176_at	GSM155669	CN243	5.31	0	0	1	1
210176_at	GSM155670	CN407	5.41	0	0	1	1
210176_at	GSM155671	CN530	4.66	0	0	1	1
210176_at	GSM155672	CN543	4.89	0	0	1	1
210176_at	GSM155645	CC010	5.71	1	1	3	1
210176_at	GSM155646	CC028	5.79	1	1	3	1
210176_at	GSM155647	CC029	6.61	1	1	3	1
210176_at	GSM155648	CC034A	5.35	1	1	3	1
210176_at	GSM155649	CC034B	6.47	1	1	3	1
210176_at	GSM155650	CC068	5.12	1	1	3	1
210176_at	GSM155651	CC205	4.97	1	1	3	1
210176_at	GSM155652	CC225	6.87	1	1	3	1
210176_at	GSM155654	CC237	6.34	1	1	3	1
210176_at	GSM155656	CC300	5.57	1	1	3	1
210176_at	GSM155657	CC304	8.82	1	1	3	1
210176_at	GSM155658	CC437	6.03	1	1	3	1
210176_at	GSM155659	CC507	6.38	1	1	3	1
210176_at	GSM155660	CC515	6.16	1	1	3	1
210176_at	GSM155661	CC519	5.2	1	1	3	1
210176_at	GSM155662	CC553	5.33	1	1	3	1
210176_at	GSM155663	CC600	6.28	1	1	3	1
210176_at	GSM155653	CC233	6.81	1	0	2	1
210176_at	GSM155655	CC243	4.9	1	0	2	1
210176_at	GSM155664	CC701	5.01	1	0	2	1
204924_at	GSM155665	CN001	7.73143	0	0	1	2
204924_at	GSM155666	CN018	7.97041	0	0	1	2
204924_at	GSM155667	CN022	8.0268	0	0	1	2
204924_at	GSM155668	CN206	7.49202	0	0	1	2
204924_at	GSM155669	CN243	8.05044	0	0	1	2
204924_at	GSM155670	CN407	7.70568	0	0	1	2
204924_at	GSM155671	CN530	8.51361	0	0	1	2
204924_at	GSM155672	CN543	7.5233	0	0	1	2
204924_at	GSM155645	CC010	8.53112	1	1	3	2
204924_at	GSM155646	CC028	8.9366	1	1	3	2
204924_at	GSM155647	CC029	9.81618	1	1	3	2
204924_at	GSM155648	CC034A	8.32	1	1	3	2
204924_at	GSM155649	CC034B	8.22247	1	1	3	2
204924_at	GSM155650	CC068	10.886	1	1	3	2
204924_at	GSM155651	CC205	8.40424	1	1	3	2
204924_at	GSM155652	CC225	9.32755	1	1	3	2
204924_at	GSM155654	CC237	10.5904	1	1	3	2
204924_at	GSM155656	CC300	9.09749	1	1	3	2
204924_at	GSM155657	CC304	9.88522	1	1	3	2
204924_at	GSM155658	CC437	9.05047	1	1	3	2
204924_at	GSM155659	CC507	10.1821	1	1	3	2
204924_at	GSM155660	CC515	9.08911	1	1	3	2
204924_at	GSM155661	CC519	8.82118	1	1	3	2
204924_at	GSM155662	CC553	9.28621	1	1	3	2
204924_at	GSM155663	CC600	9.99089	1	1	3	2
204924_at	GSM155653	CC233	10.1381	1	0	2	2
204924_at	GSM155655	CC243	8.55384	1	0	2	2
204924_at	GSM155664	CC701	9.26207	1	0	2	2
223751_x_at	GSM155665	CN001	8.09	0	0	1	10
223751_x_at	GSM155666	CN018	7.73	0	0	1	10
223751_x_at	GSM155667	CN022	7.99	0	0	1	10
223751_x_at	GSM155668	CN206	8.06	0	0	1	10
223751_x_at	GSM155669	CN243	7.39	0	0	1	10
223751_x_at	GSM155670	CN407	8.01	0	0	1	10
223751_x_at	GSM155671	CN530	6.84	0	0	1	10
223751_x_at	GSM155672	CN543	6.93	0	0	1	10
223751_x_at	GSM155645	CC010	7.22	1	1	3	10
223751_x_at	GSM155646	CC028	6.29	1	1	3	10
223751_x_at	GSM155647	CC029	7.11	1	1	3	10
223751_x_at	GSM155648	CC034A	6.82	1	1	3	10
223751_x_at	GSM155649	CC034B	6.51	1	1	3	10
223751_x_at	GSM155650	CC068	6.22	1	1	3	10
223751_x_at	GSM155651	CC205	6.92	1	1	3	10
223751_x_at	GSM155652	CC225	7	1	1	3	10
223751_x_at	GSM155654	CC237	6.54	1	1	3	10
223751_x_at	GSM155656	CC300	6.83	1	1	3	10
223751_x_at	GSM155657	CC304	7.65	1	1	3	10
223751_x_at	GSM155658	CC437	7.26	1	1	3	10
223751_x_at	GSM155659	CC507	6.23	1	1	3	10
223751_x_at	GSM155660	CC515	7	1	1	3	10
223751_x_at	GSM155661	CC519	6.84	1	1	3	10
223751_x_at	GSM155662	CC553	6.85	1	1	3	10
223751_x_at	GSM155663	CC600	7.4	1	1	3	10
223751_x_at	GSM155653	CC233	6.95	1	0	2	10
223751_x_at	GSM155655	CC243	7.11	1	0	2	10
223751_x_at	GSM155664	CC701	6.96	1	0	2	10
223750_s_at	GSM155665	CN001	7.01081	0	0	1	10
223750_s_at	GSM155666	CN018	6.68095	0	0	1	10
223750_s_at	GSM155667	CN022	6.8634	0	0	1	10
223750_s_at	GSM155668	CN206	6.64729	0	0	1	10
223750_s_at	GSM155669	CN243	6.93068	0	0	1	10
223750_s_at	GSM155670	CN407	6.85454	0	0	1	10
223750_s_at	GSM155671	CN530	6.38202	0	0	1	10
223750_s_at	GSM155672	CN543	6.53769	0	0	1	10
223750_s_at	GSM155645	CC010	6.68009	1	1	3	10
223750_s_at	GSM155646	CC028	6.14466	1	1	3	10
223750_s_at	GSM155647	CC029	6.4436	1	1	3	10
223750_s_at	GSM155648	CC034A	6.4787	1	1	3	10
223750_s_at	GSM155649	CC034B	5.85513	1	1	3	10
223750_s_at	GSM155650	CC068	6.1877	1	1	3	10
223750_s_at	GSM155651	CC205	6.48714	1	1	3	10
223750_s_at	GSM155652	CC225	6.4124	1	1	3	10
223750_s_at	GSM155654	CC237	6.04825	1	1	3	10
223750_s_at	GSM155656	CC300	6.20293	1	1	3	10
223750_s_at	GSM155657	CC304	6.57818	1	1	3	10
223750_s_at	GSM155658	CC437	6.52165	1	1	3	10
223750_s_at	GSM155659	CC507	6.41473	1	1	3	10
223750_s_at	GSM155660	CC515	6.29484	1	1	3	10
223750_s_at	GSM155661	CC519	6.47569	1	1	3	10
223750_s_at	GSM155662	CC553	6.40431	1	1	3	10
223750_s_at	GSM155663	CC600	6.57222	1	1	3	10
223750_s_at	GSM155653	CC233	6.57018	1	0	2	10
223750_s_at	GSM155655	CC243	6.29255	1	0	2	10
223750_s_at	GSM155664	CC701	6.26817	1	0	2	10
242667_at	GSM155665	CN001	4.93	0	0	1	3
242667_at	GSM155666	CN018	4.74	0	0	1	3
242667_at	GSM155667	CN022	4.77	0	0	1	3
242667_at	GSM155668	CN206	4.71	0	0	1	3
242667_at	GSM155669	CN243	4.73	0	0	1	3
242667_at	GSM155670	CN407	4.81	0	0	1	3
242667_at	GSM155671	CN530	4.44	0	0	1	3
242667_at	GSM155672	CN543	4.78	0	0	1	3
242667_at	GSM155645	CC010	5.13	1	1	3	3
242667_at	GSM155646	CC028	5.13	1	1	3	3
242667_at	GSM155647	CC029	4.5	1	1	3	3
242667_at	GSM155648	CC034A	5.01	1	1	3	3
242667_at	GSM155649	CC034B	5.47	1	1	3	3
242667_at	GSM155650	CC068	5.59	1	1	3	3
242667_at	GSM155651	CC205	4.48	1	1	3	3
242667_at	GSM155652	CC225	4.85	1	1	3	3
242667_at	GSM155654	CC237	5.08	1	1	3	3
242667_at	GSM155656	CC300	5.56	1	1	3	3
242667_at	GSM155657	CC304	4.81	1	1	3	3
242667_at	GSM155658	CC437	4.66	1	1	3	3
242667_at	GSM155659	CC507	4.89	1	1	3	3
242667_at	GSM155660	CC515	4.74	1	1	3	3
242667_at	GSM155661	CC519	4.69	1	1	3	3
242667_at	GSM155662	CC553	5.21	1	1	3	3
242667_at	GSM155663	CC600	4.63	1	1	3	3
242667_at	GSM155653	CC233	4.46	1	0	2	3
242667_at	GSM155655	CC243	5.06	1	0	2	3
242667_at	GSM155664	CC701	4.54	1	0	2	3
206271_at	GSM155665	CN001	6.61617	0	0	1	3
206271_at	GSM155666	CN018	6.15947	0	0	1	3
206271_at	GSM155667	CN022	6.31548	0	0	1	3
206271_at	GSM155668	CN206	6.2379	0	0	1	3
206271_at	GSM155669	CN243	5.95247	0	0	1	3
206271_at	GSM155670	CN407	6.90999	0	0	1	3
206271_at	GSM155671	CN530	5.51072	0	0	1	3
206271_at	GSM155672	CN543	5.50142	0	0	1	3
206271_at	GSM155645	CC010	5.19522	1	1	3	3
206271_at	GSM155646	CC028	6.81791	1	1	3	3
206271_at	GSM155647	CC029	4.97946	1	1	3	3
206271_at	GSM155648	CC034A	7.57328	1	1	3	3
206271_at	GSM155649	CC034B	8.23081	1	1	3	3
206271_at	GSM155650	CC068	7.29161	1	1	3	3
206271_at	GSM155651	CC205	5.67901	1	1	3	3
206271_at	GSM155652	CC225	7.68274	1	1	3	3
206271_at	GSM155654	CC237	8.97636	1	1	3	3
206271_at	GSM155656	CC300	7.59638	1	1	3	3
206271_at	GSM155657	CC304	7.63703	1	1	3	3
206271_at	GSM155658	CC437	5.81614	1	1	3	3
206271_at	GSM155659	CC507	6.69866	1	1	3	3
206271_at	GSM155660	CC515	6.395	1	1	3	3
206271_at	GSM155661	CC519	5.81353	1	1	3	3
206271_at	GSM155662	CC553	5.78883	1	1	3	3
206271_at	GSM155663	CC600	5.93255	1	1	3	3
206271_at	GSM155653	CC233	5.96958	1	0	2	3
206271_at	GSM155655	CC243	7.35611	1	0	2	3
206271_at	GSM155664	CC701	6.44874	1	0	2	3
239587_at	GSM155665	CN001	7.22	0	0	1	3
239587_at	GSM155666	CN018	7.06	0	0	1	3
239587_at	GSM155667	CN022	6.34	0	0	1	3
239587_at	GSM155668	CN206	7.06	0	0	1	3
239587_at	GSM155669	CN243	6.96	0	0	1	3
239587_at	GSM155670	CN407	6.98	0	0	1	3
239587_at	GSM155671	CN530	5.88	0	0	1	3
239587_at	GSM155672	CN543	6.8	0	0	1	3
239587_at	GSM155645	CC010	5.6	1	1	3	3
239587_at	GSM155646	CC028	7.95	1	1	3	3
239587_at	GSM155647	CC029	5.05	1	1	3	3
239587_at	GSM155648	CC034A	7.38	1	1	3	3
239587_at	GSM155649	CC034B	9.21	1	1	3	3
239587_at	GSM155650	CC068	7.93	1	1	3	3
239587_at	GSM155651	CC205	6.13	1	1	3	3
239587_at	GSM155652	CC225	7.54	1	1	3	3
239587_at	GSM155654	CC237	8.4	1	1	3	3
239587_at	GSM155656	CC300	8.9	1	1	3	3
239587_at	GSM155657	CC304	7.98	1	1	3	3
239587_at	GSM155658	CC437	6.24	1	1	3	3
239587_at	GSM155659	CC507	6.91	1	1	3	3
239587_at	GSM155660	CC515	6.72	1	1	3	3
239587_at	GSM155661	CC519	6.23	1	1	3	3
239587_at	GSM155662	CC553	6.77	1	1	3	3
239587_at	GSM155663	CC600	6.12	1	1	3	3
239587_at	GSM155653	CC233	6.52	1	0	2	3
239587_at	GSM155655	CC243	7.76	1	0	2	3
239587_at	GSM155664	CC701	6.19	1	0	2	3
221060_s_at	GSM155665	CN001	7.10959	0	0	1	4
221060_s_at	GSM155666	CN018	7.14886	0	0	1	4
221060_s_at	GSM155667	CN022	7.20204	0	0	1	4
221060_s_at	GSM155668	CN206	7.31446	0	0	1	4
221060_s_at	GSM155669	CN243	7.10612	0	0	1	4
221060_s_at	GSM155670	CN407	7.34729	0	0	1	4
221060_s_at	GSM155671	CN530	6.68306	0	0	1	4
221060_s_at	GSM155672	CN543	6.70382	0	0	1	4
221060_s_at	GSM155645	CC010	7.08574	1	1	3	4
221060_s_at	GSM155646	CC028	6.02924	1	1	3	4
221060_s_at	GSM155647	CC029	6.64536	1	1	3	4
221060_s_at	GSM155648	CC034A	6.83042	1	1	3	4
221060_s_at	GSM155649	CC034B	5.95098	1	1	3	4
221060_s_at	GSM155650	CC068	5.91792	1	1	3	4
221060_s_at	GSM155651	CC205	6.75758	1	1	3	4
221060_s_at	GSM155652	CC225	6.75487	1	1	3	4
221060_s_at	GSM155654	CC237	6.58519	1	1	3	4
221060_s_at	GSM155656	CC300	6.42401	1	1	3	4
221060_s_at	GSM155657	CC304	7.38723	1	1	3	4
221060_s_at	GSM155658	CC437	7.1252	1	1	3	4
221060_s_at	GSM155659	CC507	6.80063	1	1	3	4
221060_s_at	GSM155660	CC515	6.46105	1	1	3	4
221060_s_at	GSM155661	CC519	6.72304	1	1	3	4
221060_s_at	GSM155662	CC553	6.79709	1	1	3	4
221060_s_at	GSM155663	CC600	7.11592	1	1	3	4
221060_s_at	GSM155653	CC233	6.69682	1	0	2	4
221060_s_at	GSM155655	CC243	6.8472	1	0	2	4
221060_s_at	GSM155664	CC701	6.66906	1	0	2	4
232068_s_at	GSM155665	CN001	4.14985	0	0	1	4
232068_s_at	GSM155666	CN018	4.16312	0	0	1	4
232068_s_at	GSM155667	CN022	4.147	0	0	1	4
232068_s_at	GSM155668	CN206	3.96899	0	0	1	4
232068_s_at	GSM155669	CN243	3.85366	0	0	1	4
232068_s_at	GSM155670	CN407	4.13324	0	0	1	4
232068_s_at	GSM155671	CN530	4.00687	0	0	1	4
232068_s_at	GSM155672	CN543	3.551	0	0	1	4
232068_s_at	GSM155645	CC010	4.00602	1	1	3	4
232068_s_at	GSM155646	CC028	4.40728	1	1	3	4
232068_s_at	GSM155647	CC029	4.05011	1	1	3	4
232068_s_at	GSM155648	CC034A	3.9119	1	1	3	4
232068_s_at	GSM155649	CC034B	4.33737	1	1	3	4
232068_s_at	GSM155650	CC068	3.70937	1	1	3	4
232068_s_at	GSM155651	CC205	4.18476	1	1	3	4
232068_s_at	GSM155652	CC225	4.10615	1	1	3	4
232068_s_at	GSM155654	CC237	4.51355	1	1	3	4
232068_s_at	GSM155656	CC300	3.94123	1	1	3	4
232068_s_at	GSM155657	CC304	5.1573	1	1	3	4
232068_s_at	GSM155658	CC437	4.32439	1	1	3	4
232068_s_at	GSM155659	CC507	4.3677	1	1	3	4
232068_s_at	GSM155660	CC515	4.23474	1	1	3	4
232068_s_at	GSM155661	CC519	3.99192	1	1	3	4
232068_s_at	GSM155662	CC553	4.02274	1	1	3	4
232068_s_at	GSM155663	CC600	4.66694	1	1	3	4
232068_s_at	GSM155653	CC233	3.86486	1	0	2	4
232068_s_at	GSM155655	CC243	4.06608	1	0	2	4
232068_s_at	GSM155664	CC701	4.06037	1	0	2	4
224341_x_at	GSM155665	CN001	4.71702	0	0	1	4
224341_x_at	GSM155666	CN018	4.496	0	0	1	4
224341_x_at	GSM155667	CN022	4.59938	0	0	1	4
224341_x_at	GSM155668	CN206	4.63572	0	0	1	4
224341_x_at	GSM155669	CN243	5.21291	0	0	1	4
224341_x_at	GSM155670	CN407	4.54968	0	0	1	4
224341_x_at	GSM155671	CN530	3.95691	0	0	1	4
224341_x_at	GSM155672	CN543	4.56761	0	0	1	4
224341_x_at	GSM155645	CC010	4.78121	1	1	3	4
224341_x_at	GSM155646	CC028	5.2779	1	1	3	4
224341_x_at	GSM155647	CC029	4.49723	1	1	3	4
224341_x_at	GSM155648	CC034A	4.93351	1	1	3	4
224341_x_at	GSM155649	CC034B	4.91363	1	1	3	4
224341_x_at	GSM155650	CC068	4.79466	1	1	3	4
224341_x_at	GSM155651	CC205	4.49079	1	1	3	4
224341_x_at	GSM155652	CC225	4.59001	1	1	3	4
224341_x_at	GSM155654	CC237	4.94147	1	1	3	4
224341_x_at	GSM155656	CC300	4.496	1	1	3	4
224341_x_at	GSM155657	CC304	6.57861	1	1	3	4
224341_x_at	GSM155658	CC437	4.83238	1	1	3	4
224341_x_at	GSM155659	CC507	5.24211	1	1	3	4
224341_x_at	GSM155660	CC515	4.7839	1	1	3	4
224341_x_at	GSM155661	CC519	4.67567	1	1	3	4
224341_x_at	GSM155662	CC553	4.51734	1	1	3	4
224341_x_at	GSM155663	CC600	5.28523	1	1	3	4
224341_x_at	GSM155653	CC233	4.51714	1	0	2	4
224341_x_at	GSM155655	CC243	4.76069	1	0	2	4
224341_x_at	GSM155664	CC701	4.4718	1	0	2	4
1552798_a_at	GSM155665	CN001	6.70585	0	0	1	4
1552798_a_at	GSM155666	CN018	7.14851	0	0	1	4
1552798_a_at	GSM155667	CN022	7.26355	0	0	1	4
1552798_a_at	GSM155668	CN206	6.96832	0	0	1	4
1552798_a_at	GSM155669	CN243	7.13088	0	0	1	4
1552798_a_at	GSM155670	CN407	6.65009	0	0	1	4
1552798_a_at	GSM155671	CN530	7.1443	0	0	1	4
1552798_a_at	GSM155672	CN543	6.81267	0	0	1	4
1552798_a_at	GSM155645	CC010	7.11863	1	1	3	4
1552798_a_at	GSM155646	CC028	7.28877	1	1	3	4
1552798_a_at	GSM155647	CC029	6.66937	1	1	3	4
1552798_a_at	GSM155648	CC034A	6.77278	1	1	3	4
1552798_a_at	GSM155649	CC034B	6.47359	1	1	3	4
1552798_a_at	GSM155650	CC068	6.98762	1	1	3	4
1552798_a_at	GSM155651	CC205	6.83325	1	1	3	4
1552798_a_at	GSM155652	CC225	7.16255	1	1	3	4
1552798_a_at	GSM155654	CC237	7.06367	1	1	3	4
1552798_a_at	GSM155656	CC300	7.02337	1	1	3	4
1552798_a_at	GSM155657	CC304	7.60224	1	1	3	4
1552798_a_at	GSM155658	CC437	6.95622	1	1	3	4
1552798_a_at	GSM155659	CC507	6.9697	1	1	3	4
1552798_a_at	GSM155660	CC515	6.77321	1	1	3	4
1552798_a_at	GSM155661	CC519	6.64964	1	1	3	4
1552798_a_at	GSM155662	CC553	6.778	1	1	3	4
1552798_a_at	GSM155663	CC600	7.42039	1	1	3	4
1552798_a_at	GSM155653	CC233	6.68992	1	0	2	4
1552798_a_at	GSM155655	CC243	6.86696	1	0	2	4
1552798_a_at	GSM155664	CC701	7.03462	1	0	2	4
210166_at	GSM155665	CN001	8.26437	0	0	1	5
210166_at	GSM155666	CN018	8.4319	0	0	1	5
210166_at	GSM155667	CN022	8.20334	0	0	1	5
210166_at	GSM155668	CN206	8.09052	0	0	1	5
210166_at	GSM155669	CN243	8.31723	0	0	1	5
210166_at	GSM155670	CN407	8.76676	0	0	1	5
210166_at	GSM155671	CN530	9.21349	0	0	1	5
210166_at	GSM155672	CN543	9.85262	0	0	1	5
210166_at	GSM155645	CC010	8.27546	1	1	3	5
210166_at	GSM155646	CC028	8.64263	1	1	3	5
210166_at	GSM155647	CC029	9.85286	1	1	3	5
210166_at	GSM155648	CC034A	10.0663	1	1	3	5
210166_at	GSM155649	CC034B	9.08365	1	1	3	5
210166_at	GSM155650	CC068	9.53185	1	1	3	5
210166_at	GSM155651	CC205	9.21705	1	1	3	5
210166_at	GSM155652	CC225	9.14567	1	1	3	5
210166_at	GSM155654	CC237	7.31283	1	1	3	5
210166_at	GSM155656	CC300	9.62847	1	1	3	5
210166_at	GSM155657	CC304	9.56714	1	1	3	5
210166_at	GSM155658	CC437	7.53631	1	1	3	5
210166_at	GSM155659	CC507	9.11209	1	1	3	5
210166_at	GSM155660	CC515	9.7164	1	1	3	5
210166_at	GSM155661	CC519	8.34642	1	1	3	5
210166_at	GSM155662	CC553	8.79277	1	1	3	5
210166_at	GSM155663	CC600	8.14781	1	1	3	5
210166_at	GSM155653	CC233	9.20847	1	0	2	5
210166_at	GSM155655	CC243	7.99159	1	0	2	5
210166_at	GSM155664	CC701	7.154	1	0	2	5
207446_at	GSM155665	CN001	7.53516	0	0	1	6
207446_at	GSM155666	CN018	7.13408	0	0	1	6
207446_at	GSM155667	CN022	7.5732	0	0	1	6
207446_at	GSM155668	CN206	7.27867	0	0	1	6
207446_at	GSM155669	CN243	7.25036	0	0	1	6
207446_at	GSM155670	CN407	7.13059	0	0	1	6
207446_at	GSM155671	CN530	6.50471	0	0	1	6
207446_at	GSM155672	CN543	6.37421	0	0	1	6
207446_at	GSM155645	CC010	6.49094	1	1	3	6
207446_at	GSM155646	CC028	6.20338	1	1	3	6
207446_at	GSM155647	CC029	7.15486	1	1	3	6
207446_at	GSM155648	CC034A	6.44872	1	1	3	6
207446_at	GSM155649	CC034B	7.03975	1	1	3	6
207446_at	GSM155650	CC068	6.05472	1	1	3	6
207446_at	GSM155651	CC205	6.37178	1	1	3	6
207446_at	GSM155652	CC225	6.3931	1	1	3	6
207446_at	GSM155654	CC237	7.05181	1	1	3	6
207446_at	GSM155656	CC300	6.76382	1	1	3	6
207446_at	GSM155657	CC304	7.39612	1	1	3	6
207446_at	GSM155658	CC437	6.7775	1	1	3	6
207446_at	GSM155659	CC507	7.1173	1	1	3	6
207446_at	GSM155660	CC515	6.44383	1	1	3	6
207446_at	GSM155661	CC519	6.49041	1	1	3	6
207446_at	GSM155662	CC553	6.80592	1	1	3	6
207446_at	GSM155663	CC600	6.60444	1	1	3	6
207446_at	GSM155653	CC233	6.88243	1	0	2	6
207446_at	GSM155655	CC243	6.80068	1	0	2	6
207446_at	GSM155664	CC701	6.52958	1	0	2	6
239021_at	GSM155665	CN001	6.58189	0	0	1	6
239021_at	GSM155666	CN018	6.5923	0	0	1	6
239021_at	GSM155667	CN022	6.31021	0	0	1	6
239021_at	GSM155668	CN206	6.30118	0	0	1	6
239021_at	GSM155669	CN243	6.40662	0	0	1	6
239021_at	GSM155670	CN407	6.32538	0	0	1	6
239021_at	GSM155671	CN530	6.28114	0	0	1	6
239021_at	GSM155672	CN543	6.25312	0	0	1	6
239021_at	GSM155645	CC010	6.4129	1	1	3	6
239021_at	GSM155646	CC028	6.31083	1	1	3	6
239021_at	GSM155647	CC029	6.62833	1	1	3	6
239021_at	GSM155648	CC034A	6.16095	1	1	3	6
239021_at	GSM155649	CC034B	6.69254	1	1	3	6
239021_at	GSM155650	CC068	5.4808	1	1	3	6
239021_at	GSM155651	CC205	6.11959	1	1	3	6
239021_at	GSM155652	CC225	6.02586	1	1	3	6
239021_at	GSM155654	CC237	6.18953	1	1	3	6
239021_at	GSM155656	CC300	6.3695	1	1	3	6
239021_at	GSM155657	CC304	6.58864	1	1	3	6
239021_at	GSM155658	CC437	5.73337	1	1	3	6
239021_at	GSM155659	CC507	5.70786	1	1	3	6
239021_at	GSM155660	CC515	6.79473	1	1	3	6
239021_at	GSM155661	CC519	5.92447	1	1	3	6
239021_at	GSM155662	CC553	6.16447	1	1	3	6
239021_at	GSM155663	CC600	6.01982	1	1	3	6
239021_at	GSM155653	CC233	6.24749	1	0	2	6
239021_at	GSM155655	CC243	5.84194	1	0	2	6
239021_at	GSM155664	CC701	6.17817	1	0	2	6
222952_s_at	GSM155665	CN001	6.95767	0	0	1	7
222952_s_at	GSM155666	CN018	7.1997	0	0	1	7
222952_s_at	GSM155667	CN022	7.19553	0	0	1	7
222952_s_at	GSM155668	CN206	7.20769	0	0	1	7
222952_s_at	GSM155669	CN243	7.32767	0	0	1	7
222952_s_at	GSM155670	CN407	7.07286	0	0	1	7
222952_s_at	GSM155671	CN530	6.90252	0	0	1	7
222952_s_at	GSM155672	CN543	6.77391	0	0	1	7
222952_s_at	GSM155645	CC010	7.12361	1	1	3	7
222952_s_at	GSM155646	CC028	5.53308	1	1	3	7
222952_s_at	GSM155647	CC029	6.53667	1	1	3	7
222952_s_at	GSM155648	CC034A	6.6142	1	1	3	7
222952_s_at	GSM155649	CC034B	6.41247	1	1	3	7
222952_s_at	GSM155650	CC068	6.02635	1	1	3	7
222952_s_at	GSM155651	CC205	6.88194	1	1	3	7
222952_s_at	GSM155652	CC225	6.56889	1	1	3	7
222952_s_at	GSM155654	CC237	6.53189	1	1	3	7
222952_s_at	GSM155656	CC300	6.57873	1	1	3	7
222952_s_at	GSM155657	CC304	6.68886	1	1	3	7
222952_s_at	GSM155658	CC437	6.88473	1	1	3	7
222952_s_at	GSM155659	CC507	6.28655	1	1	3	7
222952_s_at	GSM155660	CC515	6.38502	1	1	3	7
222952_s_at	GSM155661	CC519	6.42252	1	1	3	7
222952_s_at	GSM155662	CC553	6.75427	1	1	3	7
222952_s_at	GSM155663	CC600	6.84323	1	1	3	7
222952_s_at	GSM155653	CC233	6.58116	1	0	2	7
222952_s_at	GSM155655	CC243	6.67501	1	0	2	7
222952_s_at	GSM155664	CC701	6.84672	1	0	2	7
220146_at	GSM155665	CN001	4.96485	0	0	1	7
220146_at	GSM155666	CN018	5.01237	0	0	1	7
220146_at	GSM155667	CN022	5.29867	0	0	1	7
220146_at	GSM155668	CN206	4.99852	0	0	1	7
220146_at	GSM155669	CN243	4.99761	0	0	1	7
220146_at	GSM155670	CN407	5.21535	0	0	1	7
220146_at	GSM155671	CN530	4.85677	0	0	1	7
220146_at	GSM155672	CN543	4.88152	0	0	1	7
220146_at	GSM155645	CC010	4.7329	1	1	3	7
220146_at	GSM155646	CC028	5.59893	1	1	3	7
220146_at	GSM155647	CC029	4.90583	1	1	3	7
220146_at	GSM155648	CC034A	5.16434	1	1	3	7
220146_at	GSM155649	CC034B	5.06142	1	1	3	7
220146_at	GSM155650	CC068	5.12554	1	1	3	7
220146_at	GSM155651	CC205	4.73661	1	1	3	7
220146_at	GSM155652	CC225	5.60619	1	1	3	7
220146_at	GSM155654	CC237	5.51227	1	1	3	7
220146_at	GSM155656	CC300	4.9156	1	1	3	7
220146_at	GSM155657	CC304	8.88669	1	1	3	7
220146_at	GSM155658	CC437	4.90938	1	1	3	7
220146_at	GSM155659	CC507	6.53486	1	1	3	7
220146_at	GSM155660	CC515	4.92496	1	1	3	7
220146_at	GSM155661	CC519	4.72927	1	1	3	7
220146_at	GSM155662	CC553	4.62401	1	1	3	7
220146_at	GSM155663	CC600	6.67926	1	1	3	7
220146_at	GSM155653	CC233	5.16246	1	0	2	7
220146_at	GSM155655	CC243	4.90798	1	0	2	7
220146_at	GSM155664	CC701	4.71213	1	0	2	7
220832_at	GSM155665	CN001	7.36209	0	0	1	8
220832_at	GSM155666	CN018	7.44126	0	0	1	8
220832_at	GSM155667	CN022	7.0963	0	0	1	8
220832_at	GSM155668	CN206	7.55321	0	0	1	8
220832_at	GSM155669	CN243	6.96649	0	0	1	8
220832_at	GSM155670	CN407	7.36456	0	0	1	8
220832_at	GSM155671	CN530	6.75466	0	0	1	8
220832_at	GSM155672	CN543	6.68083	0	0	1	8
220832_at	GSM155645	CC010	6.62041	1	1	3	8
220832_at	GSM155646	CC028	5.61323	1	1	3	8
220832_at	GSM155647	CC029	6.32951	1	1	3	8
220832_at	GSM155648	CC034A	6.36322	1	1	3	8
220832_at	GSM155649	CC034B	6.19045	1	1	3	8
220832_at	GSM155650	CC068	5.66865	1	1	3	8
220832_at	GSM155651	CC205	6.55804	1	1	3	8
220832_at	GSM155652	CC225	6.59469	1	1	3	8
220832_at	GSM155654	CC237	6.29313	1	1	3	8
220832_at	GSM155656	CC300	6.31973	1	1	3	8
220832_at	GSM155657	CC304	7.03235	1	1	3	8
220832_at	GSM155658	CC437	6.30258	1	1	3	8
220832_at	GSM155659	CC507	6.3135	1	1	3	8
220832_at	GSM155660	CC515	6.47385	1	1	3	8
220832_at	GSM155661	CC519	6.17647	1	1	3	8
220832_at	GSM155662	CC553	6.54068	1	1	3	8
220832_at	GSM155663	CC600	7.04139	1	1	3	8
220832_at	GSM155653	CC233	6.20824	1	0	2	8
220832_at	GSM155655	CC243	6.46296	1	0	2	8
220832_at	GSM155664	CC701	6.4456	1	0	2	8
229560_at	GSM155665	CN001	6.4684	0	0	1	8
229560_at	GSM155666	CN018	7.00907	0	0	1	8
229560_at	GSM155667	CN022	6.03004	0	0	1	8
229560_at	GSM155668	CN206	6.49808	0	0	1	8
229560_at	GSM155669	CN243	6.13105	0	0	1	8
229560_at	GSM155670	CN407	5.96444	0	0	1	8
229560_at	GSM155671	CN530	5.69612	0	0	1	8
229560_at	GSM155672	CN543	5.38763	0	0	1	8
229560_at	GSM155645	CC010	6.02447	1	1	3	8
229560_at	GSM155646	CC028	5.34399	1	1	3	8
229560_at	GSM155647	CC029	5.87026	1	1	3	8
229560_at	GSM155648	CC034A	5.70034	1	1	3	8
229560_at	GSM155649	CC034B	5.88647	1	1	3	8
229560_at	GSM155650	CC068	5.50522	1	1	3	8
229560_at	GSM155651	CC205	5.37129	1	1	3	8
229560_at	GSM155652	CC225	6.44316	1	1	3	8
229560_at	GSM155654	CC237	7.81822	1	1	3	8
229560_at	GSM155656	CC300	6.97705	1	1	3	8
229560_at	GSM155657	CC304	9.36603	1	1	3	8
229560_at	GSM155658	CC437	5.80516	1	1	3	8
229560_at	GSM155659	CC507	7.68402	1	1	3	8
229560_at	GSM155660	CC515	6.45966	1	1	3	8
229560_at	GSM155661	CC519	5.81651	1	1	3	8
229560_at	GSM155662	CC553	6.92734	1	1	3	8
229560_at	GSM155663	CC600	7.29149	1	1	3	8
229560_at	GSM155653	CC233	6.01655	1	0	2	8
229560_at	GSM155655	CC243	6.22811	1	0	2	8
229560_at	GSM155664	CC701	6.48183	1	0	2	8
1562805_at	GSM155665	CN001	6.87688	0	0	1	8
1562805_at	GSM155666	CN018	7.08399	0	0	1	8
1562805_at	GSM155667	CN022	7.24895	0	0	1	8
1562805_at	GSM155668	CN206	7.0724	0	0	1	8
1562805_at	GSM155669	CN243	6.84831	0	0	1	8
1562805_at	GSM155670	CN407	6.69629	0	0	1	8
1562805_at	GSM155671	CN530	6.59572	0	0	1	8
1562805_at	GSM155672	CN543	6.27271	0	0	1	8
1562805_at	GSM155645	CC010	6.68959	1	1	3	8
1562805_at	GSM155646	CC028	5.82319	1	1	3	8
1562805_at	GSM155647	CC029	6.42978	1	1	3	8
1562805_at	GSM155648	CC034A	6.25626	1	1	3	8
1562805_at	GSM155649	CC034B	6.14042	1	1	3	8
1562805_at	GSM155650	CC068	6.13935	1	1	3	8
1562805_at	GSM155651	CC205	6.70424	1	1	3	8
1562805_at	GSM155652	CC225	6.4657	1	1	3	8
1562805_at	GSM155654	CC237	6.13955	1	1	3	8
1562805_at	GSM155656	CC300	6.35827	1	1	3	8
1562805_at	GSM155657	CC304	6.28252	1	1	3	8
1562805_at	GSM155658	CC437	6.45973	1	1	3	8
1562805_at	GSM155659	CC507	6.00074	1	1	3	8
1562805_at	GSM155660	CC515	6.17953	1	1	3	8
1562805_at	GSM155661	CC519	6.44377	1	1	3	8
1562805_at	GSM155662	CC553	6.41218	1	1	3	8
1562805_at	GSM155663	CC600	6.47171	1	1	3	8
1562805_at	GSM155653	CC233	6.26695	1	0	2	8
1562805_at	GSM155655	CC243	6.45812	1	0	2	8
1562805_at	GSM155664	CC701	6.45869	1	0	2	8
223903_at	GSM155665	CN001	6.99126	0	0	1	9
223903_at	GSM155666	CN018	7.53699	0	0	1	9
223903_at	GSM155667	CN022	7.11352	0	0	1	9
223903_at	GSM155668	CN206	6.96773	0	0	1	9
223903_at	GSM155669	CN243	6.88663	0	0	1	9
223903_at	GSM155670	CN407	7.72295	0	0	1	9
223903_at	GSM155671	CN530	7.21806	0	0	1	9
223903_at	GSM155672	CN543	7.00106	0	0	1	9
223903_at	GSM155645	CC010	7.11966	1	1	3	9
223903_at	GSM155646	CC028	6.62983	1	1	3	9
223903_at	GSM155647	CC029	6.85782	1	1	3	9
223903_at	GSM155648	CC034A	6.94279	1	1	3	9
223903_at	GSM155649	CC034B	7.13474	1	1	3	9
223903_at	GSM155650	CC068	6.53512	1	1	3	9
223903_at	GSM155651	CC205	7.07242	1	1	3	9
223903_at	GSM155652	CC225	6.68092	1	1	3	9
223903_at	GSM155654	CC237	6.3331	1	1	3	9
223903_at	GSM155656	CC300	6.71122	1	1	3	9
223903_at	GSM155657	CC304	6.6332	1	1	3	9
223903_at	GSM155658	CC437	6.77789	1	1	3	9
223903_at	GSM155659	CC507	6.85281	1	1	3	9
223903_at	GSM155660	CC515	6.80645	1	1	3	9
223903_at	GSM155661	CC519	6.72072	1	1	3	9
223903_at	GSM155662	CC553	7.26693	1	1	3	9
223903_at	GSM155663	CC600	6.62763	1	1	3	9
223903_at	GSM155653	CC233	6.76666	1	0	2	9
223903_at	GSM155655	CC243	6.89053	1	0	2	9
223903_at	GSM155664	CC701	7.1408	1	0	2	9

## Sheet: Supplement 4 - Genetic variants
Toll-like	Id	Chromosome	Position	rsIDs	Reference	Alternate	Source	Filters - exomes	Filters - genomes	Ensembl gene ID	Transcript	HGVS Consequence	Protein Consequence	Transcript Consequence	VEP Annotation	ClinVar Clinical Significance	ClinVar Variation ID	Flags	Allele Count	Allele Number	Allele Frequency	Homozygote Count	Hemizygote Count	Allele Count African/African American	Allele Number African/African American	Expression_Variant_African/African American	Homozygote Count African/African American	Hemizygote Count African/African American	Allele Count Latino/Admixed American	Allele Number Latino/Admixed American	Expression_Variant_Latino/Admixed American	Homozygote Count Latino/Admixed American	Hemizygote Count Latino/Admixed American	Allele Count East Asian	Allele Number East Asian	Expression_Variant_East Asian	Homozygote Count East Asian	Hemizygote Count East Asian	Allele Count South Asian	Allele Number South Asian	Expression_Variant_South Asian	Homozygote Count South Asian	Hemizygote Count South Asian	Allele Count European (Finnish)	Allele Number European (Finnish)	Expression_Variant_European(Finnish)	Homozygote Count European (Finnish)	Hemizygote Count European (Finnish)	Allele Count European (non-Finnish)
1	210176_at	4	38798043		C	G	ExAC	PASS	NA	ENSG00000174125.3	ENST00000308979.2	c.*49G>C		c.*49G>C	3_prime_UTR_variant				1	114018	8770.55	0	0	1	9806	0.000101978	0	0	0	11232	0	0	0	0	8438	0	0	0	0	12776	0	0	0	0	6558	0	0	0	0
1	210176_at	4	38798047		A	G	ExAC	PASS	NA	ENSG00000174125.3	ENST00000308979.2	c.*45T>C		c.*45T>C	3_prime_UTR_variant				2	114474	1.74712	0	0	0	9850	0	0	0	0	11268	0	0	0	0	8460	0	0	0	2	12940	0.00015456	0	0	0	6570	0	0	0	0
1	210176_at	4	38798055		T	C	ExAC	PASS	NA	ENSG00000174125.3	ENST00000308979.2	c.*37A>G		c.*37A>G	3_prime_UTR_variant				1	114816	0.870959	0	0	1	9880	0.000101215	0	0	0	11292	0	0	0	0	8474	0	0	0	0	13070	0	0	0	0	6572	0	0	0	0
1	210176_at	4	38798083		A	G	ExAC	PASS	NA	ENSG00000174125.3	ENST00000308979.2	c.*9T>C		c.*9T>C	3_prime_UTR_variant				1	118750	0.842105	0	0	0	10152	0	0	0	0	11438	0	0	0	0	8590	0	0	0	0	15320	0	0	0	0	6586	0	0	0	1
1	210176_at	4	38798086		T	C	ExAC	PASS	NA	ENSG00000174125.3	ENST00000308979.2	c.*6A>G		c.*6A>G	3_prime_UTR_variant				2	119172	1.67825	0	0	0	10190	0	0	0	0	11450	0	0	0	0	8598	0	0	0	0	15568	0	0	0	0	6588	0	0	0	1
1	210176_at	4	38798089		A	C	ExAC	PASS	NA	ENSG00000174125.3	ENST00000308979.2	c.*3T>G		c.*3T>G	3_prime_UTR_variant				1	119680	0.835561	0	0	0	10242	0	0	0	0	11458	0	0	0	1	8608	0.000116171	0	0	0	15852	0	0	0	0	6590	0	0	0	0
1	210176_at	4	38798110	rs144733677	T	C	ExAC	PASS	NA	ENSG00000174125.3	ENST00000308979.2	p.Thr781Thr	p.Thr781Thr	c.2343A>G	synonymous_variant				2	120990	1.65303	0	0	2	10350	0.000193237	0	0	0	11486	0	0	0	0	8640	0	0	0	0	16490	0	0	0	0	6602	0	0	0	0
1	210176_at	4	38798114	rs151285692	A	G	ExAC	PASS	NA	ENSG00000174125.3	ENST00000308979.2	p.Leu780Pro	p.Leu780Pro	c.2339T>C	missense_variant				1	121052	0.826091	0	0	0	10358	0	0	0	0	11494	0	0	0	0	8644	0	0	0	0	16502	0	0	0	0	6604	0	0	0	1
1	210176_at	4	38798140		G	T	ExAC	PASS	NA	ENSG00000174125.3	ENST00000308979.2	p.Asn771Lys	p.Asn771Lys	c.2313C>A	missense_variant				1	121246	0.824769	0	0	0	10396	0	0	0	0	11514	0	0	0	0	8644	0	0	0	0	16510	0	0	0	0	6608	0	0	0	1
1	210176_at	4	38798145		C	T	ExAC	PASS	NA	ENSG00000174125.3	ENST00000308979.2	p.Ala770Thr	p.Ala770Thr	c.2308G>A	missense_variant				1	121258	0.824688	0	0	0	10396	0	0	0	0	11518	0	0	0	0	8644	0	0	0	1	16512	6.0562e-05	0	0	0	6608	0	0	0	0
1	210176_at	4	38798150		A	G	ExAC	PASS	NA	ENSG00000174125.3	ENST00000308979.2	p.Phe768Ser	p.Phe768Ser	c.2303T>C	missense_variant				1	121270	0.824606	0	0	0	10400	0	0	0	0	11518	0	0	0	1	8644	0.000115687	0	0	0	16512	0	0	0	0	6610	0	0	0	0
1	210176_at	4	38798160		G	A	ExAC	PASS	NA	ENSG00000174125.3	ENST00000308979.2	p.Arg765Cys	p.Arg765Cys	c.2293C>T	missense_variant				2	121302	1.64878	0	0	1	10402	9.61354e-05	0	0	0	11522	0	0	0	1	8642	0.000115714	0	0	0	16512	0	0	0	0	6612	0	0	0	0
1	210176_at	4	38798164		G	T	ExAC	PASS	NA	ENSG00000174125.3	ENST00000308979.2	p.Ser763Arg	p.Ser763Arg	c.2289C>A	missense_variant				2	121324	1.64848	0	0	0	10404	0	0	0	0	11522	0	0	0	0	8648	0	0	0	0	16512	0	0	0	0	6610	0	0	0	2
1	210176_at	4	38798169		T	C	ExAC	PASS	NA	ENSG00000174125.3	ENST00000308979.2	p.Lys762Glu	p.Lys762Glu	c.2284A>G	missense_variant	Uncertain significance	2247148		3	121344	2.47231	0	0	0	10404	0	0	0	0	11532	0	0	0	0	8652	0	0	0	3	16512	0.000181686	0	0	0	6612	0	0	0	0
1	210176_at	4	38798176		G	A	ExAC	PASS	NA	ENSG00000174125.3	ENST00000308979.2	p.Pro759Pro	p.Pro759Pro	c.2277C>T	synonymous_variant				1	121352	0.824049	0	0	0	10406	0	0	0	0	11534	0	0	0	0	8654	0	0	0	0	16512	0	0	0	0	6612	0	0	0	1
1	210176_at	4	38798182		T	C	ExAC	PASS	NA	ENSG00000174125.3	ENST00000308979.2	p.Glu757Glu	p.Glu757Glu	c.2271A>G	synonymous_variant				1	121358	0.824008	0	0	1	10406	9.60984e-05	0	0	0	11538	0	0	0	0	8654	0	0	0	0	16512	0	0	0	0	6612	0	0	0	0
1	210176_at	4	38798184		C	A	ExAC	PASS	NA	ENSG00000174125.3	ENST00000308979.2	p.Glu757Ter	p.Glu757Ter	c.2269G>T	stop_gained			lc_lof	1	121348	0.824076	0	0	0	10406	0	0	0	0	11532	0	0	0	0	8652	0	0	0	1	16512	6.0562e-05	0	0	0	6610	0	0	0	0
1	210176_at	4	38798188		A	G	ExAC	PASS	NA	ENSG00000174125.3	ENST00000308979.2	p.Tyr755Tyr	p.Tyr755Tyr	c.2265T>C	synonymous_variant				1	121352	0.824049	0	0	0	10406	0	0	0	0	11532	0	0	0	0	8652	0	0	0	1	16512	6.0562e-05	0	0	0	6610	0	0	0	0
1	210176_at	4	38798192		G	C	ExAC	PASS	NA	ENSG00000174125.3	ENST00000308979.2	p.Thr754Ser	p.Thr754Ser	c.2261C>G	missense_variant				1	121356	0.824022	0	0	0	10406	0	0	0	0	11532	0	0	0	0	8652	0	0	0	0	16512	0	0	0	0	6612	0	0	0	1
1	210176_at	4	38798195		C	T	ExAC	PASS	NA	ENSG00000174125.3	ENST00000308979.2	p.Arg753Lys	p.Arg753Lys	c.2258G>A	missense_variant				5	121362	4.11991	0	0	0	10406	0	0	0	0	11536	0	0	0	4	8654	0.000462214	0	0	1	16512	6.0562e-05	0	0	0	6612	0	0	0	0
1	210176_at	4	38798204		A	G	ExAC	PASS	NA	ENSG00000174125.3	ENST00000308979.2	p.Met750Thr	p.Met750Thr	c.2249T>C	missense_variant				1	121372	0.823913	0	0	0	10406	0	0	0	1	11544	8.66251e-05	0	0	0	8654	0	0	0	0	16512	0	0	0	0	6612	0	0	0	0
1	210176_at	4	38798218	rs140497916	C	A	ExAC	PASS	NA	ENSG00000174125.3	ENST00000308979.2	p.Lys745Asn	p.Lys745Asn	c.2235G>T	missense_variant				1	121370	0.823927	0	0	0	10406	0	0	0	0	11540	0	0	0	0	8654	0	0	0	0	16512	0	0	0	0	6612	0	0	0	1
1	210176_at	4	38798220		T	C	ExAC	PASS	NA	ENSG00000174125.3	ENST00000308979.2	p.Lys745Glu	p.Lys745Glu	c.2233A>G	missense_variant				1	121378	0.823873	0	0	0	10406	0	0	0	0	11546	0	0	0	1	8654	0.000115554	0	0	0	16512	0	0	0	0	6612	0	0	0	0
1	210176_at	4	38798224		A	G	ExAC	PASS	NA	ENSG00000174125.3	ENST00000308979.2	p.Tyr743Tyr	p.Tyr743Tyr	c.2229T>C	synonymous_variant				1	121380	0.823859	0	0	0	10406	0	0	0	0	11548	0	0	0	0	8654	0	0	0	0	16512	0	0	0	0	6612	0	0	0	1
1	210176_at	4	38798225		T	A	ExAC	PASS	NA	ENSG00000174125.3	ENST00000308979.2	p.Tyr743Phe	p.Tyr743Phe	c.2228A>T	missense_variant				1	121376	0.823886	0	0	0	10406	0	0	0	0	11544	0	0	0	0	8654	0	0	0	0	16512	0	0	0	0	6612	0	0	0	1
1	210176_at	4	38798233		A	C	ExAC	PASS	NA	ENSG00000174125.3	ENST00000308979.2	p.Pro740Pro	p.Pro740Pro	c.2220T>G	synonymous_variant				1	121382	0.823845	0	0	1	10406	9.60984e-05	0	0	0	11552	0	0	0	0	8654	0	0	0	0	16512	0	0	0	0	6612	0	0	0	0
1	210176_at	4	38798235	rs41305843	G	A	ExAC	PASS	NA	ENSG00000174125.3	ENST00000308979.2	p.Pro740Ser	p.Pro740Ser	c.2218C>T	missense_variant				14	121390	115331	0	0	0	10406	0	0	0	0	11558	0	0	0	0	8654	0	0	0	0	16512	0	0	0	0	6612	0	0	0	14
1	210176_at	4	38798248	rs145159325	C	T	ExAC	PASS	NA	ENSG00000174125.3	ENST00000308979.2	p.Pro735Pro	p.Pro735Pro	c.2205G>A	synonymous_variant				4	121390	3.29516	0	0	0	10406	0	0	0	2	11558	0.00017304	0	0	0	8654	0	0	0	1	16512	6.0562e-05	0	0	0	6612	0	0	0	1
1	210176_at	4	38798248	rs145159325	C	A	ExAC	PASS	NA	ENSG00000174125.3	ENST00000308979.2	p.Pro735Pro	p.Pro735Pro	c.2205G>T	synonymous_variant				1	121390	0.823791	0	0	0	10406	0	0	0	0	11558	0	0	0	0	8654	0	0	0	0	16512	0	0	0	0	6612	0	0	0	1
1	210176_at	4	38798249		G	A	ExAC	PASS	NA	ENSG00000174125.3	ENST00000308979.2	p.Pro735Leu	p.Pro735Leu	c.2204C>T	missense_variant				1	121392	0.823778	0	0	0	10406	0	0	0	0	11560	0	0	0	0	8654	0	0	0	1	16512	6.0562e-05	0	0	0	6612	0	0	0	0
1	210176_at	4	38798253	rs141132868	T	C	ExAC	PASS	NA	ENSG00000174125.3	ENST00000308979.2	p.Ile734Val	p.Ile734Val	c.2200A>G	missense_variant				1	121394	0.823764	0	0	1	10406	9.60984e-05	0	0	0	11562	0	0	0	0	8654	0	0	0	0	16512	0	0	0	0	6612	0	0	0	0
1	210176_at	4	38798254		G	C	ExAC	PASS	NA	ENSG00000174125.3	ENST00000308979.2	p.Pro733Pro	p.Pro733Pro	c.2199C>G	synonymous_variant				1	121384	0.823832	0	0	0	10406	0	0	0	0	11554	0	0	0	0	8654	0	0	0	1	16512	6.0562e-05	0	0	0	6612	0	0	0	0
1	210176_at	4	38798255	rs5743621	G	A	ExAC	PASS	NA	ENSG00000174125.3	ENST00000308979.2	p.Pro733Leu	p.Pro733Leu	c.2198C>T	missense_variant				421	121388	3468218	3	0	230	10406	0.0221026	3	0	44	11556	0.00380755	0	0	0	8654	0	0	0	64	16512	0.00387597	0	0	0	6614	0	0	0	80
1	210176_at	4	38798271		G	T	ExAC	PASS	NA	ENSG00000174125.3	ENST00000308979.2	p.Leu728Met	p.Leu728Met	c.2182C>A	missense_variant				1	121400	0.823723	0	0	0	10406	0	0	0	0	11566	0	0	0	0	8654	0	0	0	0	16512	0	0	0	0	6614	0	0	0	1
1	210176_at	4	38798272		G	A	ExAC	PASS	NA	ENSG00000174125.3	ENST00000308979.2	p.Ile727Ile	p.Ile727Ile	c.2181C>T	synonymous_variant				1	121388	0.823805	0	0	0	10406	0	0	0	0	11556	0	0	0	0	8654	0	0	0	0	16512	0	0	0	0	6614	0	0	0	1
1	210176_at	4	38798275		T	TA	ExAC	PASS	NA	ENSG00000174125.3	ENST00000308979.2	p.Leu726PhefsTer16	p.Leu726PhefsTer16	c.2177dupT	frameshift_variant				1	121384	0.823832	0	0	0	10406	0	0	0	0	11554	0	0	0	0	8654	0	0	0	0	16512	0	0	0	0	6612	0	0	0	1
1	210176_at	4	38798288		C	T	ExAC	PASS	NA	ENSG00000174125.3	ENST00000308979.2	p.Gly722Glu	p.Gly722Glu	c.2165G>A	missense_variant				1	121392	0.823778	0	0	0	10406	0	0	0	0	11560	0	0	0	1	8654	0.000115554	0	0	0	16512	0	0	0	0	6614	0	0	0	0
1	210176_at	4	38798290		T	G	ExAC	PASS	NA	ENSG00000174125.3	ENST00000308979.2	p.Glu721Asp	p.Glu721Asp	c.2163A>C	missense_variant				3	121402	2.47113	1	0	0	10406	0	0	0	0	11568	0	0	0	0	8654	0	0	0	3	16512	0.000181686	1	0	0	6614	0	0	0	0
1	210176_at	4	38798294	rs113706342	T	G	ExAC	PASS	NA	ENSG00000174125.3	ENST00000308979.2	p.His720Pro	p.His720Pro	c.2159A>C	missense_variant				878	121400	723229	5	0	12	10406	0.00115318	0	0	55	11568	0.0047545	0	0	1	8654	0.000115554	0	0	86	16512	0.00520833	1	0	33	6614	0.00498942	0	0	684
1	210176_at	4	38798303		T	C	ExAC	PASS	NA	ENSG00000174125.3	ENST00000308979.2	p.Asn717Ser	p.Asn717Ser	c.2150A>G	missense_variant				2	121408	1.64734	0	0	0	10406	0	0	0	1	11574	8.64006e-05	0	0	0	8654	0	0	0	0	16512	0	0	0	0	6614	0	0	0	1
1	210176_at	4	38798305		G	A	ExAC	PASS	NA	ENSG00000174125.3	ENST00000308979.2	p.His716His	p.His716His	c.2148C>T	synonymous_variant				1	121402	0.082371	0	0	0	10406	0	0	0	0	11568	0	0	0	0	8654	0	0	0	1	16512	6.0562e-05	0	0	0	6614	0	0	0	0
1	210176_at	4	38798306		T	C	ExAC	PASS	NA	ENSG00000174125.3	ENST00000308979.2	p.His716Arg	p.His716Arg	c.2147A>G	missense_variant				4	121404	3.29478	0	0	0	10406	0	0	0	4	11570	0.000345722	0	0	0	8654	0	0	0	0	16512	0	0	0	0	6614	0	0	0	0
1	210176_at	4	38798317	rs141789763	G	T	ExAC	PASS	NA	ENSG00000174125.3	ENST00000308979.2	p.Tyr712Ter	p.Tyr712Ter	c.2136C>A	stop_gained				20	121410	164731	0	0	0	10406	0	0	0	1	11576	8.63856e-05	0	0	0	8654	0	0	0	0	16512	0	0	0	0	6614	0	0	0	19
1	210176_at	4	38798322		G	C	ExAC	PASS	NA	ENSG00000174125.3	ENST00000308979.2	p.Leu711Val	p.Leu711Val	c.2131C>G	missense_variant				1	121402	0.082371	0	0	0	10406	0	0	0	0	11572	0	0	0	0	8652	0	0	0	1	16512	6.0562e-05	0	0	0	6614	0	0	0	0
1	210176_at	4	38798323		T	C	ExAC	PASS	NA	ENSG00000174125.3	ENST00000308979.2	p.Glu710Glu	p.Glu710Glu	c.2130A>G	synonymous_variant				1	121406	0.823683	0	0	0	10406	0	0	0	0	11574	0	0	0	0	8652	0	0	0	1	16512	6.0562e-05	0	0	0	6614	0	0	0	0
1	210176_at	4	38798333		C	T	ExAC	PASS	NA	ENSG00000174125.3	ENST00000308979.2	p.Cys707Tyr	p.Cys707Tyr	c.2120G>A	missense_variant				1	121410	0.823655	0	0	0	10406	0	0	0	0	11576	0	0	0	1	8654	0.000115554	0	0	0	16512	0	0	0	0	6614	0	0	0	0
1	210176_at	4	38798336	rs143251194	C	T	ExAC	PASS	NA	ENSG00000174125.3	ENST00000308979.2	p.Trp706Ter	p.Trp706Ter	c.2117G>A	stop_gained				1	121408	0.823669	0	0	0	10406	0	0	0	0	11574	0	0	0	0	8654	0	0	0	1	16512	6.0562e-05	0	0	0	6614	0	0	0	0
1	210176_at	4	38798341		A	T	ExAC	PASS	NA	ENSG00000174125.3	ENST00000308979.2	p.Ser704Arg	p.Ser704Arg	c.2112T>A	missense_variant				1	121412	0.823642	0	0	0	10406	0	0	0	0	11578	0	0	0	0	8654	0	0	0	0	16512	0	0	0	0	6614	0	0	0	1
1	210176_at	4	38798347		G	GAC	ExAC	PASS	NA	ENSG00000174125.3	ENST00000308979.2	p.Gln703SerfsTer25	p.Gln703SerfsTer25	c.2104_2105dupGT	frameshift_variant				44	121412	362402	0	0	0	10406	0	0	0	0	11578	0	0	0	0	8654	0	0	0	0	16512	0	0	0	14	6614	0.00211672	0	0	30
1	210176_at	4	38798351		A	T	ExAC	PASS	NA	ENSG00000174125.3	ENST00000308979.2	p.Phe701Tyr	p.Phe701Tyr	c.2102T>A	missense_variant				1	121408	0.823669	0	0	0	10406	0	0	0	0	11574	0	0	0	0	8654	0	0	0	0	16512	0	0	0	0	6614	0	0	0	1
1	210176_at	4	38798363	rs41311402	A	G	ExAC	PASS	NA	ENSG00000174125.3	ENST00000308979.2	p.Leu697Ser	p.Leu697Ser	c.2090T>C	missense_variant				2	121408	1.64734	0	0	0	10406	0	0	0	0	11574	0	0	0	0	8654	0	0	0	0	16512	0	0	0	0	6614	0	0	0	2
1	210176_at	4	38798371		G	A	ExAC	PASS	NA	ENSG00000174125.3	ENST00000308979.2	p.Ile694Ile	p.Ile694Ile	c.2082C>T	synonymous_variant				4	121408	3.29468	0	0	0	10406	0	0	0	0	11574	0	0	0	0	8654	0	0	0	0	16512	0	0	0	4	6614	0.000604778	0	0	0
1	210176_at	4	38798375		G	A	ExAC	PASS	NA	ENSG00000174125.3	ENST00000308979.2	p.Ser693Phe	p.Ser693Phe	c.2078C>T	missense_variant				1	121404	0.823696	0	0	0	10406	0	0	0	0	11570	0	0	0	0	8654	0	0	0	1	16512	6.0562e-05	0	0	0	6614	0	0	0	0
1	210176_at	4	38798377		C	A	ExAC	PASS	NA	ENSG00000174125.3	ENST00000308979.2	p.Lys692Asn	p.Lys692Asn	c.2076G>T	missense_variant				1	121408	0.823669	0	0	0	10406	0	0	0	0	11574	0	0	0	0	8654	0	0	0	1	16512	6.0562e-05	0	0	0	6614	0	0	0	0
1	210176_at	4	38798381		T	C	ExAC	PASS	NA	ENSG00000174125.3	ENST00000308979.2	p.Tyr691Cys	p.Tyr691Cys	c.2072A>G	missense_variant				2	121404	1.64739	0	0	0	10406	0	0	0	0	11570	0	0	0	0	8654	0	0	0	0	16512	0	0	0	0	6614	0	0	0	2
1	210176_at	4	38798385		TC	T	ExAC	PASS	NA	ENSG00000174125.3	ENST00000308979.2	p.Ser690ValfsTer37	p.Ser690ValfsTer37	c.2067delG	frameshift_variant				1	121408	0.823669	0	0	0	10406	0	0	0	0	11574	0	0	0	0	8654	0	0	0	0	16512	0	0	0	0	6614	0	0	0	0
1	210176_at	4	38798387	rs143548463	T	C	ExAC	PASS	NA	ENSG00000174125.3	ENST00000308979.2	p.Lys689Arg	p.Lys689Arg	c.2066A>G	missense_variant				2	121406	1.64737	0	0	0	10406	0	0	0	0	11574	0	0	0	0	8654	0	0	0	0	16512	0	0	0	0	6614	0	0	0	2
1	210176_at	4	38798393		A	G	ExAC	PASS	NA	ENSG00000174125.3	ENST00000308979.2	p.Ile687Thr	p.Ile687Thr	c.2060T>C	missense_variant				7	121406	5.76578	0	0	0	10406	0	0	0	0	11574	0	0	0	0	8654	0	0	0	0	16512	0	0	0	1	6612	0.00015124	0	0	5
1	210176_at	4	38798393		A	C	ExAC	PASS	NA	ENSG00000174125.3	ENST00000308979.2	p.Ile687Ser	p.Ile687Ser	c.2060T>G	missense_variant				1	121406	0.823683	0	0	0	10406	0	0	0	0	11574	0	0	0	1	8654	0.000115554	0	0	0	16512	0	0	0	0	6612	0	0	0	0
1	210176_at	4	38798398		G	A	ExAC	PASS	NA	ENSG00000174125.3	ENST00000308979.2	p.Thr685Thr	p.Thr685Thr	c.2055C>T	synonymous_variant				2	121408	1.64734	0	0	0	10406	0	0	0	0	11576	0	0	0	0	8654	0	0	0	0	16512	0	0	0	0	6612	0	0	0	2
1	210176_at	4	38798400		T	A	ExAC	PASS	NA	ENSG00000174125.3	ENST00000308979.2	p.Thr685Ser	p.Thr685Ser	c.2053A>T	missense_variant				1	121408	0.823669	0	0	0	10406	0	0	0	0	11576	0	0	0	0	8654	0	0	0	0	16512	0	0	0	0	6612	0	0	0	1
1	210176_at	4	38798401		G	A	ExAC	PASS	NA	ENSG00000174125.3	ENST00000308979.2	p.Ile684Ile	p.Ile684Ile	c.2052C>T	synonymous_variant				1	121408	0.823669	0	0	0	10406	0	0	0	0	11576	0	0	0	0	8654	0	0	0	1	16512	6.0562e-05	0	0	0	6612	0	0	0	0
1	210176_at	4	38798417	rs56205407	A	G	ExAC	PASS	NA	ENSG00000174125.3	ENST00000308979.2	p.Ile679Thr	p.Ile679Thr	c.2036T>C	missense_variant	Pathogenic	983492		155	121400	1276771	0	0	0	10406	0	0	0	0	11568	0	0	0	0	8654	0	0	0	148	16512	0.00896318	0	0	0	6612	0	0	0	6
1	210176_at	4	38798418		T	C	ExAC	PASS	NA	ENSG00000174125.3	ENST00000308979.2	p.Ile679Val	p.Ile679Val	c.2035A>G	missense_variant				1	121406	0.823683	0	0	1	10406	9.60984e-05	0	0	0	11574	0	0	0	0	8654	0	0	0	0	16512	0	0	0	0	6612	0	0	0	0
1	210176_at	4	38798419		G	A	ExAC	PASS	NA	ENSG00000174125.3	ENST00000308979.2	p.Ser678Ser	p.Ser678Ser	c.2034C>T	synonymous_variant				1	121400	0.823723	0	0	0	10406	0	0	0	0	11568	0	0	0	1	8654	0.000115554	0	0	0	16512	0	0	0	0	6612	0	0	0	0
1	210176_at	4	38798422	rs148014858	C	G	ExAC	PASS	NA	ENSG00000174125.3	ENST00000308979.2	p.Lys677Asn	p.Lys677Asn	c.2031G>C	missense_variant				30	121400	247117	0	0	1	10406	9.60984e-05	0	0	1	11568	8.64454e-05	0	0	0	8654	0	0	0	0	16512	0	0	0	1	6612	0.00015124	0	0	27
1	210176_at	4	38798425	rs41311400	G	T	ExAC	PASS	NA	ENSG00000174125.3	ENST00000308979.2	p.Gly676Gly	p.Gly676Gly	c.2028C>A	synonymous_variant				1	121402	0.082371	0	0	1	10406	9.60984e-05	0	0	0	11570	0	0	0	0	8654	0	0	0	0	16512	0	0	0	0	6612	0	0	0	0
1	210176_at	4	38798425	rs41311400	G	A	ExAC	PASS	NA	ENSG00000174125.3	ENST00000308979.2	p.Gly676Gly	p.Gly676Gly	c.2028C>T	synonymous_variant	Benign	786815		952	121402	7841716	7	0	20	10406	0.00192197	0	0	60	11570	0.00518583	0	0	1	8654	0.000115554	0	0	87	16512	0.0052689	1	0	35	6612	0.00529341	0	0	741
1	210176_at	4	38798428		A	G	ExAC	PASS	NA	ENSG00000174125.3	ENST00000308979.2	p.Pro675Pro	p.Pro675Pro	c.2025T>C	synonymous_variant				1	121402	0.082371	0	0	0	10406	0	0	0	0	11570	0	0	0	0	8654	0	0	0	0	16512	0	0	0	0	6612	0	0	0	1
1	210176_at	4	38798429		G	C	ExAC	PASS	NA	ENSG00000174125.3	ENST00000308979.2	p.Pro675Arg	p.Pro675Arg	c.2024C>G	missense_variant				1	121402	0.082371	0	0	0	10406	0	0	0	0	11570	0	0	0	1	8654	0.000115554	0	0	0	16512	0	0	0	0	6612	0	0	0	0
1	210176_at	4	38798430		G	C	ExAC	PASS	NA	ENSG00000174125.3	ENST00000308979.2	p.Pro675Ala	p.Pro675Ala	c.2023C>G	missense_variant				1	121402	0.082371	0	0	0	10406	0	0	0	0	11570	0	0	0	1	8654	0.000115554	0	0	0	16512	0	0	0	0	6612	0	0	0	0
1	210176_at	4	38798433	rs137853175	C	T	ExAC	PASS	NA	ENSG00000174125.3	ENST00000308979.2	p.Val674Ile	p.Val674Ile	c.2020G>A	missense_variant	not provided	111265		7	121398	5.76616	0	0	7	10406	0.000672689	0	0	0	11566	0	0	0	0	8654	0	0	0	0	16512	0	0	0	0	6612	0	0	0	0
1	210176_at	4	38798455		A	C	ExAC	PASS	NA	ENSG00000174125.3	ENST00000308979.2	p.Ile666Met	p.Ile666Met	c.1998T>G	missense_variant				1	121386	0.823818	0	0	0	10406	0	0	0	0	11560	0	0	0	0	8654	0	0	0	0	16512	0	0	0	0	6612	0	0	0	1
1	210176_at	4	38798455		A	T	ExAC	PASS	NA	ENSG00000174125.3	ENST00000308979.2	p.Ile666Ile	p.Ile666Ile	c.1998T>A	synonymous_variant				1	121386	0.823818	0	0	0	10406	0	0	0	0	11560	0	0	0	0	8654	0	0	0	0	16512	0	0	0	0	6612	0	0	0	1
1	210176_at	4	38798481	rs140268578	T	G	ExAC	PASS	NA	ENSG00000174125.3	ENST00000308979.2	p.Asn658His	p.Asn658His	c.1972A>C	missense_variant				1	121398	0.823737	0	0	1	10404	9.61169e-05	0	0	0	11568	0	0	0	0	8654	0	0	0	0	16512	0	0	0	0	6612	0	0	0	0
1	210176_at	4	38798485	rs5743620	C	T	ExAC	PASS	NA	ENSG00000174125.3	ENST00000308979.2	p.Leu656Leu	p.Leu656Leu	c.1968G>A	synonymous_variant				592	121402	4876361	6	0	396	10404	0.0380623	6	0	47	11572	0.00406153	0	0	0	8654	0	0	0	65	16512	0.00393653	0	0	0	6612	0	0	0	80
1	210176_at	4	38798490		AT	A	ExAC	PASS	NA	ENSG00000174125.3	ENST00000308979.2	p.Glu654AspfsTer6	p.Glu654AspfsTer6	c.1962delA	frameshift_variant				1	121398	0.823737	0	0	0	10404	0	0	0	0	11568	0	0	0	0	8654	0	0	0	1	16512	6.0562e-05	0	0	0	6612	0	0	0	0
1	210176_at	4	38798500		C	A	ExAC	PASS	NA	ENSG00000174125.3	ENST00000308979.2	p.Val651Val	p.Val651Val	c.1953G>T	synonymous_variant				1	121398	0.823737	0	0	0	10404	0	0	0	0	11568	0	0	0	0	8654	0	0	0	0	16512	0	0	0	0	6612	0	0	0	1
1	210176_at	4	38798501	rs137853174	A	G	ExAC	PASS	NA	ENSG00000174125.3	ENST00000308979.2	p.Val651Ala	p.Val651Ala	c.1952T>C	missense_variant	not provided	111264		23	121398	189459	1	0	23	10402	0.00221111	1	0	0	11570	0	0	0	0	8654	0	0	0	0	16512	0	0	0	0	6612	0	0	0	0
1	210176_at	4	38798505		A	C	ExAC	PASS	NA	ENSG00000174125.3	ENST00000308979.2	p.Trp650Gly	p.Trp650Gly	c.1948T>G	missense_variant				1	121398	0.823737	0	0	1	10402	9.61354e-05	0	0	0	11570	0	0	0	0	8654	0	0	0	0	16512	0	0	0	0	6612	0	0	0	0
1	210176_at	4	38798514		C	T	ExAC	PASS	NA	ENSG00000174125.3	ENST00000308979.2	p.Asp647Asn	p.Asp647Asn	c.1939G>A	missense_variant				1	121394	0.823764	0	0	0	10400	0	0	0	0	11568	0	0	0	0	8654	0	0	0	0	16512	0	0	0	0	6612	0	0	0	1
1	210176_at	4	38798515	rs72493538	G	A	ExAC	PASS	NA	ENSG00000174125.3	ENST00000308979.2	p.His646His	p.His646His	c.1938C>T	synonymous_variant	Benign	779876		1030	121396	8484629	44	0	3	10400	0.000288462	0	0	46	11570	0.0039758	0	0	857	8654	0.0990294	44	0	44	16512	0.00266473	0	0	4	6612	0.000604961	0	0	68
1	210176_at	4	38798524		A	C	ExAC	PASS	NA	ENSG00000174125.3	ENST00000308979.2	p.Tyr643Ter	p.Tyr643Ter	c.1929T>G	stop_gained				1	121392	0.823778	0	0	0	10400	0	0	0	1	11568	8.64454e-05	0	0	0	8654	0	0	0	0	16512	0	0	0	0	6612	0	0	0	0
1	210176_at	4	38798525		T	C	ExAC	PASS	NA	ENSG00000174125.3	ENST00000308979.2	p.Tyr643Cys	p.Tyr643Cys	c.1928A>G	missense_variant	Uncertain significance	2209192		5	121394	4.11882	0	0	0	10400	0	0	0	2	11568	0.000172891	0	0	0	8654	0	0	0	0	16512	0	0	0	0	6612	0	0	0	3
1	210176_at	4	38798540		T	A	ExAC	PASS	NA	ENSG00000174125.3	ENST00000308979.2	p.His638Leu	p.His638Leu	c.1913A>T	missense_variant				1	121394	0.823764	0	0	0	10400	0	0	0	0	11568	0	0	0	0	8654	0	0	0	1	16512	6.0562e-05	0	0	0	6612	0	0	0	0
1	210176_at	4	38798540		T	C	ExAC	PASS	NA	ENSG00000174125.3	ENST00000308979.2	p.His638Arg	p.His638Arg	c.1913A>G	missense_variant				1	121394	0.823764	0	0	0	10400	0	0	0	0	11568	0	0	0	1	8654	0.000115554	0	0	0	16512	0	0	0	0	6612	0	0	0	0
1	210176_at	4	38798551	rs190895342	A	G	ExAC	PASS	NA	ENSG00000174125.3	ENST00000308979.2	p.Asn634Asn	p.Asn634Asn	c.1902T>C	synonymous_variant	Likely benign	747589		17	121392	140042	0	0	0	10400	0	0	0	0	11566	0	0	0	16	8654	0.00184886	0	0	0	16512	0	0	0	0	6612	0	0	0	1
1	210176_at	4	38798555		C	A	ExAC	PASS	NA	ENSG00000174125.3	ENST00000308979.2	p.Arg633Ile	p.Arg633Ile	c.1898G>T	missense_variant				3	121390	2.47137	0	0	0	10400	0	0	0	0	11564	0	0	0	0	8654	0	0	0	0	16512	0	0	0	0	6612	0	0	0	3
1	210176_at	4	38798561	rs5743619	A	C	ExAC	PASS	NA	ENSG00000174125.3	ENST00000308979.2	p.Leu631Arg	p.Leu631Arg	c.1892T>G	missense_variant				63	121388	518997	0	0	63	10400	0.00605769	0	0	0	11562	0	0	0	0	8654	0	0	0	0	16512	0	0	0	0	6612	0	0	0	0
1	210176_at	4	38798564		T	C	ExAC	PASS	NA	ENSG00000174125.3	ENST00000308979.2	p.Glu630Gly	p.Glu630Gly	c.1889A>G	missense_variant				1	121390	0.823791	0	0	0	10400	0	0	0	0	11564	0	0	0	0	8654	0	0	0	1	16512	6.0562e-05	0	0	0	6612	0	0	0	0
1	210176_at	4	38798571		A	C	ExAC	PASS	NA	ENSG00000174125.3	ENST00000308979.2	p.Leu628Val	p.Leu628Val	c.1882T>G	missense_variant				1	121388	0.823805	0	0	0	10398	0	0	0	0	11564	0	0	0	0	8654	0	0	0	0	16512	0	0	0	0	6612	0	0	0	1
1	210176_at	4	38798580		T	A	ExAC	PASS	NA	ENSG00000174125.3	ENST00000308979.2	p.Asn625Tyr	p.Asn625Tyr	c.1873A>T	missense_variant				2	121388	1.64761	0	0	0	10396	0	0	0	1	11564	8.64753e-05	0	0	0	8654	0	0	0	1	16512	6.0562e-05	0	0	0	6614	0	0	0	0
1	210176_at	4	38798581		C	T	ExAC	PASS	NA	ENSG00000174125.3	ENST00000308979.2	p.Arg624Arg	p.Arg624Arg	c.1872G>A	synonymous_variant				1	121390	0.823791	0	0	0	10396	0	0	0	0	11566	0	0	0	0	8654	0	0	0	0	16512	0	0	0	0	6614	0	0	0	1
1	210176_at	4	38798591		C	T	ExAC	PASS	NA	ENSG00000174125.3	ENST00000308979.2	p.Arg621His	p.Arg621His	c.1862G>A	missense_variant				6	121376	4.94332	0	0	0	10392	0	0	0	0	11558	0	0	0	6	8654	0.000693321	0	0	0	16512	0	0	0	0	6614	0	0	0	0
1	210176_at	4	38798592		G	A	ExAC	PASS	NA	ENSG00000174125.3	ENST00000308979.2	p.Arg621Cys	p.Arg621Cys	c.1861C>T	missense_variant				2	121372	1.64783	0	0	0	10392	0	0	0	0	11554	0	0	0	0	8654	0	0	0	1	16512	6.0562e-05	0	0	0	6614	0	0	0	1
1	210176_at	4	38798594		C	T	ExAC	PASS	NA	ENSG00000174125.3	ENST00000308979.2	p.Arg620Gln	p.Arg620Gln	c.1859G>A	missense_variant				4	121378	3.29549	0	0	0	10394	0	0	0	0	11558	0	0	0	1	8654	0.000115554	0	0	0	16512	0	0	0	0	6614	0	0	0	3
1	210176_at	4	38798595	rs144775976	G	T	ExAC	PASS	NA	ENSG00000174125.3	ENST00000308979.2	p.Arg620Arg	p.Arg620Arg	c.1858C>A	synonymous_variant				8	121378	6.59098	0	0	8	10392	0.000769823	0	0	0	11562	0	0	0	0	8654	0	0	0	0	16512	0	0	0	0	6614	0	0	0	0
1	210176_at	4	38798595	rs144775976	G	A	ExAC	PASS	NA	ENSG00000174125.3	ENST00000308979.2	p.Arg620Trp	p.Arg620Trp	c.1858C>T	missense_variant				8	121378	6.59098	0	0	2	10392	0.000192456	0	0	0	11562	0	0	0	0	8654	0	0	0	3	16512	0.000181686	0	0	0	6614	0	0	0	3
1	210176_at	4	38798596	rs148537628	G	A	ExAC	PASS	NA	ENSG00000174125.3	ENST00000308979.2	p.Thr619Thr	p.Thr619Thr	c.1857C>T	synonymous_variant				26	121378	214207	0	0	13	10396	0.00125048	0	0	2	11558	0.00017304	0	0	0	8654	0	0	0	9	16512	0.000545058	0	0	0	6614	0	0	0	2
1	210176_at	4	38798607	rs142855687	A	T	ExAC	PASS	NA	ENSG00000174125.3	ENST00000308979.2	p.Trp616Arg	p.Trp616Arg	c.1846T>A	missense_variant				28	121366	230707	0	0	0	10388	0	0	0	1	11554	8.65501e-05	0	0	0	8652	0	0	0	2	16512	0.000121124	0	0	0	6614	0	0	0	25
1	210176_at	4	38798611		G	GCACA	ExAC	PASS	NA	ENSG00000174125.3	ENST00000308979.2	p.Gln615ValfsTer31	p.Gln615ValfsTer31	c.1838_1841dupTGTG	frameshift_variant				3	121366	2.47186	0	0	0	10390	0	0	0	0	11552	0	0	0	0	8652	0	0	0	0	16512	0	0	0	0	6614	0	0	0	3
1	210176_at	4	38798611		G	GC	ExAC	PASS	NA	ENSG00000174125.3	ENST00000308979.2	p.Cys614TrpfsTer31	p.Cys614TrpfsTer31	c.1841dupG	frameshift_variant				1	121366	0.823954	0	0	1	10390	9.62464e-05	0	0	0	11552	0	0	0	0	8652	0	0	0	0	16512	0	0	0	0	6614	0	0	0	0
1	210176_at	4	38798614		C	T	ExAC	PASS	NA	ENSG00000174125.3	ENST00000308979.2	p.Val613Val	p.Val613Val	c.1839G>A	synonymous_variant				1	121360	0.823995	0	0	0	10390	0	0	0	0	11548	0	0	0	1	8652	0.00011558	0	0	0	16512	0	0	0	0	6614	0	0	0	0
1	210176_at	4	38798622		T	C	ExAC	PASS	NA	ENSG00000174125.3	ENST00000308979.2	p.Arg611Gly	p.Arg611Gly	c.1831A>G	missense_variant				2	121350	1.64813	0	0	0	10386	0	0	0	0	11550	0	0	0	0	8648	0	0	0	0	16512	0	0	0	0	6614	0	0	0	2
1	210176_at	4	38798628		A	G	ExAC	PASS	NA	ENSG00000174125.3	ENST00000308979.2	p.Tyr609His	p.Tyr609His	c.1825T>C	missense_variant				1	121340	0.824131	0	0	0	10380	0	0	0	0	11546	0	0	0	0	8646	0	0	0	0	16512	0	0	0	0	6614	0	0	0	1
1	210176_at	4	38798628		AC	A	ExAC	PASS	NA	ENSG00000174125.3	ENST00000308979.2	p.Trp608CysfsTer21	p.Trp608CysfsTer21	c.1824delG	frameshift_variant				8	121340	6.59304	0	0	0	10380	0	0	0	0	11546	0	0	0	3	8646	0.000346981	0	0	5	16512	0.00030281	0	0	0	6614	0	0	0	0
1	210176_at	4	38798640	rs151036585	C	A	ExAC	PASS	NA	ENSG00000174125.3	ENST00000308979.2	p.Asp605Tyr	p.Asp605Tyr	c.1813G>T	missense_variant				65	121306	535835	0	0	0	10364	0	0	0	3	11540	0.000259965	0	0	0	8644	0	0	0	2	16510	0.000121139	0	0	5	6614	0.000755972	0	0	55
1	210176_at	4	38798640	rs151036585	C	T	ExAC	PASS	NA	ENSG00000174125.3	ENST00000308979.2	p.Asp605Asn	p.Asp605Asn	c.1813G>A	missense_variant				2	121306	1.64872	0	0	2	10364	0.000192976	0	0	0	11540	0	0	0	0	8644	0	0	0	0	16510	0	0	0	0	6614	0	0	0	0
1	210176_at	4	38798648	rs5743618	C	A	ExAC	PASS	NA	ENSG00000174125.3	ENST00000308979.2	p.Ser602Ile	p.Ser602Ile	c.1805G>T	missense_variant	Uncertain risk allele										#DIV/0!					#DIV/0!					#DIV/0!					#DIV/0!					#DIV/0!
1	210176_at	4	38798650		G	A	ExAC	PASS	NA	ENSG00000174125.3	ENST00000308979.2	p.Cys601Cys	p.Cys601Cys	c.1803C>T	synonymous_variant				1	121334	0.824171	0	0	0	10376	0	0	0	0	11544	0	0	0	0	8650	0	0	0	0	16512	0	0	0	0	6614	0	0	0	1
1	210176_at	4	38798657	rs143576765	G	A	ExAC	PASS	NA	ENSG00000174125.3	ENST00000308979.2	p.Ser599Phe	p.Ser599Phe	c.1796C>T	missense_variant	Uncertain significance	1050330		28	121336	230764	0	0	27	10382	0.00260065	0	0	1	11542	8.66401e-05	0	0	0	8650	0	0	0	0	16512	0	0	0	0	6614	0	0	0	0
1	210176_at	4	38798659		GGTCACA	G	ExAC	PASS	NA	ENSG00000174125.3	ENST00000308979.2	p.Val597_Thr598del	p.Val597_Thr598del	c.1788_1793delTGTGAC	inframe_deletion				1	121338	0.824144	0	0	0	10382	0	0	0	0	11540	0	0	0	0	8648	0	0	0	0	16512	0	0	0	0	6614	0	0	0	1
1	210176_at	4	38798662		C	G	ExAC	PASS	NA	ENSG00000174125.3	ENST00000308979.2	p.Val597Val	p.Val597Val	c.1791G>C	synonymous_variant				1	121342	0.824117	0	0	0	10388	0	0	0	0	11536	0	0	0	0	8652	0	0	0	0	16512	0	0	0	0	6614	0	0	0	1
1	210176_at	4	38798664		C	T	ExAC	PASS	NA	ENSG00000174125.3	ENST00000308979.2	p.Val597Met	p.Val597Met	c.1789G>A	missense_variant				1	121344	0.824103	0	0	0	10392	0	0	0	0	11536	0	0	0	0	8652	0	0	0	0	16512	0	0	0	0	6614	0	0	0	1
1	210176_at	4	38798667		TCACAGC	T	ExAC	PASS	NA	ENSG00000174125.3	ENST00000308979.2	p.Ala594_Val595del	p.Ala594_Val595del	c.1780_1785delGCTGTG	inframe_deletion				6	121354	4.94421	0	0	1	10396	9.61908e-05	0	0	0	11540	0	0	0	0	8650	0	0	0	0	16512	0	0	0	0	6614	0	0	0	5
1	210176_at	4	38798680		C	A	ExAC	PASS	NA	ENSG00000174125.3	ENST00000308979.2	p.Leu591Leu	p.Leu591Leu	c.1773G>T	synonymous_variant				3	121368	2.47182	0	0	0	10404	0	0	0	0	11538	0	0	0	0	8652	0	0	0	3	16512	0.000181686	0	0	0	6614	0	0	0	0
1	210176_at	4	38798689		G	A	ExAC	PASS	NA	ENSG00000174125.3	ENST00000308979.2	p.Ala588Ala	p.Ala588Ala	c.1764C>T	synonymous_variant				16	121376	131822	0	0	1	10406	9.60984e-05	0	0	0	11546	0	0	0	0	8652	0	0	0	0	16512	0	0	0	0	6614	0	0	0	15
1	210176_at	4	38798693	rs5743617	A	C	ExAC	PASS	NA	ENSG00000174125.3	ENST00000308979.2	p.Val587Gly	p.Val587Gly	c.1760T>G	missense_variant	Benign	711908		343	121370	2826069	6	0	323	10398	0.0310637	6	0	8	11550	0.000692641	0	0	4	8650	0.000462428	0	0	2	16512	0.000121124	0	0	0	6614	0	0	0	6
1	210176_at	4	38798694		C	T	ExAC	PASS	NA	ENSG00000174125.3	ENST00000308979.2	p.Val587Ile	p.Val587Ile	c.1759G>A	missense_variant				9	121374	0.74151	0	0	0	10406	0	0	0	0	11544	0	0	0	8	8652	0.000924642	0	0	0	16512	0	0	0	0	6614	0	0	0	1
1	210176_at	4	38798695	rs140382462	G	A	ExAC	PASS	NA	ENSG00000174125.3	ENST00000308979.2	p.Ile586Ile	p.Ile586Ile	c.1758C>T	synonymous_variant				19	121378	156536	0	0	0	10406	0	0	0	0	11546	0	0	0	0	8652	0	0	0	0	16512	0	0	0	2	6614	0.000302389	0	0	17
1	210176_at	4	38798700		T	C	ExAC	PASS	NA	ENSG00000174125.3	ENST00000308979.2	p.Thr585Ala	p.Thr585Ala	c.1753A>G	missense_variant				5	121374	0.41195	0	0	0	10406	0	0	0	0	11544	0	0	0	0	8652	0	0	0	0	16512	0	0	0	0	6614	0	0	0	5
1	210176_at	4	38798702	rs150358789	A	G	ExAC	PASS	NA	ENSG00000174125.3	ENST00000308979.2	p.Val584Ala	p.Val584Ala	c.1751T>C	missense_variant				4	121378	3.29549	0	0	4	10406	0.000384394	0	0	0	11548	0	0	0	0	8652	0	0	0	0	16512	0	0	0	0	6614	0	0	0	0
1	210176_at	4	38798703		C	T	ExAC	PASS	NA	ENSG00000174125.3	ENST00000308979.2	p.Val584Ile	p.Val584Ile	c.1750G>A	missense_variant				3	121380	2.47158	0	0	0	10406	0	0	0	2	11548	0.00017319	0	0	0	8652	0	0	0	0	16512	0	0	0	0	6614	0	0	0	1
1	210176_at	4	38798704		G	T	ExAC	PASS	NA	ENSG00000174125.3	ENST00000308979.2	p.Ile583Ile	p.Ile583Ile	c.1749C>A	synonymous_variant				4	121376	3.29554	0	0	0	10406	0	0	0	0	11546	0	0	0	0	8652	0	0	0	4	16512	0.000242248	0	0	0	6614	0	0	0	0
1	210176_at	4	38798704		G	A	ExAC	PASS	NA	ENSG00000174125.3	ENST00000308979.2	p.Ile583Ile	p.Ile583Ile	c.1749C>T	synonymous_variant				2	121376	1.64777	0	0	0	10406	0	0	0	0	11546	0	0	0	1	8652	0.00011558	0	0	0	16512	0	0	0	0	6614	0	0	0	1
1	210176_at	4	38798708		A	T	ExAC	PASS	NA	ENSG00000174125.3	ENST00000308979.2	p.Leu582Gln	p.Leu582Gln	c.1745T>A	missense_variant				2	121380	1.64772	0	0	0	10406	0	0	0	0	11552	0	0	0	0	8652	0	0	0	0	16512	0	0	0	0	6614	0	0	0	2
1	210176_at	4	38798718		T	C	ExAC	PASS	NA	ENSG00000174125.3	ENST00000308979.2	p.Ile579Val	p.Ile579Val	c.1735A>G	missense_variant				1	121386	0.823818	0	0	0	10406	0	0	0	0	11554	0	0	0	0	8652	0	0	0	0	16512	0	0	0	0	6614	0	0	0	1
1	210176_at	4	38798720	rs138016555	T	C	ExAC	PASS	NA	ENSG00000174125.3	ENST00000308979.2	p.Asn578Ser	p.Asn578Ser	c.1733A>G	missense_variant				2	121386	1.64764	0	0	1	10406	9.60984e-05	0	0	1	11554	8.65501e-05	0	0	0	8652	0	0	0	0	16512	0	0	0	0	6614	0	0	0	0
1	210176_at	4	38798720	rs138016555	T	G	ExAC	PASS	NA	ENSG00000174125.3	ENST00000308979.2	p.Asn578Thr	p.Asn578Thr	c.1733A>C	missense_variant				3	121386	2.47145	0	0	0	10406	0	0	0	0	11554	0	0	0	0	8652	0	0	0	0	16512	0	0	0	0	6614	0	0	0	3
1	210176_at	4	38798763		C	T	ExAC	PASS	NA	ENSG00000174125.3	ENST00000308979.2	p.Gly564Arg	p.Gly564Arg	c.1690G>A	missense_variant				1	121394	0.823764	0	0	0	10404	0	0	0	0	11562	0	0	0	0	8654	0	0	0	0	16512	0	0	0	0	6614	0	0	0	1
1	210176_at	4	38798767		A	G	ExAC	PASS	NA	ENSG00000174125.3	ENST00000308979.2	p.Tyr562Tyr	p.Tyr562Tyr	c.1686T>C	synonymous_variant				1	121398	0.823737	0	0	0	10404	0	0	0	0	11566	0	0	0	0	8654	0	0	0	1	16512	6.0562e-05	0	0	0	6614	0	0	0	0
1	210176_at	4	38798774		T	C	ExAC	PASS	NA	ENSG00000174125.3	ENST00000308979.2	p.Glu560Gly	p.Glu560Gly	c.1679A>G	missense_variant				7	121398	5.76616	0	0	0	10402	0	0	0	0	11568	0	0	0	0	8654	0	0	0	0	16512	0	0	0	0	6614	0	0	0	7
1	210176_at	4	38798777		G	A	ExAC	PASS	NA	ENSG00000174125.3	ENST00000308979.2	p.Pro559Leu	p.Pro559Leu	c.1676C>T	missense_variant				12	121400	9.88468	0	0	0	10402	0	0	0	6	11570	0.000518583	0	0	2	8654	0.000231107	0	0	0	16512	0	0	0	0	6614	0	0	0	3
1	210176_at	4	38798777		G	T	ExAC	PASS	NA	ENSG00000174125.3	ENST00000308979.2	p.Pro559Gln	p.Pro559Gln	c.1676C>A	missense_variant				1	121400	0.823723	0	0	1	10402	9.61354e-05	0	0	0	11570	0	0	0	0	8654	0	0	0	0	16512	0	0	0	0	6614	0	0	0	0
1	210176_at	4	38798782		G	C	ExAC	PASS	NA	ENSG00000174125.3	ENST00000308979.2	p.Asp557Glu	p.Asp557Glu	c.1671C>G	missense_variant				9	121400	7.41351	0	0	0	10402	0	0	0	0	11570	0	0	0	0	8654	0	0	0	8	16512	0.000484496	0	0	0	6614	0	0	0	0
1	210176_at	4	38798788		C	T	ExAC	PASS	NA	ENSG00000174125.3	ENST00000308979.2	p.Lys555Lys	p.Lys555Lys	c.1665G>A	synonymous_variant				3	121400	2.47117	0	0	0	10402	0	0	0	0	11570	0	0	0	0	8654	0	0	0	0	16512	0	0	0	0	6614	0	0	0	3
1	210176_at	4	38798788		C	A	ExAC	PASS	NA	ENSG00000174125.3	ENST00000308979.2	p.Lys555Asn	p.Lys555Asn	c.1665G>T	missense_variant				1	121400	0.823723	0	0	0	10402	0	0	0	1	11570	8.64304e-05	0	0	0	8654	0	0	0	0	16512	0	0	0	0	6614	0	0	0	0
1	210176_at	4	38798792	rs137853173	T	C	ExAC	PASS	NA	ENSG00000174125.3	ENST00000308979.2	p.Tyr554Cys	p.Tyr554Cys	c.1661A>G	missense_variant	not provided	111263		2	121400	1.64745	0	0	0	10402	0	0	0	0	11570	0	0	0	1	8654	0.000115554	0	0	0	16512	0	0	0	0	6614	0	0	0	1
1	210176_at	4	38798799		C	A	ExAC	PASS	NA	ENSG00000174125.3	ENST00000308979.2	p.Asp552Tyr	p.Asp552Tyr	c.1654G>T	missense_variant				1	121398	0.823737	0	0	0	10398	0	0	0	0	11574	0	0	0	0	8654	0	0	0	1	16512	6.0562e-05	0	0	0	6614	0	0	0	0
1	210176_at	4	38798818		T	C	ExAC	PASS	NA	ENSG00000174125.3	ENST00000308979.2	p.Glu545Glu	p.Glu545Glu	c.1635A>G	synonymous_variant				1	121404	0.823696	0	0	0	10398	0	0	0	0	11578	0	0	0	0	8654	0	0	0	1	16512	6.0562e-05	0	0	0	6614	0	0	0	0
1	210176_at	4	38798822		C	T	ExAC	PASS	NA	ENSG00000174125.3	ENST00000308979.2	p.Ser544Asn	p.Ser544Asn	c.1631G>A	missense_variant				1	121404	0.823696	0	0	0	10398	0	0	0	0	11578	0	0	0	0	8654	0	0	0	0	16512	0	0	0	0	6614	0	0	0	1
1	210176_at	4	38798828	rs137853172	A	G	ExAC	PASS	NA	ENSG00000174125.3	ENST00000308979.2	p.Val542Ala	p.Val542Ala	c.1625T>C	missense_variant	Benign	111262		142	121404	1169648	2	0	137	10398	0.0131756	2	0	3	11578	0.000259112	0	0	0	8654	0	0	0	1	16512	6.0562e-05	0	0	0	6614	0	0	0	0
1	210176_at	4	38798829		C	T	ExAC	PASS	NA	ENSG00000174125.3	ENST00000308979.2	p.Val542Ile	p.Val542Ile	c.1624G>A	missense_variant				1	121404	0.823696	0	0	0	10398	0	0	0	1	11578	8.63707e-05	0	0	0	8654	0	0	0	0	16512	0	0	0	0	6614	0	0	0	0
1	210176_at	4	38798857		T	G	ExAC	PASS	NA	ENSG00000174125.3	ENST00000308979.2	p.Leu532Leu	p.Leu532Leu	c.1596A>C	synonymous_variant				3	121408	2.47101	0	0	0	10402	0	0	0	0	11578	0	0	0	0	8654	0	0	0	0	16512	0	0	0	0	6614	0	0	0	3
1	210176_at	4	38798857		T	C	ExAC	PASS	NA	ENSG00000174125.3	ENST00000308979.2	p.Leu532Leu	p.Leu532Leu	c.1596A>G	synonymous_variant				1	121408	0.823669	0	0	0	10402	0	0	0	0	11578	0	0	0	0	8654	0	0	0	1	16512	6.0562e-05	0	0	0	6614	0	0	0	0
1	210176_at	4	38798867		G	A	ExAC	PASS	NA	ENSG00000174125.3	ENST00000308979.2	p.Thr529Ile	p.Thr529Ile	c.1586C>T	missense_variant				1	121408	0.823669	0	0	1	10402	9.61354e-05	0	0	0	11578	0	0	0	0	8654	0	0	0	0	16512	0	0	0	0	6614	0	0	0	0
1	210176_at	4	38798868		T	C	ExAC	PASS	NA	ENSG00000174125.3	ENST00000308979.2	p.Thr529Ala	p.Thr529Ala	c.1585A>G	missense_variant				1	121408	0.823669	0	0	0	10402	0	0	0	0	11578	0	0	0	0	8654	0	0	0	0	16512	0	0	0	0	6614	0	0	0	1
1	210176_at	4	38798869	rs5743615	A	G	ExAC	PASS	NA	ENSG00000174125.3	ENST00000308979.2	p.Cys528Cys	p.Cys528Cys	c.1584T>C	synonymous_variant	Benign	780460		1067	121408	8788548	22	0	774	10402	0.0744088	21	0	48	11578	0.00414579	0	0	0	8654	0	0	0	30	16512	0.00181686	0	0	45	6614	0.00680375	0	0	161
1	210176_at	4	38798871		A	C	ExAC	PASS	NA	ENSG00000174125.3	ENST00000308979.2	p.Cys528Gly	p.Cys528Gly	c.1582T>G	missense_variant				1	121404	0.823696	0	0	0	10398	0	0	0	0	11578	0	0	0	0	8654	0	0	0	0	16512	0	0	0	0	6614	0	0	0	1
1	210176_at	4	38798876		A	C	ExAC	PASS	NA	ENSG00000174125.3	ENST00000308979.2	p.Phe526Cys	p.Phe526Cys	c.1577T>G	missense_variant				1	121404	0.823696	0	0	0	10398	0	0	0	0	11578	0	0	0	0	8654	0	0	0	0	16512	0	0	0	0	6614	0	0	0	1
1	210176_at	4	38798888		C	G	ExAC	PASS	NA	ENSG00000174125.3	ENST00000308979.2	p.Gly522Ala	p.Gly522Ala	c.1565G>C	missense_variant				8	121390	6.59033	0	0	0	10388	0	0	0	0	11578	0	0	0	0	8654	0	0	0	0	16512	0	0	0	0	6614	0	0	0	8
1	210176_at	4	38798888		C	T	ExAC	PASS	NA	ENSG00000174125.3	ENST00000308979.2	p.Gly522Glu	p.Gly522Glu	c.1565G>A	missense_variant				1	121390	0.823791	0	0	0	10388	0	0	0	0	11578	0	0	0	0	8654	0	0	0	0	16512	0	0	0	0	6614	0	0	0	1
1	210176_at	4	38798889	rs187823248	C	G	ExAC	PASS	NA	ENSG00000174125.3	ENST00000308979.2	p.Gly522Arg	p.Gly522Arg	c.1564G>C	missense_variant				33	121390	271851	1	0	0	10388	0	0	0	0	11578	0	0	0	30	8654	0.00346661	0	0	3	16512	0.000181686	1	0	0	6614	0	0	0	0
1	210176_at	4	38798890	rs192439045	T	G	ExAC	PASS	NA	ENSG00000174125.3	ENST00000308979.2	p.Ala521Ala	p.Ala521Ala	c.1563A>C	synonymous_variant				33	121386	27186	1	0	0	10386	0	0	0	0	11576	0	0	0	30	8654	0.00346661	0	0	3	16512	0.000181686	1	0	0	6614	0	0	0	0
1	210176_at	4	38798902		C	A	ExAC	PASS	NA	ENSG00000174125.3	ENST00000308979.2	p.Arg517Ser	p.Arg517Ser	c.1551G>T	missense_variant				2	121344	1.64821	0	0	0	10346	0	0	0	0	11576	0	0	0	0	8654	0	0	0	2	16512	0.000121124	0	0	0	6614	0	0	0	0
1	210176_at	4	38798913		G	A	ExAC	PASS	NA	ENSG00000174125.3	ENST00000308979.2	p.Gln514Ter	p.Gln514Ter	c.1540C>T	stop_gained				4	121258	3.29875	0	0	0	10282	0	0	0	0	11570	0	0	0	0	8654	0	0	0	0	16510	0	0	0	0	6614	0	0	0	4
1	210176_at	4	38798935	rs5743614	C	A	ExAC	PASS	NA	ENSG00000174125.3	ENST00000308979.2	p.Ser506Ser	p.Ser506Ser	c.1518G>T	synonymous_variant				1	120982	0.826569	0	0	0	10096	0	0	0	0	11548	0	0	0	0	8626	0	0	0	0	16488	0	0	0	0	6610	0	0	0	1
1	210176_at	4	38798935	rs5743614	C	T	ExAC	PASS	NA	ENSG00000174125.3	ENST00000308979.2	p.Ser506Ser	p.Ser506Ser	c.1518G>A	synonymous_variant				46824	120982	387032782	10987	0	7644	10096	0.757132	2904	0	6006	11548	0.52009	1550	0	5179	8626	0.600394	1556	0	7941	16488	0.481623	1934	0	782	6610	0.118306	53	0	18930
1	210176_at	4	38798971	rs143576719	T	C	ExAC	PASS	NA	ENSG00000174125.3	ENST00000308979.2	p.Val494Val	p.Val494Val	c.1482A>G	synonymous_variant	Benign	787976		1112	120760	9208347	78	0	0	9920	0	0	0	7	11538	0.000606691	0	0	1014	8610	0.11777	75	0	54	16510	0.00327075	3	0	7	6608	0.00105932	0	0	28
1	210176_at	4	38799032		T	C	ExAC	PASS	NA	ENSG00000174125.3	ENST00000308979.2	p.Asn474Ser	p.Asn474Ser	c.1421A>G	missense_variant				3	121128	2.47672	0	0	0	10216	0	0	0	0	11536	0	0	0	2	8648	0.000231267	0	0	0	16510	0	0	0	0	6608	0	0	0	1
1	210176_at	4	38799033		T	C	ExAC	PASS	NA	ENSG00000174125.3	ENST00000308979.2	p.Asn474Asp	p.Asn474Asp	c.1420A>G	missense_variant				1	121132	0.825546	0	0	0	10224	0	0	0	0	11532	0	0	0	0	8648	0	0	0	0	16510	0	0	0	0	6608	0	0	0	1
1	210176_at	4	38799039		C	A	ExAC	PASS	NA	ENSG00000174125.3	ENST00000308979.2	p.Glu472Ter	p.Glu472Ter	c.1414G>T	stop_gained				1	121174	0.082526	0	0	0	10254	0	0	0	0	11536	0	0	0	0	8650	0	0	0	0	16510	0	0	0	0	6608	0	0	0	1
1	210176_at	4	38799047	rs141556246	G	A	ExAC	PASS	NA	ENSG00000174125.3	ENST00000308979.2	p.Ala469Val	p.Ala469Val	c.1406C>T	missense_variant	Uncertain significance	1049016		6	121218	4.94976	0	0	6	10286	0.000583317	0	0	0	11538	0	0	0	0	8652	0	0	0	0	16510	0	0	0	0	6612	0	0	0	0
1	210176_at	4	38799060		C	T	ExAC	PASS	NA	ENSG00000174125.3	ENST00000308979.2	p.Val465Ile	p.Val465Ile	c.1393G>A	missense_variant				13	121254	107213	0	0	1	10314	9.69556e-05	0	0	2	11542	0.00017328	0	0	1	8646	0.00011566	0	0	0	16510	0	0	0	0	6612	0	0	0	9
1	210176_at	4	38799060		C	A	ExAC	PASS	NA	ENSG00000174125.3	ENST00000308979.2	p.Val465Leu	p.Val465Leu	c.1393G>T	missense_variant				1	121254	0.824715	0	0	0	10314	0	0	0	0	11542	0	0	0	0	8646	0	0	0	0	16510	0	0	0	0	6612	0	0	0	1
1	210176_at	4	38799061		G	A	ExAC	PASS	NA	ENSG00000174125.3	ENST00000308979.2	p.Val464Val	p.Val464Val	c.1392C>T	synonymous_variant				13	121250	107216	0	0	0	10320	0	0	0	0	11542	0	0	0	1	8636	0.000115794	0	0	1	16510	6.05694e-05	0	0	0	6612	0	0	0	11
1	210176_at	4	38799061		G	T	ExAC	PASS	NA	ENSG00000174125.3	ENST00000308979.2	p.Val464Val	p.Val464Val	c.1392C>A	synonymous_variant				1	121250	0.824742	0	0	0	10320	0	0	0	0	11542	0	0	0	0	8636	0	0	0	1	16510	6.05694e-05	0	0	0	6612	0	0	0	0
1	210176_at	4	38799067		T	C	ExAC	PASS	NA	ENSG00000174125.3	ENST00000308979.2	p.Lys462Lys	p.Lys462Lys	c.1386A>G	synonymous_variant				1	121274	0.824579	0	0	0	10326	0	0	0	0	11544	0	0	0	1	8652	0.00011558	0	0	0	16510	0	0	0	0	6612	0	0	0	0
1	210176_at	4	38799077	rs150883098	C	T	ExAC	PASS	NA	ENSG00000174125.3	ENST00000308979.2	p.Ser459Asn	p.Ser459Asn	c.1376G>A	missense_variant				2	121266	1.64927	0	0	0	10314	0	0	0	0	11544	0	0	0	0	8654	0	0	0	0	16510	0	0	0	0	6612	0	0	0	2
1	210176_at	4	38799078		T	C	ExAC	PASS	NA	ENSG00000174125.3	ENST00000308979.2	p.Ser459Gly	p.Ser459Gly	c.1375A>G	missense_variant				1	121266	0.824633	0	0	0	10314	0	0	0	0	11544	0	0	0	0	8654	0	0	0	0	16510	0	0	0	0	6612	0	0	0	1
1	210176_at	4	38799087		T	C	ExAC	PASS	NA	ENSG00000174125.3	ENST00000308979.2	p.Lys456Glu	p.Lys456Glu	c.1366A>G	missense_variant				1	121238	0.824824	0	0	0	10290	0	0	0	0	11540	0	0	0	0	8652	0	0	0	0	16510	0	0	0	0	6612	0	0	0	1
1	210176_at	4	38799088		A	G	ExAC	PASS	NA	ENSG00000174125.3	ENST00000308979.2	p.Asn455Asn	p.Asn455Asn	c.1365T>C	synonymous_variant				5	121236	4.12419	0	0	0	10288	0	0	0	0	11540	0	0	0	5	8652	0.000577901	0	0	0	16510	0	0	0	0	6612	0	0	0	0
1	210176_at	4	38799090		T	C	ExAC	PASS	NA	ENSG00000174125.3	ENST00000308979.2	p.Asn455Asp	p.Asn455Asp	c.1363A>G	missense_variant				1	121232	0.824865	0	0	0	10282	0	0	0	0	11542	0	0	0	0	8652	0	0	0	0	16510	0	0	0	0	6612	0	0	0	1
1	210176_at	4	38799091		G	T	ExAC	PASS	NA	ENSG00000174125.3	ENST00000308979.2	p.Ser454Arg	p.Ser454Arg	c.1362C>A	missense_variant	Uncertain significance	2204600		24	121228	197974	0	0	0	10284	0	0	0	0	11538	0	0	0	0	8652	0	0	0	23	16510	0.0013931	0	0	0	6612	0	0	0	1
1	210176_at	4	38799103		A	G	ExAC	PASS	NA	ENSG00000174125.3	ENST00000308979.2	p.Leu450Leu	p.Leu450Leu	c.1350T>C	synonymous_variant				1	121188	0.825164	0	0	1	10244	9.76181e-05	0	0	0	11536	0	0	0	0	8652	0	0	0	0	16510	0	0	0	0	6610	0	0	0	0
1	210176_at	4	38799126		A	T	ExAC	PASS	NA	ENSG00000174125.3	ENST00000308979.2	p.Leu443Ile	p.Leu443Ile	c.1327T>A	missense_variant				26	121074	214745	0	0	1	10160	9.84252e-05	0	0	5	11530	0.000433651	0	0	0	8650	0	0	0	0	16510	0	0	0	0	6604	0	0	0	20
1	210176_at	4	38799129		A	T	ExAC	PASS	NA	ENSG00000174125.3	ENST00000308979.2	p.Cys442Ser	p.Cys442Ser	c.1324T>A	missense_variant				2	121060	1.65207	0	0	0	10156	0	0	0	0	11526	0	0	0	0	8650	0	0	0	0	16510	0	0	0	0	6604	0	0	0	2
1	210176_at	4	38799129		A	G	ExAC	PASS	NA	ENSG00000174125.3	ENST00000308979.2	p.Cys442Arg	p.Cys442Arg	c.1324T>C	missense_variant	Pathogenic	983493		2	121060	1.65207	0	0	0	10156	0	0	0	0	11526	0	0	0	0	8650	0	0	0	2	16510	0.000121139	0	0	0	6604	0	0	0	0
1	210176_at	4	38799133		G	A	ExAC	PASS	NA	ENSG00000174125.3	ENST00000308979.2	p.Phe440Phe	p.Phe440Phe	c.1320C>T	synonymous_variant				1	121022	0.826296	0	0	0	10136	0	0	0	0	11526	0	0	0	0	8646	0	0	0	0	16510	0	0	0	0	6604	0	0	0	1
1	210176_at	4	38799138		T	C	ExAC	PASS	NA	ENSG00000174125.3	ENST00000308979.2	p.Ile439Val	p.Ile439Val	c.1315A>G	missense_variant				1	120978	0.826597	0	0	0	10116	0	0	0	0	11518	0	0	0	0	8644	0	0	0	0	16508	0	0	0	1	6604	0.000151423	0	0	0
1	210176_at	4	38799161		GA	G	ExAC	PASS	NA	ENSG00000174125.3	ENST00000308979.2	p.Ser431LeufsTer27	p.Ser431LeufsTer27	c.1291delT	frameshift_variant				1	120670	0.828706	0	0	1	10004	9.996e-05	0	0	0	11496	0	0	0	0	8624	0	0	0	0	16502	0	0	0	0	6596	0	0	0	0
1	210176_at	4	38799163		CAT	C	ExAC	PASS	NA	ENSG00000174125.3	ENST00000308979.2	p.Met430ValfsTer7	p.Met430ValfsTer7	c.1288_1289delAT	frameshift_variant				2	120628	1.65799	0	0	0	9986	0	0	0	0	11494	0	0	0	0	8622	0	0	0	2	16500	0.000121212	0	0	0	6596	0	0	0	0
1	210176_at	4	38799165		T	C	ExAC	PASS	NA	ENSG00000174125.3	ENST00000308979.2	p.Met430Val	p.Met430Val	c.1288A>G	missense_variant				1	120610	0.829119	0	0	0	9986	0	0	0	0	11492	0	0	0	0	8624	0	0	0	0	16496	0	0	0	0	6596	0	0	0	1
1	210176_at	4	38799173		CT	C	ExAC	PASS	NA	ENSG00000174125.3	ENST00000308979.2	p.Ser427ValfsTer2	p.Ser427ValfsTer2	c.1279delA	frameshift_variant				2	120516	1.65953	0	0	0	9972	0	0	0	0	11488	0	0	0	1	8614	0.00011609	0	0	1	16496	6.06208e-05	0	0	0	6594	0	0	0	0
1	210176_at	4	38799174		T	G	ExAC	PASS	NA	ENSG00000174125.3	ENST00000308979.2	p.Ser427Arg	p.Ser427Arg	c.1279A>C	missense_variant				1	120504	0.829848	0	0	0	9966	0	0	0	0	11490	0	0	0	0	8612	0	0	0	0	16494	0	0	0	0	6594	0	0	0	1
1	210176_at	4	38799187		A	G	ExAC	PASS	NA	ENSG00000174125.3	ENST00000308979.2	p.Thr422Thr	p.Thr422Thr	c.1266T>C	synonymous_variant				1	120430	0.830358	0	0	1	9948	0.000100523	0	0	0	11482	0	0	0	0	8606	0	0	0	0	16494	0	0	0	0	6592	0	0	0	0
1	210176_at	4	38799188		G	A	ExAC	PASS	NA	ENSG00000174125.3	ENST00000308979.2	p.Thr422Ile	p.Thr422Ile	c.1265C>T	missense_variant				1	120424	0.830399	0	0	0	9948	0	0	0	0	11482	0	0	0	0	8604	0	0	0	1	16496	6.06208e-05	0	0	0	6592	0	0	0	0
1	210176_at	4	38799203	rs184834731	C	A	ExAC	PASS	NA	ENSG00000174125.3	ENST00000308979.2	p.Gly417Val	p.Gly417Val	c.1250G>T	missense_variant				1	120342	0.830965	0	0	0	9928	0	0	0	0	11474	0	0	0	1	8602	0.000116252	0	0	0	16494	0	0	0	0	6590	0	0	0	0
1	210176_at	4	38799212		T	C	ExAC	PASS	NA	ENSG00000174125.3	ENST00000308979.2	p.Glu414Gly	p.Glu414Gly	c.1241A>G	missense_variant				2	120282	1.66276	0	0	0	9912	0	0	0	2	11472	0.000174338	0	0	0	8596	0	0	0	0	16494	0	0	0	0	6586	0	0	0	0
1	210176_at	4	38799212		T	G	ExAC	PASS	NA	ENSG00000174125.3	ENST00000308979.2	p.Glu414Ala	p.Glu414Ala	c.1241A>C	missense_variant				1	120282	0.083138	0	0	1	9912	0.000100888	0	0	0	11472	0	0	0	0	8596	0	0	0	0	16494	0	0	0	0	6586	0	0	0	0
1	210176_at	4	38799220		G	A	ExAC	PASS	NA	ENSG00000174125.3	ENST00000308979.2	p.Ser411Ser	p.Ser411Ser	c.1233C>T	synonymous_variant				2	120230	1.66348	0	0	0	9906	0	0	0	2	11468	0.000174398	0	0	0	8596	0	0	0	0	16486	0	0	0	0	6584	0	0	0	0
1	210176_at	4	38799225	rs139333505	C	T	ExAC	PASS	NA	ENSG00000174125.3	ENST00000308979.2	p.Val410Ile	p.Val410Ile	c.1228G>A	missense_variant				2	120208	1.66378	0	0	2	9906	0.000201898	0	0	0	11464	0	0	0	0	8596	0	0	0	0	16482	0	0	0	0	6582	0	0	0	0
1	210176_at	4	38799227		G	T	ExAC	PASS	NA	ENSG00000174125.3	ENST00000308979.2	p.Ser409Tyr	p.Ser409Tyr	c.1226C>A	missense_variant				1	120204	0.831919	0	0	0	9908	0	0	0	1	11468	8.71992e-05	0	0	0	8594	0	0	0	0	16484	0	0	0	0	6582	0	0	0	0
1	210176_at	4	38799235		G	A	ExAC	PASS	NA	ENSG00000174125.3	ENST00000308979.2	p.Ser406Ser	p.Ser406Ser	c.1218C>T	synonymous_variant				1	120126	0.832459	0	0	0	9904	0	0	0	0	11458	0	0	0	0	8592	0	0	0	1	16476	6.06943e-05	0	0	0	6580	0	0	0	0
1	210176_at	4	38799243		C	T	ExAC	PASS	NA	ENSG00000174125.3	ENST00000308979.2	p.Asp404Asn	p.Asp404Asn	c.1210G>A	missense_variant				1	120112	0.832556	0	0	0	9916	0	0	0	0	11462	0	0	0	0	8578	0	0	0	1	16472	6.07091e-05	0	0	0	6578	0	0	0	0
1	210176_at	4	38799247	rs187241225	T	C	ExAC	PASS	NA	ENSG00000174125.3	ENST00000308979.2	p.Gln402Gln	p.Gln402Gln	c.1206A>G	synonymous_variant				1	120096	0.832667	0	0	0	9918	0	0	0	0	11460	0	0	0	1	8582	0.000116523	0	0	0	16468	0	0	0	0	6576	0	0	0	0
1	210176_at	4	38799252		G	A	ExAC	PASS	NA	ENSG00000174125.3	ENST00000308979.2	p.Gln401Ter	p.Gln401Ter	c.1201C>T	stop_gained				1	120064	0.832889	0	0	0	9920	0	0	0	0	11456	0	0	0	0	8580	0	0	0	0	16460	0	0	0	0	6572	0	0	0	1
1	210176_at	4	38799256		A	G	ExAC	PASS	NA	ENSG00000174125.3	ENST00000308979.2	p.Ser399Ser	p.Ser399Ser	c.1197T>C	synonymous_variant				2	120066	1.66575	0	0	2	9928	0.00020145	0	0	0	11454	0	0	0	0	8578	0	0	0	0	16458	0	0	0	0	6570	0	0	0	0
1	210176_at	4	38799263		A	G	ExAC	PASS	NA	ENSG00000174125.3	ENST00000308979.2	p.Met397Thr	p.Met397Thr	c.1190T>C	missense_variant				1	119982	0.833458	0	0	0	9924	0	0	0	0	11442	0	0	0	0	8572	0	0	0	0	16460	0	0	0	0	6566	0	0	0	1
1	210176_at	4	38799269		G	A	ExAC	PASS	NA	ENSG00000174125.3	ENST00000308979.2	p.Thr395Ile	p.Thr395Ile	c.1184C>T	missense_variant				5	119902	4.17007	0	0	1	9910	0.000100908	0	0	0	11444	0	0	0	0	8564	0	0	0	1	16458	6.07607e-05	0	0	0	6566	0	0	0	3
1	210176_at	4	38799269		G	C	ExAC	PASS	NA	ENSG00000174125.3	ENST00000308979.2	p.Thr395Arg	p.Thr395Arg	c.1184C>G	missense_variant	Uncertain significance	2267356		1	119902	0.834014	0	0	0	9910	0	0	0	0	11444	0	0	0	0	8564	0	0	0	0	16458	0	0	0	0	6566	0	0	0	1
1	210176_at	4	38799273		T	A	ExAC	PASS	NA	ENSG00000174125.3	ENST00000308979.2	p.Thr394Ser	p.Thr394Ser	c.1180A>T	missense_variant				1	119878	0.834181	0	0	0	9918	0	0	0	0	11434	0	0	0	0	8554	0	0	0	1	16456	6.07681e-05	0	0	0	6570	0	0	0	0
1	210176_at	4	38799273		T	C	ExAC	PASS	NA	ENSG00000174125.3	ENST00000308979.2	p.Thr394Ala	p.Thr394Ala	c.1180A>G	missense_variant				6	119878	5.00509	0	0	0	9918	0	0	0	0	11434	0	0	0	0	8554	0	0	0	6	16456	0.000364609	0	0	0	6570	0	0	0	0
1	210176_at	4	38799274		C	A	ExAC	PASS	NA	ENSG00000174125.3	ENST00000308979.2	p.Met393Ile	p.Met393Ile	c.1179G>T	missense_variant				1	119866	0.834265	0	0	0	9922	0	0	0	0	11432	0	0	0	0	8556	0	0	0	0	16452	0	0	0	0	6570	0	0	0	1
1	210176_at	4	38799283	rs192055114	T	C	ExAC	PASS	NA	ENSG00000174125.3	ENST00000308979.2	p.Ile390Met	p.Ile390Met	c.1170A>G	missense_variant				5	119850	4.17188	0	0	1	9926	0.000100746	0	0	0	11440	0	0	0	0	8546	0	0	0	0	16456	0	0	0	0	6562	0	0	0	4
1	210176_at	4	38799291		A	C	ExAC	PASS	NA	ENSG00000174125.3	ENST00000308979.2	p.Ser388Ala	p.Ser388Ala	c.1162T>G	missense_variant				1	119826	0.834543	0	0	1	9926	0.000100746	0	0	0	11436	0	0	0	0	8538	0	0	0	0	16456	0	0	0	0	6562	0	0	0	0
1	210176_at	4	38799294		G	A	ExAC	PASS	NA	ENSG00000174125.3	ENST00000308979.2	p.Leu387Phe	p.Leu387Phe	c.1159C>T	missense_variant				2	119784	1.66967	0	0	0	9924	0	0	0	0	11426	0	0	0	1	8538	0.000117123	0	0	1	16448	6.07977e-05	0	0	0	6568	0	0	0	0
1	210176_at	4	38799297	rs150011580	C	T	ExAC	PASS	NA	ENSG00000174125.3	ENST00000308979.2	p.Glu386Lys	p.Glu386Lys	c.1156G>A	missense_variant				7	119784	5.84385	0	0	0	9924	0	0	0	0	11430	0	0	0	0	8530	0	0	0	0	16456	0	0	0	0	6566	0	0	0	7
1	210176_at	4	38799297	rs150011580	C	A	ExAC	PASS	NA	ENSG00000174125.3	ENST00000308979.2	p.Glu386Ter	p.Glu386Ter	c.1156G>T	stop_gained				2	119784	1.66967	0	0	0	9924	0	0	0	0	11430	0	0	0	0	8530	0	0	0	0	16456	0	0	0	1	6566	0.0001523	0	0	1
1	210176_at	4	38799304		T	C	ExAC	PASS	NA	ENSG00000174125.3	ENST00000308979.2	p.Gln383Gln	p.Gln383Gln	c.1149A>G	synonymous_variant				17	119874	141816	0	0	0	9922	0	0	0	0	11446	0	0	0	0	8542	0	0	0	17	16456	0.00103306	0	0	0	6570	0	0	0	0
1	210176_at	4	38799314		T	C	ExAC	PASS	NA	ENSG00000174125.3	ENST00000308979.2	p.Gln380Arg	p.Gln380Arg	c.1139A>G	missense_variant				1	119970	0.833542	0	0	1	9940	0.000100604	0	0	0	11446	0	0	0	0	8568	0	0	0	0	16464	0	0	0	0	6576	0	0	0	0
1	210176_at	4	38799315		G	A	ExAC	PASS	NA	ENSG00000174125.3	ENST00000308979.2	p.Gln380Ter	p.Gln380Ter	c.1138C>T	stop_gained				5	119936	4.16889	0	0	0	9924	0	0	0	0	11444	0	0	0	0	8566	0	0	0	0	16464	0	0	0	0	6574	0	0	0	5
1	210176_at	4	38799323		A	T	ExAC	PASS	NA	ENSG00000174125.3	ENST00000308979.2	p.Leu377His	p.Leu377His	c.1130T>A	missense_variant				2	120094	1.66536	0	0	0	9954	0	0	0	0	11460	0	0	0	0	8576	0	0	0	0	16474	0	0	0	0	6578	0	0	0	2
1	210176_at	4	38799342		G	A	ExAC	PASS	NA	ENSG00000174125.3	ENST00000308979.2	p.Leu371Phe	p.Leu371Phe	c.1111C>T	missense_variant				39	120436	323823	0	0	1	9962	0.000100381	0	0	10	11478	0.000871232	0	0	0	8614	0	0	0	0	16488	0	0	0	0	6582	0	0	0	28
1	210176_at	4	38799352	rs146527690	A	G	ExAC	PASS	NA	ENSG00000174125.3	ENST00000308979.2	p.Asn367Asn	p.Asn367Asn	c.1101T>C	synonymous_variant				1	120518	0.829752	0	0	1	9978	0.00010022	0	0	0	11478	0	0	0	0	8620	0	0	0	0	16492	0	0	0	0	6588	0	0	0	0
1	210176_at	4	38799357		C	A	ExAC	PASS	NA	ENSG00000174125.3	ENST00000308979.2	p.Glu366Ter	p.Glu366Ter	c.1096G>T	stop_gained				1	120532	0.829655	0	0	0	9982	0	0	0	0	11478	0	0	0	0	8622	0	0	0	0	16492	0	0	0	0	6590	0	0	0	1
1	210176_at	4	38799365	rs184548723	G	A	ExAC	PASS	NA	ENSG00000174125.3	ENST00000308979.2	p.Thr363Met	p.Thr363Met	c.1088C>T	missense_variant				7	120610	5.80383	0	0	0	9998	0	0	0	2	11482	0.000174186	0	0	0	8628	0	0	0	0	16490	0	0	0	0	6594	0	0	0	5
1	210176_at	4	38799369		C	A	ExAC	PASS	NA	ENSG00000174125.3	ENST00000308979.2	p.Asp362Tyr	p.Asp362Tyr	c.1084G>T	missense_variant				1	120684	0.082861	0	0	1	10020	9.98004e-05	0	0	0	11492	0	0	0	0	8634	0	0	0	0	16492	0	0	0	0	6596	0	0	0	0
1	210176_at	4	38799372	rs189308820	T	A	ExAC	PASS	NA	ENSG00000174125.3	ENST00000308979.2	p.Thr361Ser	p.Thr361Ser	c.1081A>T	missense_variant				2	120706	1.65692	0	0	0	10022	0	0	0	0	11492	0	0	0	0	8634	0	0	0	0	16496	0	0	0	0	6596	0	0	0	2
1	210176_at	4	38799399	rs76796448	G	T	ExAC	PASS	NA	ENSG00000174125.3	ENST00000308979.2	p.His352Asn	p.His352Asn	c.1054C>A	missense_variant	Benign	767951		719	120946	5944802	27	0	680	10136	0.0670876	27	0	32	11504	0.00278164	0	0	0	8642	0	0	0	3	16504	0.000181774	0	0	0	6596	0	0	0	3
1	210176_at	4	38799403		G	A	ExAC	PASS	NA	ENSG00000174125.3	ENST00000308979.2	p.Phe350Phe	p.Phe350Phe	c.1050C>T	synonymous_variant				6	120984	4.95933	0	0	0	10162	0	0	0	0	11506	0	0	0	0	8640	0	0	0	6	16504	0.000363548	0	0	0	6600	0	0	0	0
1	210176_at	4	38799406		C	T	ExAC	PASS	NA	ENSG00000174125.3	ENST00000308979.2	p.Pro349Pro	p.Pro349Pro	c.1047G>A	synonymous_variant				13	121010	107429	0	0	0	10180	0	0	0	0	11508	0	0	0	0	8640	0	0	0	0	16502	0	0	0	5	6602	0.000757346	0	0	8
1	210176_at	4	38799407		G	A	ExAC	PASS	NA	ENSG00000174125.3	ENST00000308979.2	p.Pro349Leu	p.Pro349Leu	c.1046C>T	missense_variant				5	121024	4.13141	0	0	0	10188	0	0	0	0	11510	0	0	0	0	8640	0	0	0	4	16504	0.000242365	0	0	0	6602	0	0	0	1
1	210176_at	4	38799409		G	T	ExAC	PASS	NA	ENSG00000174125.3	ENST00000308979.2	p.Ser348Arg	p.Ser348Arg	c.1044C>A	missense_variant				14	121020	115683	0	0	0	10186	0	0	0	1	11512	8.68659e-05	0	0	0	8640	0	0	0	0	16506	0	0	0	0	6602	0	0	0	12
1	210176_at	4	38799412		A	G	ExAC	PASS	NA	ENSG00000174125.3	ENST00000308979.2	p.Ile347Ile	p.Ile347Ile	c.1041T>C	synonymous_variant				1	121046	0.826132	0	0	0	10192	0	0	0	0	11512	0	0	0	0	8644	0	0	0	0	16506	0	0	0	0	6604	0	0	0	1
1	210176_at	4	38799413		A	G	ExAC	PASS	NA	ENSG00000174125.3	ENST00000308979.2	p.Ile347Thr	p.Ile347Thr	c.1040T>C	missense_variant				1	121050	0.826105	0	0	0	10196	0	0	0	0	11512	0	0	0	0	8644	0	0	0	0	16506	0	0	0	0	6604	0	0	0	1
1	210176_at	4	38799419		G	A	ExAC	PASS	NA	ENSG00000174125.3	ENST00000308979.2	p.Ser345Phe	p.Ser345Phe	c.1034C>T	missense_variant				2	121052	1.65218	0	0	0	10206	0	0	0	0	11508	0	0	0	0	8646	0	0	0	2	16506	0.000121168	0	0	0	6604	0	0	0	0
1	210176_at	4	38799421		T	C	ExAC	PASS	NA	ENSG00000174125.3	ENST00000308979.2	p.Pro344Pro	p.Pro344Pro	c.1032A>G	synonymous_variant				1	121062	0.826023	0	0	0	10210	0	0	0	0	11510	0	0	0	0	8646	0	0	0	0	16506	0	0	0	0	6604	0	0	0	1
1	210176_at	4	38799424		G	A	ExAC	PASS	NA	ENSG00000174125.3	ENST00000308979.2	p.Cys343Cys	p.Cys343Cys	c.1029C>T	synonymous_variant				1	121066	0.825996	0	0	0	10222	0	0	0	0	11510	0	0	0	0	8646	0	0	0	1	16506	6.0584e-05	0	0	0	6602	0	0	0	0
1	210176_at	4	38799435		G	A	ExAC	PASS	NA	ENSG00000174125.3	ENST00000308979.2	p.His340Tyr	p.His340Tyr	c.1018C>T	missense_variant				1	121082	0.825887	0	0	0	10224	0	0	0	0	11520	0	0	0	0	8644	0	0	0	0	16506	0	0	0	0	6608	0	0	0	1
1	210176_at	4	38799438		C	G	ExAC	PASS	NA	ENSG00000174125.3	ENST00000308979.2	p.Val339Leu	p.Val339Leu	c.1015G>C	missense_variant				1	121078	0.825914	0	0	0	10216	0	0	0	0	11522	0	0	0	0	8646	0	0	0	1	16506	6.0584e-05	0	0	0	6608	0	0	0	0
1	210176_at	4	38799441		T	C	ExAC	PASS	NA	ENSG00000174125.3	ENST00000308979.2	p.Met338Val	p.Met338Val	c.1012A>G	missense_variant				1	121070	0.825968	0	0	1	10214	9.79048e-05	0	0	0	11522	0	0	0	0	8646	0	0	0	0	16504	0	0	0	0	6608	0	0	0	0
1	210176_at	4	38799442		G	A	ExAC	PASS	NA	ENSG00000174125.3	ENST00000308979.2	p.Arg337Arg	p.Arg337Arg	c.1011C>T	synonymous_variant				1	121056	0.826064	0	0	0	10210	0	0	0	1	11520	8.68056e-05	0	0	0	8646	0	0	0	0	16502	0	0	0	0	6608	0	0	0	0
1	210176_at	4	38799443		C	T	ExAC	PASS	NA	ENSG00000174125.3	ENST00000308979.2	p.Arg337His	p.Arg337His	c.1010G>A	missense_variant				5	121048	4.13059	0	0	1	10206	9.79816e-05	0	0	0	11522	0	0	0	0	8646	0	0	0	1	16502	6.05987e-05	0	0	0	6608	0	0	0	3
1	210176_at	4	38799444		G	A	ExAC	PASS	NA	ENSG00000174125.3	ENST00000308979.2	p.Arg337Cys	p.Arg337Cys	c.1009C>T	missense_variant				17	121056	140431	0	0	0	10210	0	0	0	0	11520	0	0	0	4	8646	0.000462642	0	0	3	16502	0.000181796	0	0	0	6608	0	0	0	10
1	210176_at	4	38799444		G	T	ExAC	PASS	NA	ENSG00000174125.3	ENST00000308979.2	p.Arg337Ser	p.Arg337Ser	c.1009C>A	missense_variant				1	121056	0.826064	0	0	0	10210	0	0	0	1	11520	8.68056e-05	0	0	0	8646	0	0	0	0	16502	0	0	0	0	6608	0	0	0	0
1	210176_at	4	38799445		T	A	ExAC	PASS	NA	ENSG00000174125.3	ENST00000308979.2	p.Thr336Thr	p.Thr336Thr	c.1008A>T	synonymous_variant				1	121058	0.082605	0	0	0	10210	0	0	0	0	11520	0	0	0	0	8646	0	0	0	1	16502	6.05987e-05	0	0	0	6608	0	0	0	0
1	210176_at	4	38799449	rs141091142	C	G	ExAC	PASS	NA	ENSG00000174125.3	ENST00000308979.2	p.Gly335Ala	p.Gly335Ala	c.1004G>C	missense_variant				7	121034	0.57835	0	0	7	10198	0.000686409	0	0	0	11518	0	0	0	0	8644	0	0	0	0	16500	0	0	0	0	6608	0	0	0	0
1	210176_at	4	38799455		A	C	ExAC	PASS	NA	ENSG00000174125.3	ENST00000308979.2	p.Val333Gly	p.Val333Gly	c.998T>G	missense_variant				5	121028	4.13128	0	0	0	10202	0	0	0	0	11518	0	0	0	0	8642	0	0	0	5	16504	0.000302957	0	0	0	6608	0	0	0	0
1	210176_at	4	38799456		CTG	C	ExAC	PASS	NA	ENSG00000174125.3	ENST00000308979.2	p.Thr332SerfsTer16	p.Thr332SerfsTer16	c.995_996delCA	frameshift_variant				22	121018	181791	0	0	0	10196	0	0	0	3	11516	0.000260507	0	0	0	8642	0	0	0	0	16504	0	0	0	0	6608	0	0	0	19
1	210176_at	4	38799458		GTGAAATTTT	G	ExAC	PASS	NA	ENSG00000174125.3	ENST00000308979.2	p.Lys329_Phe331del	p.Lys329_Phe331del	c.986_994delAAAATTTCA	inframe_deletion				8	120990	6.61212	0	0	0	10196	0	0	0	0	11510	0	0	0	0	8640	0	0	0	0	16504	0	0	0	0	6608	0	0	0	8
1	210176_at	4	38799463		AT	A	ExAC	PASS	NA	ENSG00000174125.3	ENST00000308979.2	p.Asn330IlefsTer31	p.Asn330IlefsTer31	c.989delA	frameshift_variant				1	120994	0.826487	0	0	1	10186	9.8174e-05	0	0	0	11510	0	0	0	0	8642	0	0	0	0	16506	0	0	0	0	6608	0	0	0	0
1	210176_at	4	38799470		A	T	ExAC	PASS	NA	ENSG00000174125.3	ENST00000308979.2	p.Ile328Asn	p.Ile328Asn	c.983T>A	missense_variant				6	120954	4.96056	0	0	0	10170	0	0	0	0	11510	0	0	0	6	8638	0.000694605	0	0	0	16502	0	0	0	0	6608	0	0	0	0
1	210176_at	4	38799471		T	C	ExAC	PASS	NA	ENSG00000174125.3	ENST00000308979.2	p.Ile328Val	p.Ile328Val	c.982A>G	missense_variant				1	120952	0.826774	0	0	0	10170	0	0	0	0	11508	0	0	0	0	8636	0	0	0	1	16502	6.05987e-05	0	0	0	6608	0	0	0	0
1	210176_at	4	38799472		G	A	ExAC	PASS	NA	ENSG00000174125.3	ENST00000308979.2	p.Asn327Asn	p.Asn327Asn	c.981C>T	synonymous_variant				1	120938	0.082687	0	0	0	10160	0	0	0	0	11504	0	0	0	0	8636	0	0	0	0	16502	0	0	0	0	6608	0	0	0	1
1	210176_at	4	38799475		C	T	ExAC	PASS	NA	ENSG00000174125.3	ENST00000308979.2	p.Met326Ile	p.Met326Ile	c.978G>A	missense_variant				1	120936	0.826884	0	0	0	10158	0	0	0	0	11510	0	0	0	1	8638	0.000115768	0	0	0	16502	0	0	0	0	6608	0	0	0	0
1	210176_at	4	38799481	rs140075350	C	T	ExAC	PASS	NA	ENSG00000174125.3	ENST00000308979.2	p.Ser324Ser	p.Ser324Ser	c.972G>A	synonymous_variant				1	120920	0.826993	0	0	0	10148	0	0	0	0	11502	0	0	0	0	8636	0	0	0	0	16502	0	0	0	0	6610	0	0	0	1
1	210176_at	4	38799482	rs143619350	G	A	ExAC	PASS	NA	ENSG00000174125.3	ENST00000308979.2	p.Ser324Leu	p.Ser324Leu	c.971C>T	missense_variant				13	120912	107516	0	0	1	10144	9.85804e-05	0	0	0	11504	0	0	0	0	8634	0	0	0	0	16500	0	0	0	4	6610	0.000605144	0	0	8
1	210176_at	4	38799482	rs143619350	G	T	ExAC	PASS	NA	ENSG00000174125.3	ENST00000308979.2	p.Ser324Ter	p.Ser324Ter	c.971C>A	stop_gained				1	120912	0.827048	0	0	1	10144	9.85804e-05	0	0	0	11504	0	0	0	0	8634	0	0	0	0	16500	0	0	0	0	6610	0	0	0	0
1	210176_at	4	38799488		A	G	ExAC	PASS	NA	ENSG00000174125.3	ENST00000308979.2	p.Ile322Thr	p.Ile322Thr	c.965T>C	missense_variant				1	120886	0.827226	0	0	0	10138	0	0	0	0	11494	0	0	0	0	8634	0	0	0	0	16502	0	0	0	0	6610	0	0	0	1
1	210176_at	4	38799493		A	G	ExAC	PASS	NA	ENSG00000174125.3	ENST00000308979.2	p.Tyr320Tyr	p.Tyr320Tyr	c.960T>C	synonymous_variant				10	120872	8.27321	0	0	1	10128	9.87362e-05	0	0	0	11494	0	0	0	0	8638	0	0	0	0	16500	0	0	0	0	6610	0	0	0	9
1	210176_at	4	38799495		A	T	ExAC	PASS	NA	ENSG00000174125.3	ENST00000308979.2	p.Tyr320Asn	p.Tyr320Asn	c.958T>A	missense_variant				1	120852	0.827458	0	0	0	10110	0	0	0	0	11494	0	0	0	0	8636	0	0	0	0	16500	0	0	0	0	6610	0	0	0	1
1	210176_at	4	38799496	rs146782074	G	A	ExAC	PASS	NA	ENSG00000174125.3	ENST00000308979.2	p.Ile319Ile	p.Ile319Ile	c.957C>T	synonymous_variant				1	120842	0.827527	0	0	0	10106	0	0	0	0	11494	0	0	0	0	8638	0	0	0	0	16500	0	0	0	0	6610	0	0	0	1
1	210176_at	4	38799500		T	A	ExAC	PASS	NA	ENSG00000174125.3	ENST00000308979.2	p.Tyr318Phe	p.Tyr318Phe	c.953A>T	missense_variant				1	120834	0.827582	0	0	1	10102	9.89903e-05	0	0	0	11492	0	0	0	0	8634	0	0	0	0	16498	0	0	0	0	6610	0	0	0	0
1	210176_at	4	38799503		C	T	ExAC	PASS	NA	ENSG00000174125.3	ENST00000308979.2	p.Ser317Asn	p.Ser317Asn	c.950G>A	missense_variant				4	120826	3.31055	0	0	0	10096	0	0	0	2	11494	0.000174004	0	0	0	8634	0	0	0	2	16498	0.000121227	0	0	0	6610	0	0	0	0
1	210176_at	4	38799508	rs185747096	C	T	ExAC	PASS	NA	ENSG00000174125.3	ENST00000308979.2	p.Pro315Pro	p.Pro315Pro	c.945G>A	synonymous_variant				14	120796	115898	0	0	0	10082	0	0	0	0	11486	0	0	0	1	8634	0.000115821	0	0	12	16498	0.000727361	0	0	0	6610	0	0	0	1
1	210176_at	4	38799509	rs5743613	G	A	ExAC	PASS	NA	ENSG00000174125.3	ENST00000308979.2	p.Pro315Leu	p.Pro315Leu	c.944C>T	missense_variant				163	120784	1349516	1	0	133	10082	0.0131918	1	0	8	11488	0.000696379	0	0	0	8632	0	0	0	1	16492	6.06355e-05	0	0	0	6610	0	0	0	21
1	210176_at	4	38799516	rs150985008	C	T	ExAC	PASS	NA	ENSG00000174125.3	ENST00000308979.2	p.Gly313Ser	p.Gly313Ser	c.937G>A	missense_variant				10	120764	8.28061	0	0	1	10060	9.94036e-05	0	0	0	11492	0	0	0	0	8634	0	0	0	2	16494	0.000121256	0	0	0	6610	0	0	0	7
1	210176_at	4	38799517		G	A	ExAC	PASS	NA	ENSG00000174125.3	ENST00000308979.2	p.Phe312Phe	p.Phe312Phe	c.936C>T	synonymous_variant				28	120764	231857	1	0	0	10060	0	0	0	27	11496	0.00234864	1	0	0	8634	0	0	0	0	16496	0	0	0	0	6606	0	0	0	1
1	210176_at	4	38799521		A	AT	ExAC	PASS	NA	ENSG00000174125.3	ENST00000308979.2	p.Val311AspfsTer11	p.Val311AspfsTer11	c.931_932insA	frameshift_variant				2	120800	1.65563	0	0	0	10064	0	0	0	0	11502	0	0	0	0	8634	0	0	0	2	16496	0.000121242	0	0	0	6610	0	0	0	0
1	210176_at	4	38799522		C	T	ExAC	PASS	NA	ENSG00000174125.3	ENST00000308979.2	p.Val311Met	p.Val311Met	c.931G>A	missense_variant				7	120790	5.79518	0	0	0	10062	0	0	0	0	11498	0	0	0	5	8634	0.000579106	0	0	2	16496	0.000121242	0	0	0	6610	0	0	0	0
1	210176_at	4	38799525		C	A	ExAC	PASS	NA	ENSG00000174125.3	ENST00000308979.2	p.Asp310Tyr	p.Asp310Tyr	c.928G>T	missense_variant				1	120774	0.827993	0	0	0	10058	0	0	0	0	11496	0	0	0	0	8634	0	0	0	0	16496	0	0	0	0	6610	0	0	0	1
1	210176_at	4	38799526		G	A	ExAC	PASS	NA	ENSG00000174125.3	ENST00000308979.2	p.Ser309Ser	p.Ser309Ser	c.927C>T	synonymous_variant				2	120782	1.65588	0	0	0	10060	0	0	0	0	11500	0	0	0	0	8634	0	0	0	1	16494	6.06281e-05	0	0	0	6610	0	0	0	1
1	210176_at	4	38799531		C	G	ExAC	PASS	NA	ENSG00000174125.3	ENST00000308979.2	p.Val308Leu	p.Val308Leu	c.922G>C	missense_variant				1	120784	0.827924	0	0	0	10062	0	0	0	1	11504	8.69263e-05	0	0	0	8634	0	0	0	0	16490	0	0	0	0	6608	0	0	0	0
1	210176_at	4	38799538		G	A	ExAC	PASS	NA	ENSG00000174125.3	ENST00000308979.2	p.His305His	p.His305His	c.915C>T	synonymous_variant				2	120754	1.65626	0	0	0	10044	0	0	0	0	11504	0	0	0	0	8630	0	0	0	1	16490	6.06428e-05	0	0	0	6610	0	0	0	1
1	210176_at	4	38799539	rs3923647	T	A	ExAC	PASS	NA	ENSG00000174125.3	ENST00000308979.2	p.His305Leu	p.His305Leu	c.914A>T	missense_variant				3573	120770	29585162	86	0	783	10054	0.0778795	34	0	191	11502	0.0166058	3	0	1	8630	0.000115875	0	0	138	16488	0.00836972	3	0	95	6612	0.0143678	3	0	2333
1	210176_at	4	38799539	rs3923647	T	G	ExAC	PASS	NA	ENSG00000174125.3	ENST00000308979.2	p.His305Pro	p.His305Pro	c.914A>C	missense_variant				1	120770	0.082802	0	0	0	10054	0	0	0	0	11502	0	0	0	0	8630	0	0	0	0	16488	0	0	0	0	6612	0	0	0	1
1	210176_at	4	38799540		G	A	ExAC	PASS	NA	ENSG00000174125.3	ENST00000308979.2	p.His305Tyr	p.His305Tyr	c.913C>T	missense_variant				1	120742	0.828212	0	0	1	10036	9.96413e-05	0	0	0	11504	0	0	0	0	8630	0	0	0	0	16490	0	0	0	0	6610	0	0	0	0
1	210176_at	4	38799547		C	A	ExAC	PASS	NA	ENSG00000174125.3	ENST00000308979.2	p.Leu302Phe	p.Leu302Phe	c.906G>T	missense_variant				1	120732	0.828281	0	0	0	10014	0	0	0	0	11502	0	0	0	0	8630	0	0	0	0	16490	0	0	0	0	6610	0	0	0	1
1	210176_at	4	38799559		G	A	ExAC	PASS	NA	ENSG00000174125.3	ENST00000308979.2	p.Ser298Ser	p.Ser298Ser	c.894C>T	synonymous_variant				1	120720	0.828363	0	0	0	10008	0	0	0	0	11506	0	0	0	0	8626	0	0	0	1	16494	6.06281e-05	0	0	0	6610	0	0	0	0
1	210176_at	4	38799560	rs150138583	G	A	ExAC	PASS	NA	ENSG00000174125.3	ENST00000308979.2	p.Ser298Phe	p.Ser298Phe	c.893C>T	missense_variant				202	120732	1673127	1	0	1	10012	9.98801e-05	0	0	0	11506	0	0	0	0	8626	0	0	0	20	16494	0.00121256	0	0	45	6610	0.00680787	0	0	131
1	210176_at	4	38799584		C	A	ExAC	PASS	NA	ENSG00000174125.3	ENST00000308979.2	p.Arg290Ile	p.Arg290Ile	c.869G>T	missense_variant				1	120718	0.828377	0	0	0	9998	0	0	0	1	11506	8.69112e-05	0	0	0	8628	0	0	0	0	16492	0	0	0	0	6610	0	0	0	0
1	210176_at	4	38799588		A	G	ExAC	PASS	NA	ENSG00000174125.3	ENST00000308979.2	p.Phe289Leu	p.Phe289Leu	c.865T>C	missense_variant				1	120708	0.828446	0	0	0	9992	0	0	0	0	11504	0	0	0	0	8628	0	0	0	1	16494	6.06281e-05	0	0	0	6610	0	0	0	0
1	210176_at	4	38799599		C	T	ExAC	PASS	NA	ENSG00000174125.3	ENST00000308979.2	p.Gly285Asp	p.Gly285Asp	c.854G>A	missense_variant				2	120714	1.65681	0	0	0	10006	0	0	0	0	11496	0	0	0	0	8628	0	0	0	0	16490	0	0	0	0	6610	0	0	0	2
1	210176_at	4	38799612		C	T	ExAC	PASS	NA	ENSG00000174125.3	ENST00000308979.2	p.Val281Met	p.Val281Met	c.841G>A	missense_variant				5	120712	4.14209	0	0	0	10018	0	0	0	0	11490	0	0	0	0	8626	0	0	0	0	16488	0	0	0	0	6608	0	0	0	5
1	210176_at	4	38799613		G	A	ExAC	PASS	NA	ENSG00000174125.3	ENST00000308979.2	p.Asn280Asn	p.Asn280Asn	c.840C>T	synonymous_variant				3	120710	0.24853	0	0	0	10016	0	0	0	1	11492	8.70171e-05	0	0	0	8628	0	0	0	0	16488	0	0	0	0	6608	0	0	0	2
1	210176_at	4	38799615		T	C	ExAC	PASS	NA	ENSG00000174125.3	ENST00000308979.2	p.Asn280Asp	p.Asn280Asp	c.838A>G	missense_variant				4	120724	3.31334	0	0	0	10020	0	0	0	0	11496	0	0	0	0	8628	0	0	0	4	16490	0.000242571	0	0	0	6606	0	0	0	0
1	210176_at	4	38799621		T	C	ExAC	PASS	NA	ENSG00000174125.3	ENST00000308979.2	p.Ile278Val	p.Ile278Val	c.832A>G	missense_variant				1	120726	0.828322	0	0	0	10022	0	0	0	0	11494	0	0	0	0	8632	0	0	0	0	16490	0	0	0	0	6608	0	0	0	1
1	210176_at	4	38799622		T	A	ExAC	PASS	NA	ENSG00000174125.3	ENST00000308979.2	p.Ser277Ser	p.Ser277Ser	c.831A>T	synonymous_variant				2	120738	1.65648	0	0	0	10024	0	0	0	0	11494	0	0	0	2	8632	0.000231696	0	0	0	16490	0	0	0	0	6608	0	0	0	0
1	210176_at	4	38799632		C	A	ExAC	PASS	NA	ENSG00000174125.3	ENST00000308979.2	p.Trp274Leu	p.Trp274Leu	c.821G>T	missense_variant				1	120756	0.828116	0	0	0	10044	0	0	0	0	11496	0	0	0	0	8630	0	0	0	0	16488	0	0	0	0	6606	0	0	0	1
1	210176_at	4	38799634	rs138773657	T	C	ExAC	PASS	NA	ENSG00000174125.3	ENST00000308979.2	p.Val273Val	p.Val273Val	c.819A>G	synonymous_variant				1	120756	0.828116	0	0	0	10042	0	0	0	0	11492	0	0	0	0	8634	0	0	0	0	16488	0	0	0	0	6604	0	0	0	1
1	210176_at	4	38799637		AGTT	A	ExAC	PASS	NA	ENSG00000174125.3	ENST00000308979.2	p.Thr272del	p.Thr272del	c.813_815delAAC	inframe_deletion				2	120780	0.16559	0	0	0	10050	0	0	0	1	11494	8.70019e-05	0	0	0	8636	0	0	0	0	16490	0	0	0	0	6608	0	0	0	1
1	210176_at	4	38799638		G	C	ExAC	PASS	NA	ENSG00000174125.3	ENST00000308979.2	p.Thr272Ser	p.Thr272Ser	c.815C>G	missense_variant				5	120780	4.13976	0	0	0	10050	0	0	0	1	11494	8.70019e-05	0	0	0	8636	0	0	0	0	16488	0	0	0	0	6608	0	0	0	4
1	210176_at	4	38799646		C	T	ExAC	PASS	NA	ENSG00000174125.3	ENST00000308979.2	p.Trp269Ter	p.Trp269Ter	c.807G>A	stop_gained				1	120780	0.827952	0	0	0	10054	0	0	0	0	11494	0	0	0	0	8628	0	0	0	0	16490	0	0	0	0	6610	0	0	0	1
1	210176_at	4	38799652		C	A	ExAC	PASS	NA	ENSG00000174125.3	ENST00000308979.2	p.Leu267Leu	p.Leu267Leu	c.801G>T	synonymous_variant				1	120818	0.827691	0	0	1	10068	9.93246e-05	0	0	0	11498	0	0	0	0	8626	0	0	0	0	16496	0	0	0	0	6608	0	0	0	0
1	210176_at	4	38799652		C	G	ExAC	PASS	NA	ENSG00000174125.3	ENST00000308979.2	p.Leu267Leu	p.Leu267Leu	c.801G>C	synonymous_variant				2	120818	1.65538	0	0	0	10068	0	0	0	2	11498	0.000173943	0	0	0	8626	0	0	0	0	16496	0	0	0	0	6608	0	0	0	0
1	210176_at	4	38799659		A	C	ExAC	PASS	NA	ENSG00000174125.3	ENST00000308979.2	p.Leu265Arg	p.Leu265Arg	c.794T>G	missense_variant				1	120806	0.827773	0	0	0	10046	0	0	0	0	11490	0	0	0	0	8630	0	0	0	0	16494	0	0	0	0	6610	0	0	0	1
1	210176_at	4	38799681		A	G	ExAC	PASS	NA	ENSG00000174125.3	ENST00000308979.2	p.Trp258Arg	p.Trp258Arg	c.772T>C	missense_variant				3	120808	2.48328	0	0	0	10030	0	0	0	0	11504	0	0	0	0	8622	0	0	0	3	16504	0.000181774	0	0	0	6606	0	0	0	0
1	210176_at	4	38799702		AG	A	ExAC	PASS	NA	ENSG00000174125.3	ENST00000308979.2	p.Leu251Ter	p.Leu251Ter	c.750delC	frameshift_variant				6	120786	4.96746	0	0	0	10018	0	0	0	0	11502	0	0	0	0	8624	0	0	0	0	16500	0	0	0	0	6600	0	0	0	6
1	210176_at	4	38799710	rs4833095	T	C	ExAC	PASS	NA	ENSG00000174125.3	ENST00000308979.2	p.Asn248Ser	p.Asn248Ser	c.743A>G	missense_variant	risk factor	8361		47293	120602	392141092	11342	0	8004	10070	0.794836	3195	0	6013	11466	0.52442	1554	0	5161	8582	0.601375	1551	0	8019	16486	0.486413	1986	0	780	6596	0.118253	52	0	18969
1	210176_at	4	38799730		T	C	ExAC	PASS	NA	ENSG00000174125.3	ENST00000308979.2	p.Gln241Gln	p.Gln241Gln	c.723A>G	synonymous_variant				1	120822	0.827664	0	0	1	10000	0.0001	0	0	0	11514	0	0	0	0	8636	0	0	0	0	16508	0	0	0	0	6602	0	0	0	0
1	210176_at	4	38799735		G	A	ExAC	PASS	NA	ENSG00000174125.3	ENST00000308979.2	p.Leu240Phe	p.Leu240Phe	c.718C>T	missense_variant				3	120830	2.48283	0	0	0	10002	0	0	0	0	11514	0	0	0	0	8638	0	0	0	0	16504	0	0	0	0	6606	0	0	0	3
1	210176_at	4	38799739	rs146940675	C	T	ExAC	PASS	NA	ENSG00000174125.3	ENST00000308979.2	p.Ala238Ala	p.Ala238Ala	c.714G>A	synonymous_variant				6	120820	4.96607	0	0	1	10004	9.996e-05	0	0	1	11510	8.6881e-05	0	0	0	8638	0	0	0	0	16502	0	0	0	0	6604	0	0	0	4
1	210176_at	4	38799740		G	A	ExAC	PASS	NA	ENSG00000174125.3	ENST00000308979.2	p.Ala238Val	p.Ala238Val	c.713C>T	missense_variant				6	120824	0.49659	0	0	0	10004	0	0	0	0	11514	0	0	0	0	8636	0	0	0	0	16506	0	0	0	0	6606	0	0	0	6
1	210176_at	4	38799749		C	T	ExAC	PASS	NA	ENSG00000174125.3	ENST00000308979.2	p.Ser235Asn	p.Ser235Asn	c.704G>A	missense_variant				1	120874	0.827308	0	0	0	10028	0	0	0	1	11516	8.68357e-05	0	0	0	8644	0	0	0	0	16508	0	0	0	0	6606	0	0	0	0
1	210176_at	4	38799751		T	C	ExAC	PASS	NA	ENSG00000174125.3	ENST00000308979.2	p.Leu234Leu	p.Leu234Leu	c.702A>G	synonymous_variant				2	120882	1.65451	0	0	0	10026	0	0	0	0	11520	0	0	0	0	8646	0	0	0	0	16508	0	0	0	0	6608	0	0	0	2
1	210176_at	4	38799779		A	G	ExAC	PASS	NA	ENSG00000174125.3	ENST00000308979.2	p.Leu225Pro	p.Leu225Pro	c.674T>C	missense_variant				1	121050	0.826105	0	0	0	10164	0	0	0	0	11522	0	0	0	1	8650	0.000115607	0	0	0	16510	0	0	0	0	6608	0	0	0	0
1	210176_at	4	38799784		A	G	ExAC	PASS	NA	ENSG00000174125.3	ENST00000308979.2	p.Cys223Cys	p.Cys223Cys	c.669T>C	synonymous_variant				1	121088	0.825846	0	0	0	10202	0	0	0	1	11522	8.67905e-05	0	0	0	8650	0	0	0	0	16510	0	0	0	0	6610	0	0	0	0
1	210176_at	4	38799792		T	A	ExAC	PASS	NA	ENSG00000174125.3	ENST00000308979.2	p.Ile221Phe	p.Ile221Phe	c.661A>T	missense_variant				2	121116	1.65131	0	0	0	10224	0	0	0	0	11524	0	0	0	2	8650	0.000231214	0	0	0	16510	0	0	0	0	6610	0	0	0	0
1	210176_at	4	38799795		T	C	ExAC	PASS	NA	ENSG00000174125.3	ENST00000308979.2	p.Asn220Asp	p.Asn220Asp	c.658A>G	missense_variant				1	121128	0.825573	0	0	0	10236	0	0	0	0	11526	0	0	0	0	8650	0	0	0	0	16510	0	0	0	0	6610	0	0	0	1
1	210176_at	4	38799797		G	A	ExAC	PASS	NA	ENSG00000174125.3	ENST00000308979.2	p.Ser219Phe	p.Ser219Phe	c.656C>T	missense_variant				1	121140	0.825491	0	0	0	10250	0	0	0	0	11526	0	0	0	0	8650	0	0	0	0	16508	0	0	0	0	6610	0	0	0	1
1	210176_at	4	38799798		A	T	ExAC	PASS	NA	ENSG00000174125.3	ENST00000308979.2	p.Ser219Thr	p.Ser219Thr	c.655T>A	missense_variant				1	121148	0.825437	0	0	0	10260	0	0	0	0	11526	0	0	0	0	8650	0	0	0	0	16508	0	0	0	0	6610	0	0	0	1
1	210176_at	4	38799816		C	T	ExAC	PASS	NA	ENSG00000174125.3	ENST00000308979.2	p.Val213Ile	p.Val213Ile	c.637G>A	missense_variant				1	121198	0.825096	0	0	0	10312	0	0	0	0	11530	0	0	0	0	8650	0	0	0	0	16500	0	0	0	0	6612	0	0	0	1
1	210176_at	4	38799817		A	C	ExAC	PASS	NA	ENSG00000174125.3	ENST00000308979.2	p.Thr212Thr	p.Thr212Thr	c.636T>G	synonymous_variant				1	121202	0.825069	0	0	0	10314	0	0	0	0	11530	0	0	0	0	8650	0	0	0	0	16500	0	0	0	1	6612	0.00015124	0	0	0
1	210176_at	4	38799822		T	C	ExAC	PASS	NA	ENSG00000174125.3	ENST00000308979.2	p.Lys211Glu	p.Lys211Glu	c.631A>G	missense_variant				1	121204	0.825055	0	0	0	10316	0	0	0	0	11532	0	0	0	0	8650	0	0	0	1	16500	6.06061e-05	0	0	0	6612	0	0	0	0
1	210176_at	4	38799826		T	G	ExAC	PASS	NA	ENSG00000174125.3	ENST00000308979.2	p.Ser209Ser	p.Ser209Ser	c.627A>C	synonymous_variant				1	121200	0.825083	0	0	0	10320	0	0	0	0	11532	0	0	0	0	8650	0	0	0	0	16494	0	0	0	0	6612	0	0	0	1
1	210176_at	4	38799833	rs137873769	T	A	ExAC	PASS	NA	ENSG00000174125.3	ENST00000308979.2	p.Asp207Val	p.Asp207Val	c.620A>T	missense_variant				6	121202	4.95041	0	0	0	10332	0	0	0	1	11532	8.67152e-05	0	0	1	8650	0.000115607	0	0	0	16490	0	0	0	0	6612	0	0	0	4
1	210176_at	4	38799833	rs137873769	T	G	ExAC	PASS	NA	ENSG00000174125.3	ENST00000308979.2	p.Asp207Ala	p.Asp207Ala	c.620A>C	missense_variant	Uncertain significance	2238673		43	121202	35478	0	0	4	10332	0.000387147	0	0	0	11532	0	0	0	0	8650	0	0	0	0	16490	0	0	0	0	6612	0	0	0	39
1	210176_at	4	38799845		T	G	ExAC	PASS	NA	ENSG00000174125.3	ENST00000308979.2	p.His203Pro	p.His203Pro	c.608A>C	missense_variant				3	121172	2.47582	0	0	0	10330	0	0	0	0	11530	0	0	0	0	8650	0	0	0	3	16476	0.000182083	0	0	0	6608	0	0	0	0
1	210176_at	4	38799845		T	C	ExAC	PASS	NA	ENSG00000174125.3	ENST00000308979.2	p.His203Arg	p.His203Arg	c.608A>G	missense_variant				1	121172	0.825273	0	0	1	10330	9.68054e-05	0	0	0	11530	0	0	0	0	8650	0	0	0	0	16476	0	0	0	0	6608	0	0	0	0
1	210176_at	4	38799849		A	G	ExAC	PASS	NA	ENSG00000174125.3	ENST00000308979.2	p.Phe202Leu	p.Phe202Leu	c.604T>C	missense_variant				1	121170	0.825287	0	0	0	10338	0	0	0	0	11528	0	0	0	0	8650	0	0	0	0	16478	0	0	0	0	6608	0	0	0	1
1	210176_at	4	38799859		TG	T	ExAC	PASS	NA	ENSG00000174125.3	ENST00000308979.2	p.Thr198LysfsTer16	p.Thr198LysfsTer16	c.593delC	frameshift_variant				11	121150	9.07965	0	0	0	10336	0	0	0	0	11528	0	0	0	0	8650	0	0	0	0	16474	0	0	0	0	6608	0	0	0	11
1	210176_at	4	38799860		G	A	ExAC	PASS	NA	ENSG00000174125.3	ENST00000308979.2	p.Thr198Ile	p.Thr198Ile	c.593C>T	missense_variant				1	121116	0.825655	0	0	0	10338	0	0	0	1	11526	8.67604e-05	0	0	0	8650	0	0	0	0	16468	0	0	0	0	6608	0	0	0	0
1	210176_at	4	38799861	rs56043098	TG	T	ExAC	PASS	NA	ENSG00000174125.3	ENST00000308979.2	p.Thr198GlnfsTer16	p.Thr198GlnfsTer16	c.591delC	frameshift_variant				21	121134	173362	0	0	0	10336	0	0	0	0	11524	0	0	0	0	8650	0	0	0	21	16470	0.00127505	0	0	0	6608	0	0	0	0
1	210176_at	4	38799862		G	T	ExAC	PASS	NA	ENSG00000174125.3	ENST00000308979.2	p.Pro197Pro	p.Pro197Pro	c.591C>A	synonymous_variant				11	121100	0.90834	0	0	0	10338	0	0	0	0	11526	0	0	0	0	8650	0	0	0	0	16432	0	0	0	0	6608	0	0	0	11
1	210176_at	4	38799874		G	A	ExAC	PASS	NA	ENSG00000174125.3	ENST00000308979.2	p.His193His	p.His193His	c.579C>T	synonymous_variant				41	121070	338647	0	0	0	10334	0	0	0	41	11522	0.00355841	0	0	0	8628	0	0	0	0	16464	0	0	0	0	6606	0	0	0	0
1	210176_at	4	38799887		G	A	ExAC	PASS	NA	ENSG00000174125.3	ENST00000308979.2	p.Thr189Ile	p.Thr189Ile	c.566C>T	missense_variant				1	120992	0.826501	0	0	0	10304	0	0	0	0	11518	0	0	0	1	8606	0.000116198	0	0	0	16460	0	0	0	0	6608	0	0	0	0
1	210176_at	4	38799888		T	C	ExAC	PASS	NA	ENSG00000174125.3	ENST00000308979.2	p.Thr189Ala	p.Thr189Ala	c.565A>G	missense_variant				1	120966	0.826679	0	0	0	10296	0	0	0	0	11516	0	0	0	0	8598	0	0	0	0	16458	0	0	0	0	6606	0	0	0	1
1	210176_at	4	38799889		G	A	ExAC	PASS	NA	ENSG00000174125.3	ENST00000308979.2	p.Asn188Asn	p.Asn188Asn	c.564C>T	synonymous_variant				1	120950	0.826788	0	0	0	10294	0	0	0	0	11516	0	0	0	0	8596	0	0	0	0	16456	0	0	0	0	6604	0	0	0	1
1	210176_at	4	38799898		T	C	ExAC	PASS	NA	ENSG00000174125.3	ENST00000308979.2	p.Gln185Gln	p.Gln185Gln	c.555A>G	synonymous_variant				1	120850	0.827472	0	0	0	10238	0	0	0	0	11522	0	0	0	0	8572	0	0	0	1	16458	6.07607e-05	0	0	0	6606	0	0	0	0
1	210176_at	4	38799905		C	T	ExAC	PASS	NA	ENSG00000174125.3	ENST00000308979.2	p.Gly183Asp	p.Gly183Asp	c.548G>A	missense_variant				12	120674	9.94415	0	0	0	10198	0	0	0	12	11512	0.00104239	0	0	0	8544	0	0	0	0	16426	0	0	0	0	6604	0	0	0	0
1	210176_at	4	38799915	rs185331480	C	G	ExAC	PASS	NA	ENSG00000174125.3	ENST00000308979.2	p.Asp180His	p.Asp180His	c.538G>C	missense_variant				3	120650	2.48653	0	0	0	10144	0	0	0	0	11518	0	0	0	3	8538	0.00035137	0	0	0	16454	0	0	0	0	6604	0	0	0	0
1	210176_at	4	38799926		C	T	ExAC	PASS	NA	ENSG00000174125.3	ENST00000308979.2	p.Gly176Glu	p.Gly176Glu	c.527G>A	missense_variant				1	120596	0.829215	0	0	0	10074	0	0	0	0	11516	0	0	0	0	8534	0	0	0	1	16464	6.07386e-05	0	0	0	6604	0	0	0	0
1	210176_at	4	38799927		C	G	ExAC	PASS	NA	ENSG00000174125.3	ENST00000308979.2	p.Gly176Arg	p.Gly176Arg	c.526G>C	missense_variant	Uncertain significance	2330846		5	120616	4.14539	0	0	0	10078	0	0	0	0	11518	0	0	0	0	8544	0	0	0	0	16464	0	0	0	0	6606	0	0	0	5
1	210176_at	4	38799928		A	G	ExAC	PASS	NA	ENSG00000174125.3	ENST00000308979.2	p.Tyr175Tyr	p.Tyr175Tyr	c.525T>C	synonymous_variant				2	120610	1.65824	0	0	0	10068	0	0	0	2	11516	0.000173671	0	0	0	8538	0	0	0	0	16466	0	0	0	0	6606	0	0	0	0
1	210176_at	4	38799936		C	T	ExAC	PASS	NA	ENSG00000174125.3	ENST00000308979.2	p.Glu173Lys	p.Glu173Lys	c.517G>A	missense_variant				1	120604	0.082916	0	0	0	10030	0	0	0	0	11524	0	0	0	1	8546	0.000117014	0	0	0	16472	0	0	0	0	6606	0	0	0	0
1	210176_at	4	38799943	rs149430939	G	A	ExAC	PASS	NA	ENSG00000174125.3	ENST00000308979.2	p.Val170Val	p.Val170Val	c.510C>T	synonymous_variant				4	120616	3.31631	0	0	0	10008	0	0	0	0	11528	0	0	0	0	8558	0	0	0	3	16480	0.000182039	0	0	0	6606	0	0	0	1
1	210176_at	4	38799945	rs144817025	C	G	ExAC	PASS	NA	ENSG00000174125.3	ENST00000308979.2	p.Val170Leu	p.Val170Leu	c.508G>C	missense_variant				2	120630	1.65796	0	0	2	10002	0.00019996	0	0	0	11528	0	0	0	0	8572	0	0	0	0	16476	0	0	0	0	6606	0	0	0	0
1	210176_at	4	38799949		C	G	ExAC	PASS	NA	ENSG00000174125.3	ENST00000308979.2	p.Leu168Phe	p.Leu168Phe	c.504G>C	missense_variant				1	120698	0.828514	0	0	1	9994	0.00010006	0	0	0	11534	0	0	0	0	8604	0	0	0	0	16478	0	0	0	0	6606	0	0	0	0
1	210176_at	4	38799955		CT	C	ExAC	PASS	NA	ENSG00000174125.3	ENST00000308979.2	p.Lys166ArgfsTer6	p.Lys166ArgfsTer6	c.497delA	frameshift_variant				26	120742	215335	0	0	0	9998	0	0	0	2	11528	0.000173491	0	0	0	8632	0	0	0	1	16480	6.06796e-05	0	0	0	6610	0	0	0	23
1	210176_at	4	38799957	rs148163826	T	A	ExAC	PASS	NA	ENSG00000174125.3	ENST00000308979.2	p.Lys166Ter	p.Lys166Ter	c.496A>T	stop_gained				26	120766	215292	0	0	0	9990	0	0	0	2	11536	0.00017337	0	0	0	8632	0	0	0	1	16482	6.06722e-05	0	0	0	6610	0	0	0	23
1	210176_at	4	38799964		A	G	ExAC	PASS	NA	ENSG00000174125.3	ENST00000308979.2	p.Asn163Asn	p.Asn163Asn	c.489T>C	synonymous_variant				1	120796	0.827842	0	0	1	9988	0.00010012	0	0	0	11540	0	0	0	0	8644	0	0	0	0	16480	0	0	0	0	6610	0	0	0	0
1	210176_at	4	38799971		T	A	ExAC	PASS	NA	ENSG00000174125.3	ENST00000308979.2	p.His161Leu	p.His161Leu	c.482A>T	missense_variant				2	120834	1.65516	0	0	0	9994	0	0	0	2	11544	0.00017325	0	0	0	8648	0	0	0	0	16484	0	0	0	0	6612	0	0	0	0
1	210176_at	4	38799979		T	C	ExAC	PASS	NA	ENSG00000174125.3	ENST00000308979.2	p.Pro158Pro	p.Pro158Pro	c.474A>G	synonymous_variant				1	120862	0.082739	0	0	0	10008	0	0	0	0	11542	0	0	0	0	8650	0	0	0	0	16484	0	0	0	0	6612	0	0	0	1
1	210176_at	4	38799988		A	G	ExAC	PASS	NA	ENSG00000174125.3	ENST00000308979.2	p.Ser155Ser	p.Ser155Ser	c.465T>C	synonymous_variant				4	120894	3.30868	0	0	0	10018	0	0	0	0	11548	0	0	0	0	8652	0	0	0	0	16480	0	0	0	1	6612	0.00015124	0	0	3
1	210176_at	4	38800003		G	A	ExAC	PASS	NA	ENSG00000174125.3	ENST00000308979.2	p.His150His	p.His150His	c.450C>T	synonymous_variant				1	120984	0.826556	0	0	0	10082	0	0	0	0	11556	0	0	0	0	8654	0	0	0	0	16482	0	0	0	0	6614	0	0	0	1
1	210176_at	4	38800004		T	G	ExAC	PASS	NA	ENSG00000174125.3	ENST00000308979.2	p.His150Pro	p.His150Pro	c.449A>C	missense_variant				2	120990	1.65303	0	0	0	10086	0	0	0	0	11554	0	0	0	0	8654	0	0	0	2	16484	0.00012133	0	0	0	6614	0	0	0	0
1	210176_at	4	38800015		C	T	ExAC	PASS	NA	ENSG00000174125.3	ENST00000308979.2	p.Leu146Leu	p.Leu146Leu	c.438G>A	synonymous_variant				1	121124	0.008256	0	0	1	10210	9.79432e-05	0	0	0	11560	0	0	0	0	8654	0	0	0	0	16476	0	0	0	0	6614	0	0	0	0
1	210176_at	4	38800020		C	G	ExAC	PASS	NA	ENSG00000174125.3	ENST00000308979.2	p.Gly145Arg	p.Gly145Arg	c.433G>C	missense_variant				1	121164	0.825328	0	0	0	10242	0	0	0	0	11564	0	0	0	0	8654	0	0	0	0	16484	0	0	0	0	6614	0	0	0	1
1	210176_at	4	38800021		C	T	ExAC	PASS	NA	ENSG00000174125.3	ENST00000308979.2	p.Leu144Leu	p.Leu144Leu	c.432G>A	synonymous_variant				1	121162	0.825341	0	0	1	10244	9.76181e-05	0	0	0	11564	0	0	0	0	8654	0	0	0	0	16480	0	0	0	0	6614	0	0	0	0
1	210176_at	4	38800022	rs117033348	A	G	ExAC	PASS	NA	ENSG00000174125.3	ENST00000308979.2	p.Leu144Pro	p.Leu144Pro	c.431T>C	missense_variant				172	121168	1419517	0	0	0	10246	0	0	0	0	11564	0	0	0	172	8654	0.0198752	0	0	0	16480	0	0	0	0	6614	0	0	0	0
1	210176_at	4	38800037		G	T	ExAC	PASS	NA	ENSG00000174125.3	ENST00000308979.2	p.Ser139Tyr	p.Ser139Tyr	c.416C>A	missense_variant				2	121286	1.64899	0	0	2	10358	0.000193087	0	0	0	11568	0	0	0	0	8654	0	0	0	0	16488	0	0	0	0	6614	0	0	0	0
1	210176_at	4	38800053		C	A	ExAC	PASS	NA	ENSG00000174125.3	ENST00000308979.2	p.Glu134Ter	p.Glu134Ter	c.400G>T	stop_gained				1	121316	0.824294	0	0	0	10384	0	0	0	0	11568	0	0	0	0	8654	0	0	0	0	16490	0	0	0	0	6614	0	0	0	1
1	210176_at	4	38800058		C	T	ExAC	PASS	NA	ENSG00000174125.3	ENST00000308979.2	p.Cys132Tyr	p.Cys132Tyr	c.395G>A	missense_variant				2	121316	1.64859	0	0	0	10388	0	0	0	0	11570	0	0	0	2	8654	0.000231107	0	0	0	16486	0	0	0	0	6614	0	0	0	0
1	210176_at	4	38800059	rs141970382	A	C	ExAC	PASS	NA	ENSG00000174125.3	ENST00000308979.2	p.Cys132Gly	p.Cys132Gly	c.394T>G	missense_variant	Uncertain significance	2395350		22	121330	181324	0	0	0	10388	0	0	0	0	11572	0	0	0	0	8654	0	0	0	0	16490	0	0	0	0	6614	0	0	0	21
1	210176_at	4	38800059	rs141970382	A	G	ExAC	PASS	NA	ENSG00000174125.3	ENST00000308979.2	p.Cys132Arg	p.Cys132Arg	c.394T>C	missense_variant				1	121330	0.824198	0	0	1	10388	9.62649e-05	0	0	0	11572	0	0	0	0	8654	0	0	0	0	16490	0	0	0	0	6614	0	0	0	0
1	210176_at	4	38800072		A	G	ExAC	PASS	NA	ENSG00000174125.3	ENST00000308979.2	p.Asp127Asp	p.Asp127Asp	c.381T>C	synonymous_variant				1	121350	0.824063	0	0	0	10398	0	0	0	0	11572	0	0	0	0	8654	0	0	0	0	16502	0	0	0	0	6614	0	0	0	1
1	210176_at	4	38800076		A	G	ExAC	PASS	NA	ENSG00000174125.3	ENST00000308979.2	p.Phe126Ser	p.Phe126Ser	c.377T>C	missense_variant				1	121368	0.082394	0	0	0	10400	0	0	0	0	11574	0	0	0	0	8654	0	0	0	0	16506	0	0	0	0	6614	0	0	0	1
1	210176_at	4	38800083	rs190177710	T	C	ExAC	PASS	NA	ENSG00000174125.3	ENST00000308979.2	p.Asn124Asp	p.Asn124Asp	c.370A>G	missense_variant				11	121378	0.90626	0	0	0	10402	0	0	0	4	11570	0.000345722	0	0	0	8654	0	0	0	0	16508	0	0	0	0	6614	0	0	0	6
1	210176_at	4	38800088		G	A	ExAC	PASS	NA	ENSG00000174125.3	ENST00000308979.2	p.Ser122Leu	p.Ser122Leu	c.365C>T	missense_variant				2	121384	1.64766	0	0	0	10402	0	0	0	0	11570	0	0	0	0	8654	0	0	0	0	16510	0	0	0	0	6614	0	0	0	2
1	210176_at	4	38800089	rs146114753	A	C	ExAC	PASS	NA	ENSG00000174125.3	ENST00000308979.2	p.Ser122Ala	p.Ser122Ala	c.364T>G	missense_variant				9	121388	7.41424	0	0	1	10404	9.61169e-05	0	0	0	11572	0	0	0	0	8654	0	0	0	0	16512	0	0	0	0	6614	0	0	0	8
1	210176_at	4	38800092		G	T	ExAC	PASS	NA	ENSG00000174125.3	ENST00000308979.2	p.Leu121Met	p.Leu121Met	c.361C>A	missense_variant				1	121380	0.823859	0	0	0	10404	0	0	0	0	11568	0	0	0	0	8654	0	0	0	0	16510	0	0	0	0	6614	0	0	0	1
1	210176_at	4	38800099		G	T	ExAC	PASS	NA	ENSG00000174125.3	ENST00000308979.2	p.His118Gln	p.His118Gln	c.354C>A	missense_variant				4	121396	0.03295	0	0	0	10406	0	0	0	0	11572	0	0	0	4	8654	0.000462214	0	0	0	16512	0	0	0	0	6614	0	0	0	0
1	210176_at	4	38800101	rs5743612	G	C	ExAC	PASS	NA	ENSG00000174125.3	ENST00000308979.2	p.His118Asp	p.His118Asp	c.352C>G	missense_variant				1	121394	0.823764	0	0	0	10404	0	0	0	0	11568	0	0	0	0	8654	0	0	0	0	16512	0	0	0	0	6614	0	0	0	1
1	210176_at	4	38800101	rs5743612	G	A	ExAC	PASS	NA	ENSG00000174125.3	ENST00000308979.2	p.His118Tyr	p.His118Tyr	c.352C>T	missense_variant				1384	121394	11400893	49	0	878	10404	0.0843906	40	0	32	11568	0.00276625	0	0	35	8654	0.00404437	0	0	406	16512	0.0245882	8	0	0	6614	0	0	0	17
1	210176_at	4	38800103		T	C	ExAC	PASS	NA	ENSG00000174125.3	ENST00000308979.2	p.Lys117Arg	p.Lys117Arg	c.350A>G	missense_variant				1	121386	0.823818	0	0	1	10404	9.61169e-05	0	0	0	11566	0	0	0	0	8654	0	0	0	0	16512	0	0	0	0	6614	0	0	0	0
1	210176_at	4	38800120	rs142004445	G	A	ExAC	PASS	NA	ENSG00000174125.3	ENST00000308979.2	p.His111His	p.His111His	c.333C>T	synonymous_variant				1	121394	0.823764	0	0	0	10404	0	0	0	0	11566	0	0	0	0	8654	0	0	0	0	16512	0	0	0	0	6614	0	0	0	1
1	210176_at	4	38800128		A	G	ExAC	PASS	NA	ENSG00000174125.3	ENST00000308979.2	p.Ser109Pro	p.Ser109Pro	c.325T>C	missense_variant				1	121394	0.823764	0	0	0	10404	0	0	0	0	11564	0	0	0	1	8654	0.000115554	0	0	0	16512	0	0	0	0	6614	0	0	0	0
1	210176_at	4	38800131		T	A	ExAC	PASS	NA	ENSG00000174125.3	ENST00000308979.2	p.Ile108Phe	p.Ile108Phe	c.322A>T	missense_variant				7	121394	5.76635	0	0	0	10404	0	0	0	0	11564	0	0	0	0	8654	0	0	0	0	16512	0	0	0	0	6614	0	0	0	7
1	210176_at	4	38800132		C	T	ExAC	PASS	NA	ENSG00000174125.3	ENST00000308979.2	p.Lys107Lys	p.Lys107Lys	c.321G>A	synonymous_variant				1	121388	0.823805	0	0	0	10404	0	0	0	0	11560	0	0	0	0	8654	0	0	0	1	16512	6.0562e-05	0	0	0	6614	0	0	0	0
1	210176_at	4	38800145		T	C	ExAC	PASS	NA	ENSG00000174125.3	ENST00000308979.2	p.Asn103Ser	p.Asn103Ser	c.308A>G	missense_variant				7	121388	5.76663	0	0	0	10398	0	0	0	0	11568	0	0	0	7	8654	0.000808875	0	0	0	16512	0	0	0	0	6614	0	0	0	0
1	210176_at	4	38800149		G	A	ExAC	PASS	NA	ENSG00000174125.3	ENST00000308979.2	p.His102Tyr	p.His102Tyr	c.304C>T	missense_variant				1	121382	0.823845	0	0	0	10396	0	0	0	0	11568	0	0	0	0	8654	0	0	0	0	16510	0	0	0	0	6614	0	0	0	1
1	210176_at	4	38800152		A	G	ExAC	PASS	NA	ENSG00000174125.3	ENST00000308979.2	p.Ser101Pro	p.Ser101Pro	c.301T>C	missense_variant				33	121378	271878	0	0	0	10388	0	0	0	0	11568	0	0	0	31	8654	0.00358216	0	0	2	16512	0.000121124	0	0	0	6614	0	0	0	0
1	210176_at	4	38800158		C	T	ExAC	PASS	NA	ENSG00000174125.3	ENST00000308979.2	p.Asp99Asn	p.Asp99Asn	c.295G>A	missense_variant				1	121364	0.823968	0	0	0	10378	0	0	0	0	11568	0	0	0	1	8654	0.000115554	0	0	0	16510	0	0	0	0	6614	0	0	0	0
1	210176_at	4	38800177	rs146309534	G	A	ExAC	PASS	NA	ENSG00000174125.3	ENST00000308979.2	p.Asn92Asn	p.Asn92Asn	c.276C>T	synonymous_variant				1	121282	0.824525	0	0	1	10302	9.70685e-05	0	0	0	11568	0	0	0	0	8654	0	0	0	0	16510	0	0	0	0	6614	0	0	0	0
1	210176_at	4	38800184		T	C	ExAC	PASS	NA	ENSG00000174125.3	ENST00000308979.2	p.Lys90Arg	p.Lys90Arg	c.269A>G	missense_variant				1	121244	0.824783	0	0	0	10262	0	0	0	0	11570	0	0	0	0	8654	0	0	0	0	16510	0	0	0	0	6614	0	0	0	1
1	210176_at	4	38800190		A	C	ExAC	PASS	NA	ENSG00000174125.3	ENST00000308979.2	p.Val88Gly	p.Val88Gly	c.263T>G	missense_variant				1	121214	0.824987	0	0	0	10234	0	0	0	0	11576	0	0	0	1	8652	0.00011558	0	0	0	16510	0	0	0	0	6614	0	0	0	0
1	210176_at	4	38800197		T	C	ExAC	PASS	NA	ENSG00000174125.3	ENST00000308979.2	p.Ile86Val	p.Ile86Val	c.256A>G	missense_variant				1	121176	0.825246	0	0	0	10196	0	0	0	0	11572	0	0	0	0	8654	0	0	0	0	16510	0	0	0	0	6614	0	0	0	1
1	210176_at	4	38800204		A	G	ExAC	PASS	NA	ENSG00000174125.3	ENST00000308979.2	p.Tyr83Tyr	p.Tyr83Tyr	c.249T>C	synonymous_variant				3	121122	2.47684	0	0	0	10150	0	0	0	0	11572	0	0	0	0	8652	0	0	0	0	16510	0	0	0	0	6614	0	0	0	3
1	210176_at	4	38800214	rs5743611	C	G	ExAC	PASS	NA	ENSG00000174125.3	ENST00000308979.2	p.Arg80Thr	p.Arg80Thr	c.239G>C	missense_variant				8335	121056	68852432	541	0	130	10098	0.0128738	0	0	226	11576	0.0195232	4	0	0	8652	0	0	0	56	16508	0.00339229	1	0	1525	6614	0.230572	186	0	6320
1	210176_at	4	38800221		G	A	ExAC	PASS	NA	ENSG00000174125.3	ENST00000308979.2	p.His78Tyr	p.His78Tyr	c.232C>T	missense_variant				4	121030	3.30497	0	0	0	10074	0	0	0	4	11572	0.000345662	0	0	0	8652	0	0	0	0	16508	0	0	0	0	6614	0	0	0	0
1	210176_at	4	38800226		A	G	ExAC	PASS	NA	ENSG00000174125.3	ENST00000308979.2	p.Ile76Thr	p.Ile76Thr	c.227T>C	missense_variant				1	121024	0.826282	0	0	0	10072	0	0	0	0	11576	0	0	0	0	8652	0	0	0	1	16506	6.0584e-05	0	0	0	6614	0	0	0	0
1	210176_at	4	38800238		C	G	ExAC	PASS	NA	ENSG00000174125.3	ENST00000308979.2	p.Arg72Thr	p.Arg72Thr	c.215G>C	missense_variant				1	121010	0.826378	0	0	0	10056	0	0	0	1	11576	8.63856e-05	0	0	0	8652	0	0	0	0	16506	0	0	0	0	6614	0	0	0	0
1	210176_at	4	38800240		C	T	ExAC	PASS	NA	ENSG00000174125.3	ENST00000308979.2	p.Leu71Leu	p.Leu71Leu	c.213G>A	synonymous_variant				10	121004	8.26419	0	0	0	10050	0	0	0	0	11576	0	0	0	0	8652	0	0	0	0	16506	0	0	0	0	6614	0	0	0	10
1	210176_at	4	38800241		A	C	ExAC	PASS	NA	ENSG00000174125.3	ENST00000308979.2	p.Leu71Arg	p.Leu71Arg	c.212T>G	missense_variant				1	121006	0.826405	0	0	0	10054	0	0	0	0	11576	0	0	0	0	8652	0	0	0	0	16506	0	0	0	0	6614	0	0	0	1
1	210176_at	4	38800241		A	G	ExAC	PASS	NA	ENSG00000174125.3	ENST00000308979.2	p.Leu71Pro	p.Leu71Pro	c.212T>C	missense_variant				3	121006	2.47922	0	0	0	10054	0	0	0	0	11576	0	0	0	3	8652	0.000346741	0	0	0	16506	0	0	0	0	6614	0	0	0	0
1	210176_at	4	38800259	rs149960231	A	C	ExAC	PASS	NA	ENSG00000174125.3	ENST00000308979.2	p.Ile65Ser	p.Ile65Ser	c.194T>G	missense_variant				5	120984	4.13278	0	0	0	10026	0	0	0	1	11576	8.63856e-05	0	0	0	8652	0	0	0	0	16506	0	0	0	0	6614	0	0	0	4
1	210176_at	4	38800261		G	T	ExAC	PASS	NA	ENSG00000174125.3	ENST00000308979.2	p.Asp64Glu	p.Asp64Glu	c.192C>A	missense_variant				3	120970	2.47995	0	0	0	10016	0	0	0	0	11576	0	0	0	0	8652	0	0	0	0	16504	0	0	0	0	6614	0	0	0	3
1	210176_at	4	38800268		G	A	ExAC	PASS	NA	ENSG00000174125.3	ENST00000308979.2	p.Thr62Ile	p.Thr62Ile	c.185C>T	missense_variant				1	120972	0.826638	0	0	0	10014	0	0	0	1	11578	8.63707e-05	0	0	0	8652	0	0	0	0	16508	0	0	0	0	6614	0	0	0	0
1	210176_at	4	38800282	rs145135062	T	C	ExAC	PASS	NA	ENSG00000174125.3	ENST00000308979.2	p.Ile57Met	p.Ile57Met	c.171A>G	missense_variant	Benign	775216		429	120916	3547918	1	0	4	9972	0.000401123	0	0	45	11572	0.0038887	0	0	0	8652	0	0	0	2	16506	0.000121168	0	0	4	6614	0.000604778	0	0	369
1	210176_at	4	38800286		T	C	ExAC	PASS	NA	ENSG00000174125.3	ENST00000308979.2	p.Tyr56Cys	p.Tyr56Cys	c.167A>G	missense_variant				1	120914	0.827034	0	0	1	9966	0.000100341	0	0	0	11570	0	0	0	0	8654	0	0	0	0	16508	0	0	0	0	6614	0	0	0	0
1	210176_at	4	38800294	rs55851227	C	A	ExAC	PASS	NA	ENSG00000174125.3	ENST00000308979.2	p.Ser53Ser	p.Ser53Ser	c.159G>T	synonymous_variant				12	120890	9.92638	0	0	0	9948	0	0	0	0	11570	0	0	0	0	8654	0	0	0	12	16510	0.000726832	0	0	0	6614	0	0	0	0
1	210176_at	4	38800294	rs55851227	C	T	ExAC	PASS	NA	ENSG00000174125.3	ENST00000308979.2	p.Ser53Ser	p.Ser53Ser	c.159G>A	synonymous_variant				7	120890	5.79039	0	0	1	9948	0.000100523	0	0	4	11570	0.000345722	0	0	0	8654	0	0	0	1	16510	6.05694e-05	0	0	0	6614	0	0	0	1
1	210176_at	4	38800295		G	T	ExAC	PASS	NA	ENSG00000174125.3	ENST00000308979.2	p.Ser53Ter	p.Ser53Ter	c.158C>A	stop_gained				1	120892	0.827185	0	0	0	9952	0	0	0	0	11568	0	0	0	0	8654	0	0	0	0	16508	0	0	0	0	6614	0	0	0	1
1	210176_at	4	38800295		G	A	ExAC	PASS	NA	ENSG00000174125.3	ENST00000308979.2	p.Ser53Leu	p.Ser53Leu	c.158C>T	missense_variant				1	120892	0.827185	0	0	0	9952	0	0	0	0	11568	0	0	0	0	8654	0	0	0	0	16508	0	0	0	0	6614	0	0	0	1
1	210176_at	4	38800299		T	C	ExAC	PASS	NA	ENSG00000174125.3	ENST00000308979.2	p.Ile52Val	p.Ile52Val	c.154A>G	missense_variant				4	120876	3.30918	0	0	0	9938	0	0	0	1	11570	8.64304e-05	0	0	0	8654	0	0	0	0	16510	0	0	0	1	6614	0.000151194	0	0	2
1	210176_at	4	38800303		T	C	ExAC	PASS	NA	ENSG00000174125.3	ENST00000308979.2	p.Leu50Leu	p.Leu50Leu	c.150A>G	synonymous_variant				1	120868	0.827349	0	0	0	9936	0	0	0	0	11572	0	0	0	1	8654	0.000115554	0	0	0	16510	0	0	0	0	6614	0	0	0	0
1	210176_at	4	38800306		G	A	ExAC	PASS	NA	ENSG00000174125.3	ENST00000308979.2	p.Ile49Ile	p.Ile49Ile	c.147C>T	synonymous_variant				1	120858	0.827417	0	0	1	9938	0.000100624	0	0	0	11564	0	0	0	0	8654	0	0	0	0	16510	0	0	0	0	6614	0	0	0	0
1	210176_at	4	38800308	rs181364215	T	C	ExAC	PASS	NA	ENSG00000174125.3	ENST00000308979.2	p.Ile49Val	p.Ile49Val	c.145A>G	missense_variant	Likely benign	2379898		27	120848	223421	0	0	0	9936	0	0	0	6	11564	0.000518852	0	0	0	8652	0	0	0	0	16510	0	0	0	0	6614	0	0	0	20
1	210176_at	4	38800311		T	C	ExAC	PASS	NA	ENSG00000174125.3	ENST00000308979.2	p.Thr48Ala	p.Thr48Ala	c.142A>G	missense_variant				1	120848	0.827486	0	0	0	9928	0	0	0	0	11568	0	0	0	0	8652	0	0	0	0	16510	0	0	0	0	6614	0	0	0	1
1	210176_at	4	38800323	rs76600635	A	G	ExAC	PASS	NA	ENSG00000174125.3	ENST00000308979.2	p.Ser44Pro	p.Ser44Pro	c.130T>C	missense_variant	Benign	779877		951	120796	7872777	45	0	3	9910	0.000302725	0	0	1	11558	8.65202e-05	0	0	854	8648	0.0987512	45	0	19	16510	0.00115082	0	0	4	6614	0.000604778	0	0	66
1	210176_at	4	38800328		T	C	ExAC	PASS	NA	ENSG00000174125.3	ENST00000308979.2	p.Asp42Gly	p.Asp42Gly	c.125A>G	missense_variant				1	120792	0.827869	0	0	0	9908	0	0	0	0	11554	0	0	0	1	8652	0.00011558	0	0	0	16510	0	0	0	0	6614	0	0	0	0
1	210176_at	4	38800334		G	A	ExAC	PASS	NA	ENSG00000174125.3	ENST00000308979.2	p.Pro40Leu	p.Pro40Leu	c.119C>T	missense_variant				1	120768	0.828034	0	0	0	9902	0	0	0	0	11546	0	0	0	0	8652	0	0	0	1	16508	6.05767e-05	0	0	0	6612	0	0	0	0
1	210176_at	4	38800338	rs143455657	C	T	ExAC	PASS	NA	ENSG00000174125.3	ENST00000308979.2	p.Val39Ile	p.Val39Ile	c.115G>A	missense_variant				4	120748	3.31268	0	0	2	9896	0.000202102	0	0	1	11544	8.66251e-05	0	0	0	8652	0	0	0	0	16504	0	0	0	0	6612	0	0	0	1
1	210176_at	4	38800339	rs5743610	G	A	ExAC	PASS	NA	ENSG00000174125.3	ENST00000308979.2	p.His38His	p.His38His	c.114C>T	synonymous_variant				2668	120740	22097068	43	0	56	9890	0.00566229	0	0	154	11544	0.0133403	3	0	11	8652	0.00127138	0	0	138	16504	0.00836161	3	0	95	6612	0.0143678	3	0	2185
1	210176_at	4	38800342		G	A	ExAC	PASS	NA	ENSG00000174125.3	ENST00000308979.2	p.Ile37Ile	p.Ile37Ile	c.111C>T	synonymous_variant				1	120708	0.828446	0	0	0	9878	0	0	0	0	11546	0	0	0	0	8648	0	0	0	1	16504	6.05914e-05	0	0	0	6612	0	0	0	0
1	210176_at	4	38800350		C	T	ExAC	PASS	NA	ENSG00000174125.3	ENST00000308979.2	p.Gly35Ser	p.Gly35Ser	c.103G>A	missense_variant				1	120620	0.082905	0	0	0	9856	0	0	0	0	11534	0	0	0	0	8648	0	0	0	0	16490	0	0	0	0	6610	0	0	0	1
1	210176_at	4	38800351		G	A	ExAC	PASS	NA	ENSG00000174125.3	ENST00000308979.2	p.Asn34Asn	p.Asn34Asn	c.102C>T	synonymous_variant				10	120610	8.29119	0	0	0	9852	0	0	0	1	11536	8.66852e-05	0	0	0	8648	0	0	0	2	16490	0.000121286	0	0	0	6610	0	0	0	7
1	210176_at	4	38800356		T	C	ExAC	PASS	NA	ENSG00000174125.3	ENST00000308979.2	p.Lys33Glu	p.Lys33Glu	c.97A>G	missense_variant				1	120568	0.829407	0	0	0	9840	0	0	0	0	11534	0	0	0	0	8644	0	0	0	0	16484	0	0	0	0	6610	0	0	0	1
1	210176_at	4	38800359		A	G	ExAC	PASS	NA	ENSG00000174125.3	ENST00000308979.2	p.Ser32Pro	p.Ser32Pro	c.94T>C	missense_variant				5	120520	4.14869	0	0	0	9834	0	0	0	0	11528	0	0	0	0	8642	0	0	0	0	16482	0	0	0	0	6606	0	0	0	5
1	210176_at	4	38800359		A	T	ExAC	PASS	NA	ENSG00000174125.3	ENST00000308979.2	p.Ser32Thr	p.Ser32Thr	c.94T>A	missense_variant				1	120520	0.829738	0	0	0	9834	0	0	0	0	11528	0	0	0	0	8642	0	0	0	0	16482	0	0	0	0	6606	0	0	0	1
1	210176_at	4	38800360		C	T	ExAC	PASS	NA	ENSG00000174125.3	ENST00000308979.2	p.Arg31Arg	p.Arg31Arg	c.93G>A	synonymous_variant				1	120508	0.082982	0	0	1	9830	0.000101729	0	0	0	11528	0	0	0	0	8644	0	0	0	0	16482	0	0	0	0	6606	0	0	0	0
1	210176_at	4	38800362	rs140255888	T	C	ExAC	PASS	NA	ENSG00000174125.3	ENST00000308979.2	p.Arg31Gly	p.Arg31Gly	c.91A>G	missense_variant				59	120490	489667	1	0	0	9828	0	0	0	0	11524	0	0	0	40	8644	0.00462749	0	0	1	16482	6.06722e-05	0	0	0	6604	0	0	0	18
1	210176_at	4	38800364		T	C	ExAC	PASS	NA	ENSG00000174125.3	ENST00000308979.2	p.Asp30Gly	p.Asp30Gly	c.89A>G	missense_variant	Uncertain significance	2462236		3	120470	2.49025	0	0	0	9822	0	0	0	0	11522	0	0	0	0	8644	0	0	0	0	16474	0	0	0	0	6604	0	0	0	3
1	210176_at	4	38800364		T	A	ExAC	PASS	NA	ENSG00000174125.3	ENST00000308979.2	p.Asp30Val	p.Asp30Val	c.89A>T	missense_variant				1	120470	0.830082	0	0	0	9822	0	0	0	1	11522	8.67905e-05	0	0	0	8644	0	0	0	0	16474	0	0	0	0	6604	0	0	0	0
1	210176_at	4	38800368		C	A	ExAC	PASS	NA	ENSG00000174125.3	ENST00000308979.2	p.Val29Phe	p.Val29Phe	c.85G>T	missense_variant				1	120402	0.830551	0	0	0	9806	0	0	0	1	11524	8.67754e-05	0	0	0	8640	0	0	0	0	16460	0	0	0	0	6606	0	0	0	0
1	210176_at	4	38800369	rs146944139	T	C	ExAC	PASS	NA	ENSG00000174125.3	ENST00000308979.2	p.Leu28Leu	p.Leu28Leu	c.84A>G	synonymous_variant				1	120390	0.830634	0	0	0	9808	0	0	0	0	11520	0	0	0	0	8640	0	0	0	0	16456	0	0	0	0	6606	0	0	0	1
1	210176_at	4	38800377		C	A	ExAC	PASS	NA	ENSG00000174125.3	ENST00000308979.2	p.Glu26Ter	p.Glu26Ter	c.76G>T	stop_gained				24	120144	19976	0	0	0	9776	0	0	0	0	11516	0	0	0	0	8640	0	0	0	14	16392	0.000854075	0	0	0	6602	0	0	0	10
1	210176_at	4	38800389		A	G	ExAC	PASS	NA	ENSG00000174125.3	ENST00000308979.2	p.Ser22Pro	p.Ser22Pro	c.64T>C	missense_variant				1	119658	0.835715	0	0	1	9694	0.000103157	0	0	0	11508	0	0	0	0	8626	0	0	0	0	16238	0	0	0	0	6598	0	0	0	0
1	210176_at	4	38800391		A	C	ExAC	PASS	NA	ENSG00000174125.3	ENST00000308979.2	p.Leu21Ter	p.Leu21Ter	c.62T>G	stop_gained				1	119524	0.836652	0	0	0	9656	0	0	0	0	11498	0	0	0	0	8628	0	0	0	0	16182	0	0	0	0	6596	0	0	0	1
1	210176_at	4	38800392		A	T	ExAC	PASS	NA	ENSG00000174125.3	ENST00000308979.2	p.Leu21Ile	p.Leu21Ile	c.61T>A	missense_variant				3	119436	2.51181	0	0	0	9652	0	0	0	1	11496	8.69868e-05	0	0	0	8630	0	0	0	0	16134	0	0	0	0	6596	0	0	0	2
1	210176_at	4	38800392		A	C	ExAC	PASS	NA	ENSG00000174125.3	ENST00000308979.2	p.Leu21Val	p.Leu21Val	c.61T>G	missense_variant				3	119436	2.51181	0	0	0	9652	0	0	0	0	11496	0	0	0	0	8630	0	0	0	0	16134	0	0	0	0	6596	0	0	0	3
1	210176_at	4	38800393		T	C	ExAC	PASS	NA	ENSG00000174125.3	ENST00000308979.2	p.Gln20Gln	p.Gln20Gln	c.60A>G	synonymous_variant				2	119370	1.67546	0	0	0	9646	0	0	0	0	11494	0	0	0	0	8630	0	0	0	2	16110	0.000124146	0	0	0	6596	0	0	0	0
1	210176_at	4	38800394		T	A	ExAC	PASS	NA	ENSG00000174125.3	ENST00000308979.2	p.Gln20Leu	p.Gln20Leu	c.59A>T	missense_variant				1	119246	0.838603	0	0	0	9640	0	0	0	0	11490	0	0	0	1	8630	0.000115875	0	0	0	16042	0	0	0	0	6594	0	0	0	0
1	210176_at	4	38800397		A	C	ExAC	PASS	NA	ENSG00000174125.3	ENST00000308979.2	p.Ile19Arg	p.Ile19Arg	c.56T>G	missense_variant				1	119086	0.839729	0	0	0	9618	0	0	0	0	11490	0	0	0	0	8630	0	0	0	0	15974	0	0	0	0	6594	0	0	0	1
1	210176_at	4	38800403	rs147564337	A	T	ExAC	PASS	NA	ENSG00000174125.3	ENST00000308979.2	p.Ile17Asn	p.Ile17Asn	c.50T>A	missense_variant				12	118534	101237	0	0	12	9564	0.00125471	0	0	0	11482	0	0	0	0	8622	0	0	0	0	15720	0	0	0	0	6592	0	0	0	0
1	210176_at	4	38800416		A	C	ExAC	PASS	NA	ENSG00000174125.3	ENST00000308979.2	p.Leu13Val	p.Leu13Val	c.37T>G	missense_variant				1	117036	0.854438	0	0	0	9414	0	0	0	0	11442	0	0	0	0	8614	0	0	0	0	14976	0	0	0	0	6584	0	0	0	1
1	210176_at	4	38800416		A	G	ExAC	PASS	NA	ENSG00000174125.3	ENST00000308979.2	p.Leu13Leu	p.Leu13Leu	c.37T>C	synonymous_variant				1	117036	0.854438	0	0	0	9414	0	0	0	0	11442	0	0	0	0	8614	0	0	0	0	14976	0	0	0	0	6584	0	0	0	1
1	210176_at	4	38800420	rs140743873	G	A	ExAC	PASS	NA	ENSG00000174125.3	ENST00000308979.2	p.Phe11Phe	p.Phe11Phe	c.33C>T	synonymous_variant				12	116406	103087	0	0	0	9342	0	0	0	0	11428	0	0	0	0	8606	0	0	0	0	14650	0	0	0	4	6582	0.000607718	0	0	8
1	210176_at	4	38800429		G	A	ExAC	PASS	NA	ENSG00000174125.3	ENST00000308979.2	p.Ala8Ala	p.Ala8Ala	c.24C>T	synonymous_variant				1	115274	0.867498	0	0	0	9242	0	0	0	0	11384	0	0	0	0	8592	0	0	0	1	14080	7.10227e-05	0	0	0	6574	0	0	0	0
1	210176_at	4	38800430		G	A	ExAC	PASS	NA	ENSG00000174125.3	ENST00000308979.2	p.Ala8Val	p.Ala8Val	c.23C>T	missense_variant				1	115122	0.868644	0	0	0	9232	0	0	0	0	11384	0	0	0	0	8590	0	0	0	1	14008	7.13878e-05	0	0	0	6574	0	0	0	0
1	210176_at	4	38800445		C	T	ExAC	PASS	NA	ENSG00000174125.3	ENST00000308979.2	p.Ser3Asn	p.Ser3Asn	c.8G>A	missense_variant				1	112560	0.888415	0	0	0	8988	0	0	0	0	11338	0	0	0	0	8546	0	0	0	0	12834	0	0	0	0	6542	0	0	0	1
1	210176_at	4	38800479		T	G	ExAC	PASS	NA	ENSG00000174125.3	ENST00000308979.2	c.-27A>C		c.-27A>C	5_prime_UTR_variant				1	106384	0.939991	0	0	0	8488	0	0	0	0	11076	0	0	0	0	8422	0	0	0	1	10210	9.79432e-05	0	0	0	6486	0	0	0	0
1	210176_at	4	38800491		T	C	ExAC	PASS	NA	ENSG00000174125.3	ENST00000308979.2	c.-39A>G		c.-39A>G	5_prime_UTR_variant				1	104802	0.095418	0	0	1	8324	0.000120135	0	0	0	10984	0	0	0	0	8386	0	0	0	0	9730	0	0	0	0	6460	0	0	0	0
1	210176_at	4	38800496		A	G	ExAC	PASS	NA	ENSG00000174125.3	ENST00000308979.2	c.-44T>C		c.-44T>C	5_prime_UTR_variant				1	103970	0.961816	0	0	0	8206	0	0	0	0	10924	0	0	0	1	8352	0.000119732	0	0	0	9530	0	0	0	0	6436	0	0	0	0
1	210176_at	4	38800500		T	A	ExAC	PASS	NA	ENSG00000174125.3	ENST00000308979.2	c.-48A>T		c.-48A>T	5_prime_UTR_variant				5	103484	4.83166	0	0	0	8158	0	0	0	0	10878	0	0	0	0	8334	0	0	0	5	9474	0.00052776	0	0	0	6416	0	0	0	0
1	210176_at	4	38800500		T	C	ExAC	PASS	NA	ENSG00000174125.3	ENST00000308979.2	c.-48A>G		c.-48A>G	5_prime_UTR_variant				1	103484	0.966333	0	0	0	8158	0	0	0	1	10878	9.19287e-05	0	0	0	8334	0	0	0	0	9474	0	0	0	0	6416	0	0	0	0
1	210176_at	4	38800502		T	C	ExAC	PASS	NA	ENSG00000174125.3	ENST00000308979.2	c.-50A>G		c.-50A>G	5_prime_UTR_variant				1	102816	0.972611	0	0	0	8084	0	0	0	0	10840	0	0	0	0	8296	0	0	0	0	9404	0	0	0	0	6404	0	0	0	1
1	210176_at	4	38798043		C	G	ExAC	PASS	NA	ENSG00000174125.3	ENST00000502213.2	c.*49G>C		c.*49G>C	3_prime_UTR_variant				1	114018	0.877055	0	0	1	9806	0.000101978	0	0	0	11232	0	0	0	0	8438	0	0	0	0	12776	0	0	0	0	6558	0	0	0	0
1	210176_at	4	38798047		A	G	ExAC	PASS	NA	ENSG00000174125.3	ENST00000502213.2	c.*45T>C		c.*45T>C	3_prime_UTR_variant				2	114474	1.74712	0	0	0	9850	0	0	0	0	11268	0	0	0	0	8460	0	0	0	2	12940	0.00015456	0	0	0	6570	0	0	0	0
1	210176_at	4	38798055		T	C	ExAC	PASS	NA	ENSG00000174125.3	ENST00000502213.2	c.*37A>G		c.*37A>G	3_prime_UTR_variant				1	114816	0.870959	0	0	1	9880	0.000101215	0	0	0	11292	0	0	0	0	8474	0	0	0	0	13070	0	0	0	0	6572	0	0	0	0
1	210176_at	4	38798083		A	G	ExAC	PASS	NA	ENSG00000174125.3	ENST00000502213.2	c.*9T>C		c.*9T>C	3_prime_UTR_variant				1	118750	0.842105	0	0	0	10152	0	0	0	0	11438	0	0	0	0	8590	0	0	0	0	15320	0	0	0	0	6586	0	0	0	1
1	210176_at	4	38798086		T	C	ExAC	PASS	NA	ENSG00000174125.3	ENST00000502213.2	c.*6A>G		c.*6A>G	3_prime_UTR_variant				2	119172	1.67825	0	0	0	10190	0	0	0	0	11450	0	0	0	0	8598	0	0	0	0	15568	0	0	0	0	6588	0	0	0	1
1	210176_at	4	38798089		A	C	ExAC	PASS	NA	ENSG00000174125.3	ENST00000502213.2	c.*3T>G		c.*3T>G	3_prime_UTR_variant				1	119680	0.835561	0	0	0	10242	0	0	0	0	11458	0	0	0	1	8608	0.000116171	0	0	0	15852	0	0	0	0	6590	0	0	0	0
1	210176_at	4	38798110	rs144733677	T	C	ExAC	PASS	NA	ENSG00000174125.3	ENST00000502213.2	p.Thr781Thr	p.Thr781Thr	c.2343A>G	synonymous_variant				2	120990	1.65303	0	0	2	10350	0.000193237	0	0	0	11486	0	0	0	0	8640	0	0	0	0	16490	0	0	0	0	6602	0	0	0	0
1	210176_at	4	38798114	rs151285692	A	G	ExAC	PASS	NA	ENSG00000174125.3	ENST00000502213.2	p.Leu780Pro	p.Leu780Pro	c.2339T>C	missense_variant				1	121052	0.826091	0	0	0	10358	0	0	0	0	11494	0	0	0	0	8644	0	0	0	0	16502	0	0	0	0	6604	0	0	0	1
1	210176_at	4	38798140		G	T	ExAC	PASS	NA	ENSG00000174125.3	ENST00000502213.2	p.Asn771Lys	p.Asn771Lys	c.2313C>A	missense_variant				1	121246	0.824769	0	0	0	10396	0	0	0	0	11514	0	0	0	0	8644	0	0	0	0	16510	0	0	0	0	6608	0	0	0	1
1	210176_at	4	38798145		C	T	ExAC	PASS	NA	ENSG00000174125.3	ENST00000502213.2	p.Ala770Thr	p.Ala770Thr	c.2308G>A	missense_variant				1	121258	0.824688	0	0	0	10396	0	0	0	0	11518	0	0	0	0	8644	0	0	0	1	16512	6.0562e-05	0	0	0	6608	0	0	0	0
1	210176_at	4	38798150		A	G	ExAC	PASS	NA	ENSG00000174125.3	ENST00000502213.2	p.Phe768Ser	p.Phe768Ser	c.2303T>C	missense_variant				1	121270	0.824606	0	0	0	10400	0	0	0	0	11518	0	0	0	1	8644	0.000115687	0	0	0	16512	0	0	0	0	6610	0	0	0	0
1	210176_at	4	38798160		G	A	ExAC	PASS	NA	ENSG00000174125.3	ENST00000502213.2	p.Arg765Cys	p.Arg765Cys	c.2293C>T	missense_variant				2	121302	1.64878	0	0	1	10402	9.61354e-05	0	0	0	11522	0	0	0	1	8642	0.000115714	0	0	0	16512	0	0	0	0	6612	0	0	0	0
1	210176_at	4	38798164		G	T	ExAC	PASS	NA	ENSG00000174125.3	ENST00000502213.2	p.Ser763Arg	p.Ser763Arg	c.2289C>A	missense_variant				2	121324	1.64848	0	0	0	10404	0	0	0	0	11522	0	0	0	0	8648	0	0	0	0	16512	0	0	0	0	6610	0	0	0	2
1	210176_at	4	38798169		T	C	ExAC	PASS	NA	ENSG00000174125.3	ENST00000502213.2	p.Lys762Glu	p.Lys762Glu	c.2284A>G	missense_variant	Uncertain significance	2247148		3	121344	2.47231	0	0	0	10404	0	0	0	0	11532	0	0	0	0	8652	0	0	0	3	16512	0.000181686	0	0	0	6612	0	0	0	0
1	210176_at	4	38798176		G	A	ExAC	PASS	NA	ENSG00000174125.3	ENST00000502213.2	p.Pro759Pro	p.Pro759Pro	c.2277C>T	synonymous_variant				1	121352	0.824049	0	0	0	10406	0	0	0	0	11534	0	0	0	0	8654	0	0	0	0	16512	0	0	0	0	6612	0	0	0	1
1	210176_at	4	38798182		T	C	ExAC	PASS	NA	ENSG00000174125.3	ENST00000502213.2	p.Glu757Glu	p.Glu757Glu	c.2271A>G	synonymous_variant				1	121358	0.824008	0	0	1	10406	9.60984e-05	0	0	0	11538	0	0	0	0	8654	0	0	0	0	16512	0	0	0	0	6612	0	0	0	0
1	210176_at	4	38798184		C	A	ExAC	PASS	NA	ENSG00000174125.3	ENST00000502213.2	p.Glu757Ter	p.Glu757Ter	c.2269G>T	stop_gained			lc_lof	1	121348	0.824076	0	0	0	10406	0	0	0	0	11532	0	0	0	0	8652	0	0	0	1	16512	6.0562e-05	0	0	0	6610	0	0	0	0
1	210176_at	4	38798188		A	G	ExAC	PASS	NA	ENSG00000174125.3	ENST00000502213.2	p.Tyr755Tyr	p.Tyr755Tyr	c.2265T>C	synonymous_variant				1	121352	0.824049	0	0	0	10406	0	0	0	0	11532	0	0	0	0	8652	0	0	0	1	16512	6.0562e-05	0	0	0	6610	0	0	0	0
1	210176_at	4	38798192		G	C	ExAC	PASS	NA	ENSG00000174125.3	ENST00000502213.2	p.Thr754Ser	p.Thr754Ser	c.2261C>G	missense_variant				1	121356	0.824022	0	0	0	10406	0	0	0	0	11532	0	0	0	0	8652	0	0	0	0	16512	0	0	0	0	6612	0	0	0	1
1	210176_at	4	38798195		C	T	ExAC	PASS	NA	ENSG00000174125.3	ENST00000502213.2	p.Arg753Lys	p.Arg753Lys	c.2258G>A	missense_variant				5	121362	4.11991	0	0	0	10406	0	0	0	0	11536	0	0	0	4	8654	0.000462214	0	0	1	16512	6.0562e-05	0	0	0	6612	0	0	0	0
1	210176_at	4	38798204		A	G	ExAC	PASS	NA	ENSG00000174125.3	ENST00000502213.2	p.Met750Thr	p.Met750Thr	c.2249T>C	missense_variant				1	121372	0.823913	0	0	0	10406	0	0	0	1	11544	8.66251e-05	0	0	0	8654	0	0	0	0	16512	0	0	0	0	6612	0	0	0	0
1	210176_at	4	38798218	rs140497916	C	A	ExAC	PASS	NA	ENSG00000174125.3	ENST00000502213.2	p.Lys745Asn	p.Lys745Asn	c.2235G>T	missense_variant				1	121370	0.823927	0	0	0	10406	0	0	0	0	11540	0	0	0	0	8654	0	0	0	0	16512	0	0	0	0	6612	0	0	0	1
1	210176_at	4	38798220		T	C	ExAC	PASS	NA	ENSG00000174125.3	ENST00000502213.2	p.Lys745Glu	p.Lys745Glu	c.2233A>G	missense_variant				1	121378	0.823873	0	0	0	10406	0	0	0	0	11546	0	0	0	1	8654	0.000115554	0	0	0	16512	0	0	0	0	6612	0	0	0	0
1	210176_at	4	38798224		A	G	ExAC	PASS	NA	ENSG00000174125.3	ENST00000502213.2	p.Tyr743Tyr	p.Tyr743Tyr	c.2229T>C	synonymous_variant				1	121380	0.823859	0	0	0	10406	0	0	0	0	11548	0	0	0	0	8654	0	0	0	0	16512	0	0	0	0	6612	0	0	0	1
1	210176_at	4	38798225		T	A	ExAC	PASS	NA	ENSG00000174125.3	ENST00000502213.2	p.Tyr743Phe	p.Tyr743Phe	c.2228A>T	missense_variant				1	121376	0.823886	0	0	0	10406	0	0	0	0	11544	0	0	0	0	8654	0	0	0	0	16512	0	0	0	0	6612	0	0	0	1
1	210176_at	4	38798233		A	C	ExAC	PASS	NA	ENSG00000174125.3	ENST00000502213.2	p.Pro740Pro	p.Pro740Pro	c.2220T>G	synonymous_variant				1	121382	0.823845	0	0	1	10406	9.60984e-05	0	0	0	11552	0	0	0	0	8654	0	0	0	0	16512	0	0	0	0	6612	0	0	0	0
1	210176_at	4	38798235	rs41305843	G	A	ExAC	PASS	NA	ENSG00000174125.3	ENST00000502213.2	p.Pro740Ser	p.Pro740Ser	c.2218C>T	missense_variant				14	121390	115331	0	0	0	10406	0	0	0	0	11558	0	0	0	0	8654	0	0	0	0	16512	0	0	0	0	6612	0	0	0	14
1	210176_at	4	38798248	rs145159325	C	T	ExAC	PASS	NA	ENSG00000174125.3	ENST00000502213.2	p.Pro735Pro	p.Pro735Pro	c.2205G>A	synonymous_variant				4	121390	3.29516	0	0	0	10406	0	0	0	2	11558	0.00017304	0	0	0	8654	0	0	0	1	16512	6.0562e-05	0	0	0	6612	0	0	0	1
1	210176_at	4	38798248	rs145159325	C	A	ExAC	PASS	NA	ENSG00000174125.3	ENST00000502213.2	p.Pro735Pro	p.Pro735Pro	c.2205G>T	synonymous_variant				1	121390	0.823791	0	0	0	10406	0	0	0	0	11558	0	0	0	0	8654	0	0	0	0	16512	0	0	0	0	6612	0	0	0	1
1	210176_at	4	38798249		G	A	ExAC	PASS	NA	ENSG00000174125.3	ENST00000502213.2	p.Pro735Leu	p.Pro735Leu	c.2204C>T	missense_variant				1	121392	0.823778	0	0	0	10406	0	0	0	0	11560	0	0	0	0	8654	0	0	0	1	16512	6.0562e-05	0	0	0	6612	0	0	0	0
1	210176_at	4	38798253	rs141132868	T	C	ExAC	PASS	NA	ENSG00000174125.3	ENST00000502213.2	p.Ile734Val	p.Ile734Val	c.2200A>G	missense_variant				1	121394	0.823764	0	0	1	10406	9.60984e-05	0	0	0	11562	0	0	0	0	8654	0	0	0	0	16512	0	0	0	0	6612	0	0	0	0
1	210176_at	4	38798254		G	C	ExAC	PASS	NA	ENSG00000174125.3	ENST00000502213.2	p.Pro733Pro	p.Pro733Pro	c.2199C>G	synonymous_variant				1	121384	0.823832	0	0	0	10406	0	0	0	0	11554	0	0	0	0	8654	0	0	0	1	16512	6.0562e-05	0	0	0	6612	0	0	0	0
1	210176_at	4	38798255	rs5743621	G	A	ExAC	PASS	NA	ENSG00000174125.3	ENST00000502213.2	p.Pro733Leu	p.Pro733Leu	c.2198C>T	missense_variant				421	121388	3468218	3	0	230	10406	0.0221026	3	0	44	11556	0.00380755	0	0	0	8654	0	0	0	64	16512	0.00387597	0	0	0	6614	0	0	0	80
1	210176_at	4	38798271		G	T	ExAC	PASS	NA	ENSG00000174125.3	ENST00000502213.2	p.Leu728Met	p.Leu728Met	c.2182C>A	missense_variant				1	121400	0.823723	0	0	0	10406	0	0	0	0	11566	0	0	0	0	8654	0	0	0	0	16512	0	0	0	0	6614	0	0	0	1
1	210176_at	4	38798272		G	A	ExAC	PASS	NA	ENSG00000174125.3	ENST00000502213.2	p.Ile727Ile	p.Ile727Ile	c.2181C>T	synonymous_variant				1	121388	0.823805	0	0	0	10406	0	0	0	0	11556	0	0	0	0	8654	0	0	0	0	16512	0	0	0	0	6614	0	0	0	1
1	210176_at	4	38798275		T	TA	ExAC	PASS	NA	ENSG00000174125.3	ENST00000502213.2	p.Leu726PhefsTer16	p.Leu726PhefsTer16	c.2177dupT	frameshift_variant				1	121384	0.823832	0	0	0	10406	0	0	0	0	11554	0	0	0	0	8654	0	0	0	0	16512	0	0	0	0	6612	0	0	0	1
1	210176_at	4	38798288		C	T	ExAC	PASS	NA	ENSG00000174125.3	ENST00000502213.2	p.Gly722Glu	p.Gly722Glu	c.2165G>A	missense_variant				1	121392	0.823778	0	0	0	10406	0	0	0	0	11560	0	0	0	1	8654	0.000115554	0	0	0	16512	0	0	0	0	6614	0	0	0	0
1	210176_at	4	38798290		T	G	ExAC	PASS	NA	ENSG00000174125.3	ENST00000502213.2	p.Glu721Asp	p.Glu721Asp	c.2163A>C	missense_variant				3	121402	2.47113	1	0	0	10406	0	0	0	0	11568	0	0	0	0	8654	0	0	0	3	16512	0.000181686	1	0	0	6614	0	0	0	0
1	210176_at	4	38798294	rs113706342	T	G	ExAC	PASS	NA	ENSG00000174125.3	ENST00000502213.2	p.His720Pro	p.His720Pro	c.2159A>C	missense_variant				878	121400	723229	5	0	12	10406	0.00115318	0	0	55	11568	0.0047545	0	0	1	8654	0.000115554	0	0	86	16512	0.00520833	1	0	33	6614	0.00498942	0	0	684
1	210176_at	4	38798303		T	C	ExAC	PASS	NA	ENSG00000174125.3	ENST00000502213.2	p.Asn717Ser	p.Asn717Ser	c.2150A>G	missense_variant				2	121408	1.64734	0	0	0	10406	0	0	0	1	11574	8.64006e-05	0	0	0	8654	0	0	0	0	16512	0	0	0	0	6614	0	0	0	1
1	210176_at	4	38798305		G	A	ExAC	PASS	NA	ENSG00000174125.3	ENST00000502213.2	p.His716His	p.His716His	c.2148C>T	synonymous_variant				1	121402	0.082371	0	0	0	10406	0	0	0	0	11568	0	0	0	0	8654	0	0	0	1	16512	6.0562e-05	0	0	0	6614	0	0	0	0
1	210176_at	4	38798306		T	C	ExAC	PASS	NA	ENSG00000174125.3	ENST00000502213.2	p.His716Arg	p.His716Arg	c.2147A>G	missense_variant				4	121404	3.29478	0	0	0	10406	0	0	0	4	11570	0.000345722	0	0	0	8654	0	0	0	0	16512	0	0	0	0	6614	0	0	0	0
1	210176_at	4	38798317	rs141789763	G	T	ExAC	PASS	NA	ENSG00000174125.3	ENST00000502213.2	p.Tyr712Ter	p.Tyr712Ter	c.2136C>A	stop_gained				20	121410	164731	0	0	0	10406	0	0	0	1	11576	8.63856e-05	0	0	0	8654	0	0	0	0	16512	0	0	0	0	6614	0	0	0	19
1	210176_at	4	38798322		G	C	ExAC	PASS	NA	ENSG00000174125.3	ENST00000502213.2	p.Leu711Val	p.Leu711Val	c.2131C>G	missense_variant				1	121402	0.082371	0	0	0	10406	0	0	0	0	11572	0	0	0	0	8652	0	0	0	1	16512	6.0562e-05	0	0	0	6614	0	0	0	0
1	210176_at	4	38798323		T	C	ExAC	PASS	NA	ENSG00000174125.3	ENST00000502213.2	p.Glu710Glu	p.Glu710Glu	c.2130A>G	synonymous_variant				1	121406	0.823683	0	0	0	10406	0	0	0	0	11574	0	0	0	0	8652	0	0	0	1	16512	6.0562e-05	0	0	0	6614	0	0	0	0
1	210176_at	4	38798333		C	T	ExAC	PASS	NA	ENSG00000174125.3	ENST00000502213.2	p.Cys707Tyr	p.Cys707Tyr	c.2120G>A	missense_variant				1	121410	0.823655	0	0	0	10406	0	0	0	0	11576	0	0	0	1	8654	0.000115554	0	0	0	16512	0	0	0	0	6614	0	0	0	0
1	210176_at	4	38798336	rs143251194	C	T	ExAC	PASS	NA	ENSG00000174125.3	ENST00000502213.2	p.Trp706Ter	p.Trp706Ter	c.2117G>A	stop_gained				1	121408	0.823669	0	0	0	10406	0	0	0	0	11574	0	0	0	0	8654	0	0	0	1	16512	6.0562e-05	0	0	0	6614	0	0	0	0
1	210176_at	4	38798341		A	T	ExAC	PASS	NA	ENSG00000174125.3	ENST00000502213.2	p.Ser704Arg	p.Ser704Arg	c.2112T>A	missense_variant				1	121412	0.823642	0	0	0	10406	0	0	0	0	11578	0	0	0	0	8654	0	0	0	0	16512	0	0	0	0	6614	0	0	0	1
1	210176_at	4	38798347		G	GAC	ExAC	PASS	NA	ENSG00000174125.3	ENST00000502213.2	p.Gln703SerfsTer25	p.Gln703SerfsTer25	c.2104_2105dupGT	frameshift_variant				44	121412	362402	0	0	0	10406	0	0	0	0	11578	0	0	0	0	8654	0	0	0	0	16512	0	0	0	14	6614	0.00211672	0	0	30
1	210176_at	4	38798351		A	T	ExAC	PASS	NA	ENSG00000174125.3	ENST00000502213.2	p.Phe701Tyr	p.Phe701Tyr	c.2102T>A	missense_variant				1	121408	0.823669	0	0	0	10406	0	0	0	0	11574	0	0	0	0	8654	0	0	0	0	16512	0	0	0	0	6614	0	0	0	1
1	210176_at	4	38798363	rs41311402	A	G	ExAC	PASS	NA	ENSG00000174125.3	ENST00000502213.2	p.Leu697Ser	p.Leu697Ser	c.2090T>C	missense_variant				2	121408	1.64734	0	0	0	10406	0	0	0	0	11574	0	0	0	0	8654	0	0	0	0	16512	0	0	0	0	6614	0	0	0	2
1	210176_at	4	38798371		G	A	ExAC	PASS	NA	ENSG00000174125.3	ENST00000502213.2	p.Ile694Ile	p.Ile694Ile	c.2082C>T	synonymous_variant				4	121408	3.29468	0	0	0	10406	0	0	0	0	11574	0	0	0	0	8654	0	0	0	0	16512	0	0	0	4	6614	0.000604778	0	0	0
1	210176_at	4	38798375		G	A	ExAC	PASS	NA	ENSG00000174125.3	ENST00000502213.2	p.Ser693Phe	p.Ser693Phe	c.2078C>T	missense_variant				1	121404	0.823696	0	0	0	10406	0	0	0	0	11570	0	0	0	0	8654	0	0	0	1	16512	6.0562e-05	0	0	0	6614	0	0	0	0
1	210176_at	4	38798377		C	A	ExAC	PASS	NA	ENSG00000174125.3	ENST00000502213.2	p.Lys692Asn	p.Lys692Asn	c.2076G>T	missense_variant				1	121408	0.823669	0	0	0	10406	0	0	0	0	11574	0	0	0	0	8654	0	0	0	1	16512	6.0562e-05	0	0	0	6614	0	0	0	0
1	210176_at	4	38798381		T	C	ExAC	PASS	NA	ENSG00000174125.3	ENST00000502213.2	p.Tyr691Cys	p.Tyr691Cys	c.2072A>G	missense_variant				2	121404	1.64739	0	0	0	10406	0	0	0	0	11570	0	0	0	0	8654	0	0	0	0	16512	0	0	0	0	6614	0	0	0	2
1	210176_at	4	38798385		TC	T	ExAC	PASS	NA	ENSG00000174125.3	ENST00000502213.2	p.Ser690ValfsTer37	p.Ser690ValfsTer37	c.2067delG	frameshift_variant				1	121408	0.823669	0	0	0	10406	0	0	0	0	11574	0	0	0	0	8654	0	0	0	0	16512	0	0	0	0	6614	0	0	0	0
1	210176_at	4	38798387	rs143548463	T	C	ExAC	PASS	NA	ENSG00000174125.3	ENST00000502213.2	p.Lys689Arg	p.Lys689Arg	c.2066A>G	missense_variant				2	121406	1.64737	0	0	0	10406	0	0	0	0	11574	0	0	0	0	8654	0	0	0	0	16512	0	0	0	0	6614	0	0	0	2
1	210176_at	4	38798393		A	G	ExAC	PASS	NA	ENSG00000174125.3	ENST00000502213.2	p.Ile687Thr	p.Ile687Thr	c.2060T>C	missense_variant				7	121406	5.76578	0	0	0	10406	0	0	0	0	11574	0	0	0	0	8654	0	0	0	0	16512	0	0	0	1	6612	0.00015124	0	0	5
1	210176_at	4	38798393		A	C	ExAC	PASS	NA	ENSG00000174125.3	ENST00000502213.2	p.Ile687Ser	p.Ile687Ser	c.2060T>G	missense_variant				1	121406	0.823683	0	0	0	10406	0	0	0	0	11574	0	0	0	1	8654	0.000115554	0	0	0	16512	0	0	0	0	6612	0	0	0	0
1	210176_at	4	38798398		G	A	ExAC	PASS	NA	ENSG00000174125.3	ENST00000502213.2	p.Thr685Thr	p.Thr685Thr	c.2055C>T	synonymous_variant				2	121408	1.64734	0	0	0	10406	0	0	0	0	11576	0	0	0	0	8654	0	0	0	0	16512	0	0	0	0	6612	0	0	0	2
1	210176_at	4	38798400		T	A	ExAC	PASS	NA	ENSG00000174125.3	ENST00000502213.2	p.Thr685Ser	p.Thr685Ser	c.2053A>T	missense_variant				1	121408	0.823669	0	0	0	10406	0	0	0	0	11576	0	0	0	0	8654	0	0	0	0	16512	0	0	0	0	6612	0	0	0	1
1	210176_at	4	38798401		G	A	ExAC	PASS	NA	ENSG00000174125.3	ENST00000502213.2	p.Ile684Ile	p.Ile684Ile	c.2052C>T	synonymous_variant				1	121408	0.823669	0	0	0	10406	0	0	0	0	11576	0	0	0	0	8654	0	0	0	1	16512	6.0562e-05	0	0	0	6612	0	0	0	0
1	210176_at	4	38798417	rs56205407	A	G	ExAC	PASS	NA	ENSG00000174125.3	ENST00000502213.2	p.Ile679Thr	p.Ile679Thr	c.2036T>C	missense_variant	Pathogenic	983492		155	121400	1276771	0	0	0	10406	0	0	0	0	11568	0	0	0	0	8654	0	0	0	148	16512	0.00896318	0	0	0	6612	0	0	0	6
1	210176_at	4	38798418		T	C	ExAC	PASS	NA	ENSG00000174125.3	ENST00000502213.2	p.Ile679Val	p.Ile679Val	c.2035A>G	missense_variant				1	121406	0.823683	0	0	1	10406	9.60984e-05	0	0	0	11574	0	0	0	0	8654	0	0	0	0	16512	0	0	0	0	6612	0	0	0	0
1	210176_at	4	38798419		G	A	ExAC	PASS	NA	ENSG00000174125.3	ENST00000502213.2	p.Ser678Ser	p.Ser678Ser	c.2034C>T	synonymous_variant				1	121400	0.823723	0	0	0	10406	0	0	0	0	11568	0	0	0	1	8654	0.000115554	0	0	0	16512	0	0	0	0	6612	0	0	0	0
1	210176_at	4	38798422	rs148014858	C	G	ExAC	PASS	NA	ENSG00000174125.3	ENST00000502213.2	p.Lys677Asn	p.Lys677Asn	c.2031G>C	missense_variant				30	121400	247117	0	0	1	10406	9.60984e-05	0	0	1	11568	8.64454e-05	0	0	0	8654	0	0	0	0	16512	0	0	0	1	6612	0.00015124	0	0	27
1	210176_at	4	38798425	rs41311400	G	T	ExAC	PASS	NA	ENSG00000174125.3	ENST00000502213.2	p.Gly676Gly	p.Gly676Gly	c.2028C>A	synonymous_variant				1	121402	0.082371	0	0	1	10406	9.60984e-05	0	0	0	11570	0	0	0	0	8654	0	0	0	0	16512	0	0	0	0	6612	0	0	0	0
1	210176_at	4	38798425	rs41311400	G	A	ExAC	PASS	NA	ENSG00000174125.3	ENST00000502213.2	p.Gly676Gly	p.Gly676Gly	c.2028C>T	synonymous_variant	Benign	786815		952	121402	7841716	7	0	20	10406	0.00192197	0	0	60	11570	0.00518583	0	0	1	8654	0.000115554	0	0	87	16512	0.0052689	1	0	35	6612	0.00529341	0	0	741
1	210176_at	4	38798428		A	G	ExAC	PASS	NA	ENSG00000174125.3	ENST00000502213.2	p.Pro675Pro	p.Pro675Pro	c.2025T>C	synonymous_variant				1	121402	0.082371	0	0	0	10406	0	0	0	0	11570	0	0	0	0	8654	0	0	0	0	16512	0	0	0	0	6612	0	0	0	1
1	210176_at	4	38798429		G	C	ExAC	PASS	NA	ENSG00000174125.3	ENST00000502213.2	p.Pro675Arg	p.Pro675Arg	c.2024C>G	missense_variant				1	121402	0.082371	0	0	0	10406	0	0	0	0	11570	0	0	0	1	8654	0.000115554	0	0	0	16512	0	0	0	0	6612	0	0	0	0
1	210176_at	4	38798430		G	C	ExAC	PASS	NA	ENSG00000174125.3	ENST00000502213.2	p.Pro675Ala	p.Pro675Ala	c.2023C>G	missense_variant				1	121402	0.082371	0	0	0	10406	0	0	0	0	11570	0	0	0	1	8654	0.000115554	0	0	0	16512	0	0	0	0	6612	0	0	0	0
1	210176_at	4	38798433	rs137853175	C	T	ExAC	PASS	NA	ENSG00000174125.3	ENST00000502213.2	p.Val674Ile	p.Val674Ile	c.2020G>A	missense_variant	not provided	111265		7	121398	5.76616	0	0	7	10406	0.000672689	0	0	0	11566	0	0	0	0	8654	0	0	0	0	16512	0	0	0	0	6612	0	0	0	0
1	210176_at	4	38798455		A	C	ExAC	PASS	NA	ENSG00000174125.3	ENST00000502213.2	p.Ile666Met	p.Ile666Met	c.1998T>G	missense_variant				1	121386	0.823818	0	0	0	10406	0	0	0	0	11560	0	0	0	0	8654	0	0	0	0	16512	0	0	0	0	6612	0	0	0	1
1	210176_at	4	38798455		A	T	ExAC	PASS	NA	ENSG00000174125.3	ENST00000502213.2	p.Ile666Ile	p.Ile666Ile	c.1998T>A	synonymous_variant				1	121386	0.823818	0	0	0	10406	0	0	0	0	11560	0	0	0	0	8654	0	0	0	0	16512	0	0	0	0	6612	0	0	0	1
1	210176_at	4	38798481	rs140268578	T	G	ExAC	PASS	NA	ENSG00000174125.3	ENST00000502213.2	p.Asn658His	p.Asn658His	c.1972A>C	missense_variant				1	121398	0.823737	0	0	1	10404	9.61169e-05	0	0	0	11568	0	0	0	0	8654	0	0	0	0	16512	0	0	0	0	6612	0	0	0	0
1	210176_at	4	38798485	rs5743620	C	T	ExAC	PASS	NA	ENSG00000174125.3	ENST00000502213.2	p.Leu656Leu	p.Leu656Leu	c.1968G>A	synonymous_variant				592	121402	4876361	6	0	396	10404	0.0380623	6	0	47	11572	0.00406153	0	0	0	8654	0	0	0	65	16512	0.00393653	0	0	0	6612	0	0	0	80
1	210176_at	4	38798490		AT	A	ExAC	PASS	NA	ENSG00000174125.3	ENST00000502213.2	p.Glu654AspfsTer6	p.Glu654AspfsTer6	c.1962delA	frameshift_variant				1	121398	0.823737	0	0	0	10404	0	0	0	0	11568	0	0	0	0	8654	0	0	0	1	16512	6.0562e-05	0	0	0	6612	0	0	0	0
1	210176_at	4	38798500		C	A	ExAC	PASS	NA	ENSG00000174125.3	ENST00000502213.2	p.Val651Val	p.Val651Val	c.1953G>T	synonymous_variant				1	121398	0.823737	0	0	0	10404	0	0	0	0	11568	0	0	0	0	8654	0	0	0	0	16512	0	0	0	0	6612	0	0	0	1
1	210176_at	4	38798501	rs137853174	A	G	ExAC	PASS	NA	ENSG00000174125.3	ENST00000502213.2	p.Val651Ala	p.Val651Ala	c.1952T>C	missense_variant	not provided	111264		23	121398	189459	1	0	23	10402	0.00221111	1	0	0	11570	0	0	0	0	8654	0	0	0	0	16512	0	0	0	0	6612	0	0	0	0
1	210176_at	4	38798505		A	C	ExAC	PASS	NA	ENSG00000174125.3	ENST00000502213.2	p.Trp650Gly	p.Trp650Gly	c.1948T>G	missense_variant				1	121398	0.823737	0	0	1	10402	9.61354e-05	0	0	0	11570	0	0	0	0	8654	0	0	0	0	16512	0	0	0	0	6612	0	0	0	0
1	210176_at	4	38798514		C	T	ExAC	PASS	NA	ENSG00000174125.3	ENST00000502213.2	p.Asp647Asn	p.Asp647Asn	c.1939G>A	missense_variant				1	121394	0.823764	0	0	0	10400	0	0	0	0	11568	0	0	0	0	8654	0	0	0	0	16512	0	0	0	0	6612	0	0	0	1
1	210176_at	4	38798515	rs72493538	G	A	ExAC	PASS	NA	ENSG00000174125.3	ENST00000502213.2	p.His646His	p.His646His	c.1938C>T	synonymous_variant	Benign	779876		1030	121396	8484629	44	0	3	10400	0.000288462	0	0	46	11570	0.0039758	0	0	857	8654	0.0990294	44	0	44	16512	0.00266473	0	0	4	6612	0.000604961	0	0	68
1	210176_at	4	38798524		A	C	ExAC	PASS	NA	ENSG00000174125.3	ENST00000502213.2	p.Tyr643Ter	p.Tyr643Ter	c.1929T>G	stop_gained				1	121392	0.823778	0	0	0	10400	0	0	0	1	11568	8.64454e-05	0	0	0	8654	0	0	0	0	16512	0	0	0	0	6612	0	0	0	0
1	210176_at	4	38798525		T	C	ExAC	PASS	NA	ENSG00000174125.3	ENST00000502213.2	p.Tyr643Cys	p.Tyr643Cys	c.1928A>G	missense_variant	Uncertain significance	2209192		5	121394	4.11882	0	0	0	10400	0	0	0	2	11568	0.000172891	0	0	0	8654	0	0	0	0	16512	0	0	0	0	6612	0	0	0	3
1	210176_at	4	38798540		T	A	ExAC	PASS	NA	ENSG00000174125.3	ENST00000502213.2	p.His638Leu	p.His638Leu	c.1913A>T	missense_variant				1	121394	0.823764	0	0	0	10400	0	0	0	0	11568	0	0	0	0	8654	0	0	0	1	16512	6.0562e-05	0	0	0	6612	0	0	0	0
1	210176_at	4	38798540		T	C	ExAC	PASS	NA	ENSG00000174125.3	ENST00000502213.2	p.His638Arg	p.His638Arg	c.1913A>G	missense_variant				1	121394	0.823764	0	0	0	10400	0	0	0	0	11568	0	0	0	1	8654	0.000115554	0	0	0	16512	0	0	0	0	6612	0	0	0	0
1	210176_at	4	38798551	rs190895342	A	G	ExAC	PASS	NA	ENSG00000174125.3	ENST00000502213.2	p.Asn634Asn	p.Asn634Asn	c.1902T>C	synonymous_variant	Likely benign	747589		17	121392	140042	0	0	0	10400	0	0	0	0	11566	0	0	0	16	8654	0.00184886	0	0	0	16512	0	0	0	0	6612	0	0	0	1
1	210176_at	4	38798555		C	A	ExAC	PASS	NA	ENSG00000174125.3	ENST00000502213.2	p.Arg633Ile	p.Arg633Ile	c.1898G>T	missense_variant				3	121390	2.47137	0	0	0	10400	0	0	0	0	11564	0	0	0	0	8654	0	0	0	0	16512	0	0	0	0	6612	0	0	0	3
1	210176_at	4	38798561	rs5743619	A	C	ExAC	PASS	NA	ENSG00000174125.3	ENST00000502213.2	p.Leu631Arg	p.Leu631Arg	c.1892T>G	missense_variant				63	121388	518997	0	0	63	10400	0.00605769	0	0	0	11562	0	0	0	0	8654	0	0	0	0	16512	0	0	0	0	6612	0	0	0	0
1	210176_at	4	38798564		T	C	ExAC	PASS	NA	ENSG00000174125.3	ENST00000502213.2	p.Glu630Gly	p.Glu630Gly	c.1889A>G	missense_variant				1	121390	0.823791	0	0	0	10400	0	0	0	0	11564	0	0	0	0	8654	0	0	0	1	16512	6.0562e-05	0	0	0	6612	0	0	0	0
1	210176_at	4	38798571		A	C	ExAC	PASS	NA	ENSG00000174125.3	ENST00000502213.2	p.Leu628Val	p.Leu628Val	c.1882T>G	missense_variant				1	121388	0.823805	0	0	0	10398	0	0	0	0	11564	0	0	0	0	8654	0	0	0	0	16512	0	0	0	0	6612	0	0	0	1
1	210176_at	4	38798580		T	A	ExAC	PASS	NA	ENSG00000174125.3	ENST00000502213.2	p.Asn625Tyr	p.Asn625Tyr	c.1873A>T	missense_variant				2	121388	1.64761	0	0	0	10396	0	0	0	1	11564	8.64753e-05	0	0	0	8654	0	0	0	1	16512	6.0562e-05	0	0	0	6614	0	0	0	0
1	210176_at	4	38798581		C	T	ExAC	PASS	NA	ENSG00000174125.3	ENST00000502213.2	p.Arg624Arg	p.Arg624Arg	c.1872G>A	synonymous_variant				1	121390	0.823791	0	0	0	10396	0	0	0	0	11566	0	0	0	0	8654	0	0	0	0	16512	0	0	0	0	6614	0	0	0	1
1	210176_at	4	38798591		C	T	ExAC	PASS	NA	ENSG00000174125.3	ENST00000502213.2	p.Arg621His	p.Arg621His	c.1862G>A	missense_variant				6	121376	4.94332	0	0	0	10392	0	0	0	0	11558	0	0	0	6	8654	0.000693321	0	0	0	16512	0	0	0	0	6614	0	0	0	0
1	210176_at	4	38798592		G	A	ExAC	PASS	NA	ENSG00000174125.3	ENST00000502213.2	p.Arg621Cys	p.Arg621Cys	c.1861C>T	missense_variant				2	121372	1.64783	0	0	0	10392	0	0	0	0	11554	0	0	0	0	8654	0	0	0	1	16512	6.0562e-05	0	0	0	6614	0	0	0	1
1	210176_at	4	38798594		C	T	ExAC	PASS	NA	ENSG00000174125.3	ENST00000502213.2	p.Arg620Gln	p.Arg620Gln	c.1859G>A	missense_variant				4	121378	3.29549	0	0	0	10394	0	0	0	0	11558	0	0	0	1	8654	0.000115554	0	0	0	16512	0	0	0	0	6614	0	0	0	3
1	210176_at	4	38798595	rs144775976	G	T	ExAC	PASS	NA	ENSG00000174125.3	ENST00000502213.2	p.Arg620Arg	p.Arg620Arg	c.1858C>A	synonymous_variant				8	121378	6.59098	0	0	8	10392	0.000769823	0	0	0	11562	0	0	0	0	8654	0	0	0	0	16512	0	0	0	0	6614	0	0	0	0
1	210176_at	4	38798595	rs144775976	G	A	ExAC	PASS	NA	ENSG00000174125.3	ENST00000502213.2	p.Arg620Trp	p.Arg620Trp	c.1858C>T	missense_variant				8	121378	6.59098	0	0	2	10392	0.000192456	0	0	0	11562	0	0	0	0	8654	0	0	0	3	16512	0.000181686	0	0	0	6614	0	0	0	3
1	210176_at	4	38798596	rs148537628	G	A	ExAC	PASS	NA	ENSG00000174125.3	ENST00000502213.2	p.Thr619Thr	p.Thr619Thr	c.1857C>T	synonymous_variant				26	121378	214207	0	0	13	10396	0.00125048	0	0	2	11558	0.00017304	0	0	0	8654	0	0	0	9	16512	0.000545058	0	0	0	6614	0	0	0	2
1	210176_at	4	38798607	rs142855687	A	T	ExAC	PASS	NA	ENSG00000174125.3	ENST00000502213.2	p.Trp616Arg	p.Trp616Arg	c.1846T>A	missense_variant				28	121366	230707	0	0	0	10388	0	0	0	1	11554	8.65501e-05	0	0	0	8652	0	0	0	2	16512	0.000121124	0	0	0	6614	0	0	0	25
1	210176_at	4	38798611		G	GCACA	ExAC	PASS	NA	ENSG00000174125.3	ENST00000502213.2	p.Gln615ValfsTer31	p.Gln615ValfsTer31	c.1838_1841dupTGTG	frameshift_variant				3	121366	2.47186	0	0	0	10390	0	0	0	0	11552	0	0	0	0	8652	0	0	0	0	16512	0	0	0	0	6614	0	0	0	3
1	210176_at	4	38798611		G	GC	ExAC	PASS	NA	ENSG00000174125.3	ENST00000502213.2	p.Cys614TrpfsTer31	p.Cys614TrpfsTer31	c.1841dupG	frameshift_variant				1	121366	0.823954	0	0	1	10390	9.62464e-05	0	0	0	11552	0	0	0	0	8652	0	0	0	0	16512	0	0	0	0	6614	0	0	0	0
1	210176_at	4	38798614		C	T	ExAC	PASS	NA	ENSG00000174125.3	ENST00000502213.2	p.Val613Val	p.Val613Val	c.1839G>A	synonymous_variant				1	121360	0.823995	0	0	0	10390	0	0	0	0	11548	0	0	0	1	8652	0.00011558	0	0	0	16512	0	0	0	0	6614	0	0	0	0
1	210176_at	4	38798622		T	C	ExAC	PASS	NA	ENSG00000174125.3	ENST00000502213.2	p.Arg611Gly	p.Arg611Gly	c.1831A>G	missense_variant				2	121350	1.64813	0	0	0	10386	0	0	0	0	11550	0	0	0	0	8648	0	0	0	0	16512	0	0	0	0	6614	0	0	0	2
1	210176_at	4	38798628		A	G	ExAC	PASS	NA	ENSG00000174125.3	ENST00000502213.2	p.Tyr609His	p.Tyr609His	c.1825T>C	missense_variant				1	121340	0.824131	0	0	0	10380	0	0	0	0	11546	0	0	0	0	8646	0	0	0	0	16512	0	0	0	0	6614	0	0	0	1
1	210176_at	4	38798628		AC	A	ExAC	PASS	NA	ENSG00000174125.3	ENST00000502213.2	p.Trp608CysfsTer21	p.Trp608CysfsTer21	c.1824delG	frameshift_variant				8	121340	6.59304	0	0	0	10380	0	0	0	0	11546	0	0	0	3	8646	0.000346981	0	0	5	16512	0.00030281	0	0	0	6614	0	0	0	0
1	210176_at	4	38798640	rs151036585	C	A	ExAC	PASS	NA	ENSG00000174125.3	ENST00000502213.2	p.Asp605Tyr	p.Asp605Tyr	c.1813G>T	missense_variant				65	121306	535835	0	0	0	10364	0	0	0	3	11540	0.000259965	0	0	0	8644	0	0	0	2	16510	0.000121139	0	0	5	6614	0.000755972	0	0	55
1	210176_at	4	38798640	rs151036585	C	T	ExAC	PASS	NA	ENSG00000174125.3	ENST00000502213.2	p.Asp605Asn	p.Asp605Asn	c.1813G>A	missense_variant				2	121306	1.64872	0	0	2	10364	0.000192976	0	0	0	11540	0	0	0	0	8644	0	0	0	0	16510	0	0	0	0	6614	0	0	0	0
1	210176_at	4	38798648	rs5743618	C	A	ExAC	PASS	NA	ENSG00000174125.3	ENST00000502213.2	p.Ser602Ile	p.Ser602Ile	c.1805G>T	missense_variant	Uncertain risk allele										#DIV/0!					#DIV/0!					#DIV/0!					#DIV/0!					#DIV/0!
1	210176_at	4	38798650		G	A	ExAC	PASS	NA	ENSG00000174125.3	ENST00000502213.2	p.Cys601Cys	p.Cys601Cys	c.1803C>T	synonymous_variant				1	121334	0.824171	0	0	0	10376	0	0	0	0	11544	0	0	0	0	8650	0	0	0	0	16512	0	0	0	0	6614	0	0	0	1
1	210176_at	4	38798657	rs143576765	G	A	ExAC	PASS	NA	ENSG00000174125.3	ENST00000502213.2	p.Ser599Phe	p.Ser599Phe	c.1796C>T	missense_variant	Uncertain significance	1050330		28	121336	230764	0	0	27	10382	0.00260065	0	0	1	11542	8.66401e-05	0	0	0	8650	0	0	0	0	16512	0	0	0	0	6614	0	0	0	0
1	210176_at	4	38798659		GGTCACA	G	ExAC	PASS	NA	ENSG00000174125.3	ENST00000502213.2	p.Val597_Thr598del	p.Val597_Thr598del	c.1788_1793delTGTGAC	inframe_deletion				1	121338	0.824144	0	0	0	10382	0	0	0	0	11540	0	0	0	0	8648	0	0	0	0	16512	0	0	0	0	6614	0	0	0	1
1	210176_at	4	38798662		C	G	ExAC	PASS	NA	ENSG00000174125.3	ENST00000502213.2	p.Val597Val	p.Val597Val	c.1791G>C	synonymous_variant				1	121342	0.824117	0	0	0	10388	0	0	0	0	11536	0	0	0	0	8652	0	0	0	0	16512	0	0	0	0	6614	0	0	0	1
1	210176_at	4	38798664		C	T	ExAC	PASS	NA	ENSG00000174125.3	ENST00000502213.2	p.Val597Met	p.Val597Met	c.1789G>A	missense_variant				1	121344	0.824103	0	0	0	10392	0	0	0	0	11536	0	0	0	0	8652	0	0	0	0	16512	0	0	0	0	6614	0	0	0	1
1	210176_at	4	38798667		TCACAGC	T	ExAC	PASS	NA	ENSG00000174125.3	ENST00000502213.2	p.Ala594_Val595del	p.Ala594_Val595del	c.1780_1785delGCTGTG	inframe_deletion				6	121354	4.94421	0	0	1	10396	9.61908e-05	0	0	0	11540	0	0	0	0	8650	0	0	0	0	16512	0	0	0	0	6614	0	0	0	5
1	210176_at	4	38798680		C	A	ExAC	PASS	NA	ENSG00000174125.3	ENST00000502213.2	p.Leu591Leu	p.Leu591Leu	c.1773G>T	synonymous_variant				3	121368	2.47182	0	0	0	10404	0	0	0	0	11538	0	0	0	0	8652	0	0	0	3	16512	0.000181686	0	0	0	6614	0	0	0	0
1	210176_at	4	38798689		G	A	ExAC	PASS	NA	ENSG00000174125.3	ENST00000502213.2	p.Ala588Ala	p.Ala588Ala	c.1764C>T	synonymous_variant				16	121376	131822	0	0	1	10406	9.60984e-05	0	0	0	11546	0	0	0	0	8652	0	0	0	0	16512	0	0	0	0	6614	0	0	0	15
1	210176_at	4	38798693	rs5743617	A	C	ExAC	PASS	NA	ENSG00000174125.3	ENST00000502213.2	p.Val587Gly	p.Val587Gly	c.1760T>G	missense_variant	Benign	711908		343	121370	2826069	6	0	323	10398	0.0310637	6	0	8	11550	0.000692641	0	0	4	8650	0.000462428	0	0	2	16512	0.000121124	0	0	0	6614	0	0	0	6
1	210176_at	4	38798694		C	T	ExAC	PASS	NA	ENSG00000174125.3	ENST00000502213.2	p.Val587Ile	p.Val587Ile	c.1759G>A	missense_variant				9	121374	0.74151	0	0	0	10406	0	0	0	0	11544	0	0	0	8	8652	0.000924642	0	0	0	16512	0	0	0	0	6614	0	0	0	1
1	210176_at	4	38798695	rs140382462	G	A	ExAC	PASS	NA	ENSG00000174125.3	ENST00000502213.2	p.Ile586Ile	p.Ile586Ile	c.1758C>T	synonymous_variant				19	121378	156536	0	0	0	10406	0	0	0	0	11546	0	0	0	0	8652	0	0	0	0	16512	0	0	0	2	6614	0.000302389	0	0	17
1	210176_at	4	38798700		T	C	ExAC	PASS	NA	ENSG00000174125.3	ENST00000502213.2	p.Thr585Ala	p.Thr585Ala	c.1753A>G	missense_variant				5	121374	0.41195	0	0	0	10406	0	0	0	0	11544	0	0	0	0	8652	0	0	0	0	16512	0	0	0	0	6614	0	0	0	5
1	210176_at	4	38798702	rs150358789	A	G	ExAC	PASS	NA	ENSG00000174125.3	ENST00000502213.2	p.Val584Ala	p.Val584Ala	c.1751T>C	missense_variant				4	121378	3.29549	0	0	4	10406	0.000384394	0	0	0	11548	0	0	0	0	8652	0	0	0	0	16512	0	0	0	0	6614	0	0	0	0
1	210176_at	4	38798703		C	T	ExAC	PASS	NA	ENSG00000174125.3	ENST00000502213.2	p.Val584Ile	p.Val584Ile	c.1750G>A	missense_variant				3	121380	2.47158	0	0	0	10406	0	0	0	2	11548	0.00017319	0	0	0	8652	0	0	0	0	16512	0	0	0	0	6614	0	0	0	1
1	210176_at	4	38798704		G	T	ExAC	PASS	NA	ENSG00000174125.3	ENST00000502213.2	p.Ile583Ile	p.Ile583Ile	c.1749C>A	synonymous_variant				4	121376	3.29554	0	0	0	10406	0	0	0	0	11546	0	0	0	0	8652	0	0	0	4	16512	0.000242248	0	0	0	6614	0	0	0	0
1	210176_at	4	38798704		G	A	ExAC	PASS	NA	ENSG00000174125.3	ENST00000502213.2	p.Ile583Ile	p.Ile583Ile	c.1749C>T	synonymous_variant				2	121376	1.64777	0	0	0	10406	0	0	0	0	11546	0	0	0	1	8652	0.00011558	0	0	0	16512	0	0	0	0	6614	0	0	0	1
1	210176_at	4	38798708		A	T	ExAC	PASS	NA	ENSG00000174125.3	ENST00000502213.2	p.Leu582Gln	p.Leu582Gln	c.1745T>A	missense_variant				2	121380	1.64772	0	0	0	10406	0	0	0	0	11552	0	0	0	0	8652	0	0	0	0	16512	0	0	0	0	6614	0	0	0	2
1	210176_at	4	38798718		T	C	ExAC	PASS	NA	ENSG00000174125.3	ENST00000502213.2	p.Ile579Val	p.Ile579Val	c.1735A>G	missense_variant				1	121386	0.823818	0	0	0	10406	0	0	0	0	11554	0	0	0	0	8652	0	0	0	0	16512	0	0	0	0	6614	0	0	0	1
1	210176_at	4	38798720	rs138016555	T	C	ExAC	PASS	NA	ENSG00000174125.3	ENST00000502213.2	p.Asn578Ser	p.Asn578Ser	c.1733A>G	missense_variant				2	121386	1.64764	0	0	1	10406	9.60984e-05	0	0	1	11554	8.65501e-05	0	0	0	8652	0	0	0	0	16512	0	0	0	0	6614	0	0	0	0
1	210176_at	4	38798720	rs138016555	T	G	ExAC	PASS	NA	ENSG00000174125.3	ENST00000502213.2	p.Asn578Thr	p.Asn578Thr	c.1733A>C	missense_variant				3	121386	2.47145	0	0	0	10406	0	0	0	0	11554	0	0	0	0	8652	0	0	0	0	16512	0	0	0	0	6614	0	0	0	3
1	210176_at	4	38798763		C	T	ExAC	PASS	NA	ENSG00000174125.3	ENST00000502213.2	p.Gly564Arg	p.Gly564Arg	c.1690G>A	missense_variant				1	121394	0.823764	0	0	0	10404	0	0	0	0	11562	0	0	0	0	8654	0	0	0	0	16512	0	0	0	0	6614	0	0	0	1
1	210176_at	4	38798767		A	G	ExAC	PASS	NA	ENSG00000174125.3	ENST00000502213.2	p.Tyr562Tyr	p.Tyr562Tyr	c.1686T>C	synonymous_variant				1	121398	0.823737	0	0	0	10404	0	0	0	0	11566	0	0	0	0	8654	0	0	0	1	16512	6.0562e-05	0	0	0	6614	0	0	0	0
1	210176_at	4	38798774		T	C	ExAC	PASS	NA	ENSG00000174125.3	ENST00000502213.2	p.Glu560Gly	p.Glu560Gly	c.1679A>G	missense_variant				7	121398	5.76616	0	0	0	10402	0	0	0	0	11568	0	0	0	0	8654	0	0	0	0	16512	0	0	0	0	6614	0	0	0	7
1	210176_at	4	38798777		G	A	ExAC	PASS	NA	ENSG00000174125.3	ENST00000502213.2	p.Pro559Leu	p.Pro559Leu	c.1676C>T	missense_variant				12	121400	9.88468	0	0	0	10402	0	0	0	6	11570	0.000518583	0	0	2	8654	0.000231107	0	0	0	16512	0	0	0	0	6614	0	0	0	3
1	210176_at	4	38798777		G	T	ExAC	PASS	NA	ENSG00000174125.3	ENST00000502213.2	p.Pro559Gln	p.Pro559Gln	c.1676C>A	missense_variant				1	121400	0.823723	0	0	1	10402	9.61354e-05	0	0	0	11570	0	0	0	0	8654	0	0	0	0	16512	0	0	0	0	6614	0	0	0	0
1	210176_at	4	38798782		G	C	ExAC	PASS	NA	ENSG00000174125.3	ENST00000502213.2	p.Asp557Glu	p.Asp557Glu	c.1671C>G	missense_variant				9	121400	7.41351	0	0	0	10402	0	0	0	0	11570	0	0	0	0	8654	0	0	0	8	16512	0.000484496	0	0	0	6614	0	0	0	0
1	210176_at	4	38798788		C	T	ExAC	PASS	NA	ENSG00000174125.3	ENST00000502213.2	p.Lys555Lys	p.Lys555Lys	c.1665G>A	synonymous_variant				3	121400	2.47117	0	0	0	10402	0	0	0	0	11570	0	0	0	0	8654	0	0	0	0	16512	0	0	0	0	6614	0	0	0	3
1	210176_at	4	38798788		C	A	ExAC	PASS	NA	ENSG00000174125.3	ENST00000502213.2	p.Lys555Asn	p.Lys555Asn	c.1665G>T	missense_variant				1	121400	0.823723	0	0	0	10402	0	0	0	1	11570	8.64304e-05	0	0	0	8654	0	0	0	0	16512	0	0	0	0	6614	0	0	0	0
1	210176_at	4	38798792	rs137853173	T	C	ExAC	PASS	NA	ENSG00000174125.3	ENST00000502213.2	p.Tyr554Cys	p.Tyr554Cys	c.1661A>G	missense_variant	not provided	111263		2	121400	1.64745	0	0	0	10402	0	0	0	0	11570	0	0	0	1	8654	0.000115554	0	0	0	16512	0	0	0	0	6614	0	0	0	1
1	210176_at	4	38798799		C	A	ExAC	PASS	NA	ENSG00000174125.3	ENST00000502213.2	p.Asp552Tyr	p.Asp552Tyr	c.1654G>T	missense_variant				1	121398	0.823737	0	0	0	10398	0	0	0	0	11574	0	0	0	0	8654	0	0	0	1	16512	6.0562e-05	0	0	0	6614	0	0	0	0
1	210176_at	4	38798818		T	C	ExAC	PASS	NA	ENSG00000174125.3	ENST00000502213.2	p.Glu545Glu	p.Glu545Glu	c.1635A>G	synonymous_variant				1	121404	0.823696	0	0	0	10398	0	0	0	0	11578	0	0	0	0	8654	0	0	0	1	16512	6.0562e-05	0	0	0	6614	0	0	0	0
1	210176_at	4	38798822		C	T	ExAC	PASS	NA	ENSG00000174125.3	ENST00000502213.2	p.Ser544Asn	p.Ser544Asn	c.1631G>A	missense_variant				1	121404	0.823696	0	0	0	10398	0	0	0	0	11578	0	0	0	0	8654	0	0	0	0	16512	0	0	0	0	6614	0	0	0	1
1	210176_at	4	38798828	rs137853172	A	G	ExAC	PASS	NA	ENSG00000174125.3	ENST00000502213.2	p.Val542Ala	p.Val542Ala	c.1625T>C	missense_variant	Benign	111262		142	121404	1169648	2	0	137	10398	0.0131756	2	0	3	11578	0.000259112	0	0	0	8654	0	0	0	1	16512	6.0562e-05	0	0	0	6614	0	0	0	0
1	210176_at	4	38798829		C	T	ExAC	PASS	NA	ENSG00000174125.3	ENST00000502213.2	p.Val542Ile	p.Val542Ile	c.1624G>A	missense_variant				1	121404	0.823696	0	0	0	10398	0	0	0	1	11578	8.63707e-05	0	0	0	8654	0	0	0	0	16512	0	0	0	0	6614	0	0	0	0
1	210176_at	4	38798857		T	G	ExAC	PASS	NA	ENSG00000174125.3	ENST00000502213.2	p.Leu532Leu	p.Leu532Leu	c.1596A>C	synonymous_variant				3	121408	2.47101	0	0	0	10402	0	0	0	0	11578	0	0	0	0	8654	0	0	0	0	16512	0	0	0	0	6614	0	0	0	3
1	210176_at	4	38798857		T	C	ExAC	PASS	NA	ENSG00000174125.3	ENST00000502213.2	p.Leu532Leu	p.Leu532Leu	c.1596A>G	synonymous_variant				1	121408	0.823669	0	0	0	10402	0	0	0	0	11578	0	0	0	0	8654	0	0	0	1	16512	6.0562e-05	0	0	0	6614	0	0	0	0
1	210176_at	4	38798867		G	A	ExAC	PASS	NA	ENSG00000174125.3	ENST00000502213.2	p.Thr529Ile	p.Thr529Ile	c.1586C>T	missense_variant				1	121408	0.823669	0	0	1	10402	9.61354e-05	0	0	0	11578	0	0	0	0	8654	0	0	0	0	16512	0	0	0	0	6614	0	0	0	0
1	210176_at	4	38798868		T	C	ExAC	PASS	NA	ENSG00000174125.3	ENST00000502213.2	p.Thr529Ala	p.Thr529Ala	c.1585A>G	missense_variant				1	121408	0.823669	0	0	0	10402	0	0	0	0	11578	0	0	0	0	8654	0	0	0	0	16512	0	0	0	0	6614	0	0	0	1
1	210176_at	4	38798869	rs5743615	A	G	ExAC	PASS	NA	ENSG00000174125.3	ENST00000502213.2	p.Cys528Cys	p.Cys528Cys	c.1584T>C	synonymous_variant	Benign	780460		1067	121408	8788548	22	0	774	10402	0.0744088	21	0	48	11578	0.00414579	0	0	0	8654	0	0	0	30	16512	0.00181686	0	0	45	6614	0.00680375	0	0	161
1	210176_at	4	38798871		A	C	ExAC	PASS	NA	ENSG00000174125.3	ENST00000502213.2	p.Cys528Gly	p.Cys528Gly	c.1582T>G	missense_variant				1	121404	0.823696	0	0	0	10398	0	0	0	0	11578	0	0	0	0	8654	0	0	0	0	16512	0	0	0	0	6614	0	0	0	1
1	210176_at	4	38798876		A	C	ExAC	PASS	NA	ENSG00000174125.3	ENST00000502213.2	p.Phe526Cys	p.Phe526Cys	c.1577T>G	missense_variant				1	121404	0.823696	0	0	0	10398	0	0	0	0	11578	0	0	0	0	8654	0	0	0	0	16512	0	0	0	0	6614	0	0	0	1
1	210176_at	4	38798888		C	G	ExAC	PASS	NA	ENSG00000174125.3	ENST00000502213.2	p.Gly522Ala	p.Gly522Ala	c.1565G>C	missense_variant				8	121390	6.59033	0	0	0	10388	0	0	0	0	11578	0	0	0	0	8654	0	0	0	0	16512	0	0	0	0	6614	0	0	0	8
1	210176_at	4	38798888		C	T	ExAC	PASS	NA	ENSG00000174125.3	ENST00000502213.2	p.Gly522Glu	p.Gly522Glu	c.1565G>A	missense_variant				1	121390	0.823791	0	0	0	10388	0	0	0	0	11578	0	0	0	0	8654	0	0	0	0	16512	0	0	0	0	6614	0	0	0	1
1	210176_at	4	38798889	rs187823248	C	G	ExAC	PASS	NA	ENSG00000174125.3	ENST00000502213.2	p.Gly522Arg	p.Gly522Arg	c.1564G>C	missense_variant				33	121390	271851	1	0	0	10388	0	0	0	0	11578	0	0	0	30	8654	0.00346661	0	0	3	16512	0.000181686	1	0	0	6614	0	0	0	0
1	210176_at	4	38798890	rs192439045	T	G	ExAC	PASS	NA	ENSG00000174125.3	ENST00000502213.2	p.Ala521Ala	p.Ala521Ala	c.1563A>C	synonymous_variant				33	121386	27186	1	0	0	10386	0	0	0	0	11576	0	0	0	30	8654	0.00346661	0	0	3	16512	0.000181686	1	0	0	6614	0	0	0	0
1	210176_at	4	38798902		C	A	ExAC	PASS	NA	ENSG00000174125.3	ENST00000502213.2	p.Arg517Ser	p.Arg517Ser	c.1551G>T	missense_variant				2	121344	1.64821	0	0	0	10346	0	0	0	0	11576	0	0	0	0	8654	0	0	0	2	16512	0.000121124	0	0	0	6614	0	0	0	0
1	210176_at	4	38798913		G	A	ExAC	PASS	NA	ENSG00000174125.3	ENST00000502213.2	p.Gln514Ter	p.Gln514Ter	c.1540C>T	stop_gained				4	121258	3.29875	0	0	0	10282	0	0	0	0	11570	0	0	0	0	8654	0	0	0	0	16510	0	0	0	0	6614	0	0	0	4
1	210176_at	4	38798935	rs5743614	C	A	ExAC	PASS	NA	ENSG00000174125.3	ENST00000502213.2	p.Ser506Ser	p.Ser506Ser	c.1518G>T	synonymous_variant				1	120982	0.826569	0	0	0	10096	0	0	0	0	11548	0	0	0	0	8626	0	0	0	0	16488	0	0	0	0	6610	0	0	0	1
1	210176_at	4	38798935	rs5743614	C	T	ExAC	PASS	NA	ENSG00000174125.3	ENST00000502213.2	p.Ser506Ser	p.Ser506Ser	c.1518G>A	synonymous_variant				46824	120982	387032782	10987	0	7644	10096	0.757132	2904	0	6006	11548	0.52009	1550	0	5179	8626	0.600394	1556	0	7941	16488	0.481623	1934	0	782	6610	0.118306	53	0	18930
1	210176_at	4	38798971	rs143576719	T	C	ExAC	PASS	NA	ENSG00000174125.3	ENST00000502213.2	p.Val494Val	p.Val494Val	c.1482A>G	synonymous_variant	Benign	787976		1112	120760	9208347	78	0	0	9920	0	0	0	7	11538	0.000606691	0	0	1014	8610	0.11777	75	0	54	16510	0.00327075	3	0	7	6608	0.00105932	0	0	28
1	210176_at	4	38799032		T	C	ExAC	PASS	NA	ENSG00000174125.3	ENST00000502213.2	p.Asn474Ser	p.Asn474Ser	c.1421A>G	missense_variant				3	121128	2.47672	0	0	0	10216	0	0	0	0	11536	0	0	0	2	8648	0.000231267	0	0	0	16510	0	0	0	0	6608	0	0	0	1
1	210176_at	4	38799033		T	C	ExAC	PASS	NA	ENSG00000174125.3	ENST00000502213.2	p.Asn474Asp	p.Asn474Asp	c.1420A>G	missense_variant				1	121132	0.825546	0	0	0	10224	0	0	0	0	11532	0	0	0	0	8648	0	0	0	0	16510	0	0	0	0	6608	0	0	0	1
1	210176_at	4	38799039		C	A	ExAC	PASS	NA	ENSG00000174125.3	ENST00000502213.2	p.Glu472Ter	p.Glu472Ter	c.1414G>T	stop_gained				1	121174	0.082526	0	0	0	10254	0	0	0	0	11536	0	0	0	0	8650	0	0	0	0	16510	0	0	0	0	6608	0	0	0	1
1	210176_at	4	38799047	rs141556246	G	A	ExAC	PASS	NA	ENSG00000174125.3	ENST00000502213.2	p.Ala469Val	p.Ala469Val	c.1406C>T	missense_variant	Uncertain significance	1049016		6	121218	4.94976	0	0	6	10286	0.000583317	0	0	0	11538	0	0	0	0	8652	0	0	0	0	16510	0	0	0	0	6612	0	0	0	0
1	210176_at	4	38799060		C	T	ExAC	PASS	NA	ENSG00000174125.3	ENST00000502213.2	p.Val465Ile	p.Val465Ile	c.1393G>A	missense_variant				13	121254	107213	0	0	1	10314	9.69556e-05	0	0	2	11542	0.00017328	0	0	1	8646	0.00011566	0	0	0	16510	0	0	0	0	6612	0	0	0	9
1	210176_at	4	38799060		C	A	ExAC	PASS	NA	ENSG00000174125.3	ENST00000502213.2	p.Val465Leu	p.Val465Leu	c.1393G>T	missense_variant				1	121254	0.824715	0	0	0	10314	0	0	0	0	11542	0	0	0	0	8646	0	0	0	0	16510	0	0	0	0	6612	0	0	0	1
1	210176_at	4	38799061		G	A	ExAC	PASS	NA	ENSG00000174125.3	ENST00000502213.2	p.Val464Val	p.Val464Val	c.1392C>T	synonymous_variant				13	121250	107216	0	0	0	10320	0	0	0	0	11542	0	0	0	1	8636	0.000115794	0	0	1	16510	6.05694e-05	0	0	0	6612	0	0	0	11
1	210176_at	4	38799061		G	T	ExAC	PASS	NA	ENSG00000174125.3	ENST00000502213.2	p.Val464Val	p.Val464Val	c.1392C>A	synonymous_variant				1	121250	0.824742	0	0	0	10320	0	0	0	0	11542	0	0	0	0	8636	0	0	0	1	16510	6.05694e-05	0	0	0	6612	0	0	0	0
1	210176_at	4	38799067		T	C	ExAC	PASS	NA	ENSG00000174125.3	ENST00000502213.2	p.Lys462Lys	p.Lys462Lys	c.1386A>G	synonymous_variant				1	121274	0.824579	0	0	0	10326	0	0	0	0	11544	0	0	0	1	8652	0.00011558	0	0	0	16510	0	0	0	0	6612	0	0	0	0
1	210176_at	4	38799077	rs150883098	C	T	ExAC	PASS	NA	ENSG00000174125.3	ENST00000502213.2	p.Ser459Asn	p.Ser459Asn	c.1376G>A	missense_variant				2	121266	1.64927	0	0	0	10314	0	0	0	0	11544	0	0	0	0	8654	0	0	0	0	16510	0	0	0	0	6612	0	0	0	2
1	210176_at	4	38799078		T	C	ExAC	PASS	NA	ENSG00000174125.3	ENST00000502213.2	p.Ser459Gly	p.Ser459Gly	c.1375A>G	missense_variant				1	121266	0.824633	0	0	0	10314	0	0	0	0	11544	0	0	0	0	8654	0	0	0	0	16510	0	0	0	0	6612	0	0	0	1
1	210176_at	4	38799087		T	C	ExAC	PASS	NA	ENSG00000174125.3	ENST00000502213.2	p.Lys456Glu	p.Lys456Glu	c.1366A>G	missense_variant				1	121238	0.824824	0	0	0	10290	0	0	0	0	11540	0	0	0	0	8652	0	0	0	0	16510	0	0	0	0	6612	0	0	0	1
1	210176_at	4	38799088		A	G	ExAC	PASS	NA	ENSG00000174125.3	ENST00000502213.2	p.Asn455Asn	p.Asn455Asn	c.1365T>C	synonymous_variant				5	121236	4.12419	0	0	0	10288	0	0	0	0	11540	0	0	0	5	8652	0.000577901	0	0	0	16510	0	0	0	0	6612	0	0	0	0
1	210176_at	4	38799090		T	C	ExAC	PASS	NA	ENSG00000174125.3	ENST00000502213.2	p.Asn455Asp	p.Asn455Asp	c.1363A>G	missense_variant				1	121232	0.824865	0	0	0	10282	0	0	0	0	11542	0	0	0	0	8652	0	0	0	0	16510	0	0	0	0	6612	0	0	0	1
1	210176_at	4	38799091		G	T	ExAC	PASS	NA	ENSG00000174125.3	ENST00000502213.2	p.Ser454Arg	p.Ser454Arg	c.1362C>A	missense_variant	Uncertain significance	2204600		24	121228	197974	0	0	0	10284	0	0	0	0	11538	0	0	0	0	8652	0	0	0	23	16510	0.0013931	0	0	0	6612	0	0	0	1
1	210176_at	4	38799103		A	G	ExAC	PASS	NA	ENSG00000174125.3	ENST00000502213.2	p.Leu450Leu	p.Leu450Leu	c.1350T>C	synonymous_variant				1	121188	0.825164	0	0	1	10244	9.76181e-05	0	0	0	11536	0	0	0	0	8652	0	0	0	0	16510	0	0	0	0	6610	0	0	0	0
1	210176_at	4	38799126		A	T	ExAC	PASS	NA	ENSG00000174125.3	ENST00000502213.2	p.Leu443Ile	p.Leu443Ile	c.1327T>A	missense_variant				26	121074	214745	0	0	1	10160	9.84252e-05	0	0	5	11530	0.000433651	0	0	0	8650	0	0	0	0	16510	0	0	0	0	6604	0	0	0	20
1	210176_at	4	38799129		A	T	ExAC	PASS	NA	ENSG00000174125.3	ENST00000502213.2	p.Cys442Ser	p.Cys442Ser	c.1324T>A	missense_variant				2	121060	1.65207	0	0	0	10156	0	0	0	0	11526	0	0	0	0	8650	0	0	0	0	16510	0	0	0	0	6604	0	0	0	2
1	210176_at	4	38799129		A	G	ExAC	PASS	NA	ENSG00000174125.3	ENST00000502213.2	p.Cys442Arg	p.Cys442Arg	c.1324T>C	missense_variant	Pathogenic	983493		2	121060	1.65207	0	0	0	10156	0	0	0	0	11526	0	0	0	0	8650	0	0	0	2	16510	0.000121139	0	0	0	6604	0	0	0	0
1	210176_at	4	38799133		G	A	ExAC	PASS	NA	ENSG00000174125.3	ENST00000502213.2	p.Phe440Phe	p.Phe440Phe	c.1320C>T	synonymous_variant				1	121022	0.826296	0	0	0	10136	0	0	0	0	11526	0	0	0	0	8646	0	0	0	0	16510	0	0	0	0	6604	0	0	0	1
1	210176_at	4	38799138		T	C	ExAC	PASS	NA	ENSG00000174125.3	ENST00000502213.2	p.Ile439Val	p.Ile439Val	c.1315A>G	missense_variant				1	120978	0.826597	0	0	0	10116	0	0	0	0	11518	0	0	0	0	8644	0	0	0	0	16508	0	0	0	1	6604	0.000151423	0	0	0
1	210176_at	4	38799161		GA	G	ExAC	PASS	NA	ENSG00000174125.3	ENST00000502213.2	p.Ser431LeufsTer27	p.Ser431LeufsTer27	c.1291delT	frameshift_variant				1	120670	0.828706	0	0	1	10004	9.996e-05	0	0	0	11496	0	0	0	0	8624	0	0	0	0	16502	0	0	0	0	6596	0	0	0	0
1	210176_at	4	38799163		CAT	C	ExAC	PASS	NA	ENSG00000174125.3	ENST00000502213.2	p.Met430ValfsTer7	p.Met430ValfsTer7	c.1288_1289delAT	frameshift_variant				2	120628	1.65799	0	0	0	9986	0	0	0	0	11494	0	0	0	0	8622	0	0	0	2	16500	0.000121212	0	0	0	6596	0	0	0	0
1	210176_at	4	38799165		T	C	ExAC	PASS	NA	ENSG00000174125.3	ENST00000502213.2	p.Met430Val	p.Met430Val	c.1288A>G	missense_variant				1	120610	0.829119	0	0	0	9986	0	0	0	0	11492	0	0	0	0	8624	0	0	0	0	16496	0	0	0	0	6596	0	0	0	1
1	210176_at	4	38799173		CT	C	ExAC	PASS	NA	ENSG00000174125.3	ENST00000502213.2	p.Ser427ValfsTer2	p.Ser427ValfsTer2	c.1279delA	frameshift_variant				2	120516	1.65953	0	0	0	9972	0	0	0	0	11488	0	0	0	1	8614	0.00011609	0	0	1	16496	6.06208e-05	0	0	0	6594	0	0	0	0
1	210176_at	4	38799174		T	G	ExAC	PASS	NA	ENSG00000174125.3	ENST00000502213.2	p.Ser427Arg	p.Ser427Arg	c.1279A>C	missense_variant				1	120504	0.829848	0	0	0	9966	0	0	0	0	11490	0	0	0	0	8612	0	0	0	0	16494	0	0	0	0	6594	0	0	0	1
1	210176_at	4	38799187		A	G	ExAC	PASS	NA	ENSG00000174125.3	ENST00000502213.2	p.Thr422Thr	p.Thr422Thr	c.1266T>C	synonymous_variant				1	120430	0.830358	0	0	1	9948	0.000100523	0	0	0	11482	0	0	0	0	8606	0	0	0	0	16494	0	0	0	0	6592	0	0	0	0
1	210176_at	4	38799188		G	A	ExAC	PASS	NA	ENSG00000174125.3	ENST00000502213.2	p.Thr422Ile	p.Thr422Ile	c.1265C>T	missense_variant				1	120424	0.830399	0	0	0	9948	0	0	0	0	11482	0	0	0	0	8604	0	0	0	1	16496	6.06208e-05	0	0	0	6592	0	0	0	0
1	210176_at	4	38799203	rs184834731	C	A	ExAC	PASS	NA	ENSG00000174125.3	ENST00000502213.2	p.Gly417Val	p.Gly417Val	c.1250G>T	missense_variant				1	120342	0.830965	0	0	0	9928	0	0	0	0	11474	0	0	0	1	8602	0.000116252	0	0	0	16494	0	0	0	0	6590	0	0	0	0
1	210176_at	4	38799212		T	C	ExAC	PASS	NA	ENSG00000174125.3	ENST00000502213.2	p.Glu414Gly	p.Glu414Gly	c.1241A>G	missense_variant				2	120282	1.66276	0	0	0	9912	0	0	0	2	11472	0.000174338	0	0	0	8596	0	0	0	0	16494	0	0	0	0	6586	0	0	0	0
1	210176_at	4	38799212		T	G	ExAC	PASS	NA	ENSG00000174125.3	ENST00000502213.2	p.Glu414Ala	p.Glu414Ala	c.1241A>C	missense_variant				1	120282	0.083138	0	0	1	9912	0.000100888	0	0	0	11472	0	0	0	0	8596	0	0	0	0	16494	0	0	0	0	6586	0	0	0	0
1	210176_at	4	38799220		G	A	ExAC	PASS	NA	ENSG00000174125.3	ENST00000502213.2	p.Ser411Ser	p.Ser411Ser	c.1233C>T	synonymous_variant				2	120230	1.66348	0	0	0	9906	0	0	0	2	11468	0.000174398	0	0	0	8596	0	0	0	0	16486	0	0	0	0	6584	0	0	0	0
1	210176_at	4	38799225	rs139333505	C	T	ExAC	PASS	NA	ENSG00000174125.3	ENST00000502213.2	p.Val410Ile	p.Val410Ile	c.1228G>A	missense_variant				2	120208	1.66378	0	0	2	9906	0.000201898	0	0	0	11464	0	0	0	0	8596	0	0	0	0	16482	0	0	0	0	6582	0	0	0	0
1	210176_at	4	38799227		G	T	ExAC	PASS	NA	ENSG00000174125.3	ENST00000502213.2	p.Ser409Tyr	p.Ser409Tyr	c.1226C>A	missense_variant				1	120204	0.831919	0	0	0	9908	0	0	0	1	11468	8.71992e-05	0	0	0	8594	0	0	0	0	16484	0	0	0	0	6582	0	0	0	0
1	210176_at	4	38799235		G	A	ExAC	PASS	NA	ENSG00000174125.3	ENST00000502213.2	p.Ser406Ser	p.Ser406Ser	c.1218C>T	synonymous_variant				1	120126	0.832459	0	0	0	9904	0	0	0	0	11458	0	0	0	0	8592	0	0	0	1	16476	6.06943e-05	0	0	0	6580	0	0	0	0
1	210176_at	4	38799243		C	T	ExAC	PASS	NA	ENSG00000174125.3	ENST00000502213.2	p.Asp404Asn	p.Asp404Asn	c.1210G>A	missense_variant				1	120112	0.832556	0	0	0	9916	0	0	0	0	11462	0	0	0	0	8578	0	0	0	1	16472	6.07091e-05	0	0	0	6578	0	0	0	0
1	210176_at	4	38799247	rs187241225	T	C	ExAC	PASS	NA	ENSG00000174125.3	ENST00000502213.2	p.Gln402Gln	p.Gln402Gln	c.1206A>G	synonymous_variant				1	120096	0.832667	0	0	0	9918	0	0	0	0	11460	0	0	0	1	8582	0.000116523	0	0	0	16468	0	0	0	0	6576	0	0	0	0
1	210176_at	4	38799252		G	A	ExAC	PASS	NA	ENSG00000174125.3	ENST00000502213.2	p.Gln401Ter	p.Gln401Ter	c.1201C>T	stop_gained				1	120064	0.832889	0	0	0	9920	0	0	0	0	11456	0	0	0	0	8580	0	0	0	0	16460	0	0	0	0	6572	0	0	0	1
1	210176_at	4	38799256		A	G	ExAC	PASS	NA	ENSG00000174125.3	ENST00000502213.2	p.Ser399Ser	p.Ser399Ser	c.1197T>C	synonymous_variant				2	120066	1.66575	0	0	2	9928	0.00020145	0	0	0	11454	0	0	0	0	8578	0	0	0	0	16458	0	0	0	0	6570	0	0	0	0
1	210176_at	4	38799263		A	G	ExAC	PASS	NA	ENSG00000174125.3	ENST00000502213.2	p.Met397Thr	p.Met397Thr	c.1190T>C	missense_variant				1	119982	0.833458	0	0	0	9924	0	0	0	0	11442	0	0	0	0	8572	0	0	0	0	16460	0	0	0	0	6566	0	0	0	1
1	210176_at	4	38799269		G	A	ExAC	PASS	NA	ENSG00000174125.3	ENST00000502213.2	p.Thr395Ile	p.Thr395Ile	c.1184C>T	missense_variant				5	119902	4.17007	0	0	1	9910	0.000100908	0	0	0	11444	0	0	0	0	8564	0	0	0	1	16458	6.07607e-05	0	0	0	6566	0	0	0	3
1	210176_at	4	38799269		G	C	ExAC	PASS	NA	ENSG00000174125.3	ENST00000502213.2	p.Thr395Arg	p.Thr395Arg	c.1184C>G	missense_variant	Uncertain significance	2267356		1	119902	0.834014	0	0	0	9910	0	0	0	0	11444	0	0	0	0	8564	0	0	0	0	16458	0	0	0	0	6566	0	0	0	1
1	210176_at	4	38799273		T	A	ExAC	PASS	NA	ENSG00000174125.3	ENST00000502213.2	p.Thr394Ser	p.Thr394Ser	c.1180A>T	missense_variant				1	119878	0.834181	0	0	0	9918	0	0	0	0	11434	0	0	0	0	8554	0	0	0	1	16456	6.07681e-05	0	0	0	6570	0	0	0	0
1	210176_at	4	38799273		T	C	ExAC	PASS	NA	ENSG00000174125.3	ENST00000502213.2	p.Thr394Ala	p.Thr394Ala	c.1180A>G	missense_variant				6	119878	5.00509	0	0	0	9918	0	0	0	0	11434	0	0	0	0	8554	0	0	0	6	16456	0.000364609	0	0	0	6570	0	0	0	0
1	210176_at	4	38799274		C	A	ExAC	PASS	NA	ENSG00000174125.3	ENST00000502213.2	p.Met393Ile	p.Met393Ile	c.1179G>T	missense_variant				1	119866	0.834265	0	0	0	9922	0	0	0	0	11432	0	0	0	0	8556	0	0	0	0	16452	0	0	0	0	6570	0	0	0	1
1	210176_at	4	38799283	rs192055114	T	C	ExAC	PASS	NA	ENSG00000174125.3	ENST00000502213.2	p.Ile390Met	p.Ile390Met	c.1170A>G	missense_variant				5	119850	4.17188	0	0	1	9926	0.000100746	0	0	0	11440	0	0	0	0	8546	0	0	0	0	16456	0	0	0	0	6562	0	0	0	4
1	210176_at	4	38799291		A	C	ExAC	PASS	NA	ENSG00000174125.3	ENST00000502213.2	p.Ser388Ala	p.Ser388Ala	c.1162T>G	missense_variant				1	119826	0.834543	0	0	1	9926	0.000100746	0	0	0	11436	0	0	0	0	8538	0	0	0	0	16456	0	0	0	0	6562	0	0	0	0
1	210176_at	4	38799294		G	A	ExAC	PASS	NA	ENSG00000174125.3	ENST00000502213.2	p.Leu387Phe	p.Leu387Phe	c.1159C>T	missense_variant				2	119784	1.66967	0	0	0	9924	0	0	0	0	11426	0	0	0	1	8538	0.000117123	0	0	1	16448	6.07977e-05	0	0	0	6568	0	0	0	0
1	210176_at	4	38799297	rs150011580	C	T	ExAC	PASS	NA	ENSG00000174125.3	ENST00000502213.2	p.Glu386Lys	p.Glu386Lys	c.1156G>A	missense_variant				7	119784	5.84385	0	0	0	9924	0	0	0	0	11430	0	0	0	0	8530	0	0	0	0	16456	0	0	0	0	6566	0	0	0	7
1	210176_at	4	38799297	rs150011580	C	A	ExAC	PASS	NA	ENSG00000174125.3	ENST00000502213.2	p.Glu386Ter	p.Glu386Ter	c.1156G>T	stop_gained				2	119784	1.66967	0	0	0	9924	0	0	0	0	11430	0	0	0	0	8530	0	0	0	0	16456	0	0	0	1	6566	0.0001523	0	0	1
1	210176_at	4	38799304		T	C	ExAC	PASS	NA	ENSG00000174125.3	ENST00000502213.2	p.Gln383Gln	p.Gln383Gln	c.1149A>G	synonymous_variant				17	119874	141816	0	0	0	9922	0	0	0	0	11446	0	0	0	0	8542	0	0	0	17	16456	0.00103306	0	0	0	6570	0	0	0	0
1	210176_at	4	38799314		T	C	ExAC	PASS	NA	ENSG00000174125.3	ENST00000502213.2	p.Gln380Arg	p.Gln380Arg	c.1139A>G	missense_variant				1	119970	0.833542	0	0	1	9940	0.000100604	0	0	0	11446	0	0	0	0	8568	0	0	0	0	16464	0	0	0	0	6576	0	0	0	0
1	210176_at	4	38799315		G	A	ExAC	PASS	NA	ENSG00000174125.3	ENST00000502213.2	p.Gln380Ter	p.Gln380Ter	c.1138C>T	stop_gained				5	119936	4.16889	0	0	0	9924	0	0	0	0	11444	0	0	0	0	8566	0	0	0	0	16464	0	0	0	0	6574	0	0	0	5
1	210176_at	4	38799323		A	T	ExAC	PASS	NA	ENSG00000174125.3	ENST00000502213.2	p.Leu377His	p.Leu377His	c.1130T>A	missense_variant				2	120094	1.66536	0	0	0	9954	0	0	0	0	11460	0	0	0	0	8576	0	0	0	0	16474	0	0	0	0	6578	0	0	0	2
1	210176_at	4	38799342		G	A	ExAC	PASS	NA	ENSG00000174125.3	ENST00000502213.2	p.Leu371Phe	p.Leu371Phe	c.1111C>T	missense_variant				39	120436	323823	0	0	1	9962	0.000100381	0	0	10	11478	0.000871232	0	0	0	8614	0	0	0	0	16488	0	0	0	0	6582	0	0	0	28
1	210176_at	4	38799352	rs146527690	A	G	ExAC	PASS	NA	ENSG00000174125.3	ENST00000502213.2	p.Asn367Asn	p.Asn367Asn	c.1101T>C	synonymous_variant				1	120518	0.829752	0	0	1	9978	0.00010022	0	0	0	11478	0	0	0	0	8620	0	0	0	0	16492	0	0	0	0	6588	0	0	0	0
1	210176_at	4	38799357		C	A	ExAC	PASS	NA	ENSG00000174125.3	ENST00000502213.2	p.Glu366Ter	p.Glu366Ter	c.1096G>T	stop_gained				1	120532	0.829655	0	0	0	9982	0	0	0	0	11478	0	0	0	0	8622	0	0	0	0	16492	0	0	0	0	6590	0	0	0	1
1	210176_at	4	38799365	rs184548723	G	A	ExAC	PASS	NA	ENSG00000174125.3	ENST00000502213.2	p.Thr363Met	p.Thr363Met	c.1088C>T	missense_variant				7	120610	5.80383	0	0	0	9998	0	0	0	2	11482	0.000174186	0	0	0	8628	0	0	0	0	16490	0	0	0	0	6594	0	0	0	5
1	210176_at	4	38799369		C	A	ExAC	PASS	NA	ENSG00000174125.3	ENST00000502213.2	p.Asp362Tyr	p.Asp362Tyr	c.1084G>T	missense_variant				1	120684	0.082861	0	0	1	10020	9.98004e-05	0	0	0	11492	0	0	0	0	8634	0	0	0	0	16492	0	0	0	0	6596	0	0	0	0
1	210176_at	4	38799372	rs189308820	T	A	ExAC	PASS	NA	ENSG00000174125.3	ENST00000502213.2	p.Thr361Ser	p.Thr361Ser	c.1081A>T	missense_variant				2	120706	1.65692	0	0	0	10022	0	0	0	0	11492	0	0	0	0	8634	0	0	0	0	16496	0	0	0	0	6596	0	0	0	2
1	210176_at	4	38799399	rs76796448	G	T	ExAC	PASS	NA	ENSG00000174125.3	ENST00000502213.2	p.His352Asn	p.His352Asn	c.1054C>A	missense_variant	Benign	767951		719	120946	5944802	27	0	680	10136	0.0670876	27	0	32	11504	0.00278164	0	0	0	8642	0	0	0	3	16504	0.000181774	0	0	0	6596	0	0	0	3
1	210176_at	4	38799403		G	A	ExAC	PASS	NA	ENSG00000174125.3	ENST00000502213.2	p.Phe350Phe	p.Phe350Phe	c.1050C>T	synonymous_variant				6	120984	4.95933	0	0	0	10162	0	0	0	0	11506	0	0	0	0	8640	0	0	0	6	16504	0.000363548	0	0	0	6600	0	0	0	0
1	210176_at	4	38799406		C	T	ExAC	PASS	NA	ENSG00000174125.3	ENST00000502213.2	p.Pro349Pro	p.Pro349Pro	c.1047G>A	synonymous_variant				13	121010	107429	0	0	0	10180	0	0	0	0	11508	0	0	0	0	8640	0	0	0	0	16502	0	0	0	5	6602	0.000757346	0	0	8
1	210176_at	4	38799407		G	A	ExAC	PASS	NA	ENSG00000174125.3	ENST00000502213.2	p.Pro349Leu	p.Pro349Leu	c.1046C>T	missense_variant				5	121024	4.13141	0	0	0	10188	0	0	0	0	11510	0	0	0	0	8640	0	0	0	4	16504	0.000242365	0	0	0	6602	0	0	0	1
1	210176_at	4	38799409		G	T	ExAC	PASS	NA	ENSG00000174125.3	ENST00000502213.2	p.Ser348Arg	p.Ser348Arg	c.1044C>A	missense_variant				14	121020	115683	0	0	0	10186	0	0	0	1	11512	8.68659e-05	0	0	0	8640	0	0	0	0	16506	0	0	0	0	6602	0	0	0	12
1	210176_at	4	38799412		A	G	ExAC	PASS	NA	ENSG00000174125.3	ENST00000502213.2	p.Ile347Ile	p.Ile347Ile	c.1041T>C	synonymous_variant				1	121046	0.826132	0	0	0	10192	0	0	0	0	11512	0	0	0	0	8644	0	0	0	0	16506	0	0	0	0	6604	0	0	0	1
1	210176_at	4	38799413		A	G	ExAC	PASS	NA	ENSG00000174125.3	ENST00000502213.2	p.Ile347Thr	p.Ile347Thr	c.1040T>C	missense_variant				1	121050	0.826105	0	0	0	10196	0	0	0	0	11512	0	0	0	0	8644	0	0	0	0	16506	0	0	0	0	6604	0	0	0	1
1	210176_at	4	38799419		G	A	ExAC	PASS	NA	ENSG00000174125.3	ENST00000502213.2	p.Ser345Phe	p.Ser345Phe	c.1034C>T	missense_variant				2	121052	1.65218	0	0	0	10206	0	0	0	0	11508	0	0	0	0	8646	0	0	0	2	16506	0.000121168	0	0	0	6604	0	0	0	0
1	210176_at	4	38799421		T	C	ExAC	PASS	NA	ENSG00000174125.3	ENST00000502213.2	p.Pro344Pro	p.Pro344Pro	c.1032A>G	synonymous_variant				1	121062	0.826023	0	0	0	10210	0	0	0	0	11510	0	0	0	0	8646	0	0	0	0	16506	0	0	0	0	6604	0	0	0	1
1	210176_at	4	38799424		G	A	ExAC	PASS	NA	ENSG00000174125.3	ENST00000502213.2	p.Cys343Cys	p.Cys343Cys	c.1029C>T	synonymous_variant				1	121066	0.825996	0	0	0	10222	0	0	0	0	11510	0	0	0	0	8646	0	0	0	1	16506	6.0584e-05	0	0	0	6602	0	0	0	0
1	210176_at	4	38799435		G	A	ExAC	PASS	NA	ENSG00000174125.3	ENST00000502213.2	p.His340Tyr	p.His340Tyr	c.1018C>T	missense_variant				1	121082	0.825887	0	0	0	10224	0	0	0	0	11520	0	0	0	0	8644	0	0	0	0	16506	0	0	0	0	6608	0	0	0	1
1	210176_at	4	38799438		C	G	ExAC	PASS	NA	ENSG00000174125.3	ENST00000502213.2	p.Val339Leu	p.Val339Leu	c.1015G>C	missense_variant				1	121078	0.825914	0	0	0	10216	0	0	0	0	11522	0	0	0	0	8646	0	0	0	1	16506	6.0584e-05	0	0	0	6608	0	0	0	0
1	210176_at	4	38799441		T	C	ExAC	PASS	NA	ENSG00000174125.3	ENST00000502213.2	p.Met338Val	p.Met338Val	c.1012A>G	missense_variant				1	121070	0.825968	0	0	1	10214	9.79048e-05	0	0	0	11522	0	0	0	0	8646	0	0	0	0	16504	0	0	0	0	6608	0	0	0	0
1	210176_at	4	38799442		G	A	ExAC	PASS	NA	ENSG00000174125.3	ENST00000502213.2	p.Arg337Arg	p.Arg337Arg	c.1011C>T	synonymous_variant				1	121056	0.826064	0	0	0	10210	0	0	0	1	11520	8.68056e-05	0	0	0	8646	0	0	0	0	16502	0	0	0	0	6608	0	0	0	0
1	210176_at	4	38799443		C	T	ExAC	PASS	NA	ENSG00000174125.3	ENST00000502213.2	p.Arg337His	p.Arg337His	c.1010G>A	missense_variant				5	121048	4.13059	0	0	1	10206	9.79816e-05	0	0	0	11522	0	0	0	0	8646	0	0	0	1	16502	6.05987e-05	0	0	0	6608	0	0	0	3
1	210176_at	4	38799444		G	A	ExAC	PASS	NA	ENSG00000174125.3	ENST00000502213.2	p.Arg337Cys	p.Arg337Cys	c.1009C>T	missense_variant				17	121056	140431	0	0	0	10210	0	0	0	0	11520	0	0	0	4	8646	0.000462642	0	0	3	16502	0.000181796	0	0	0	6608	0	0	0	10
1	210176_at	4	38799444		G	T	ExAC	PASS	NA	ENSG00000174125.3	ENST00000502213.2	p.Arg337Ser	p.Arg337Ser	c.1009C>A	missense_variant				1	121056	0.826064	0	0	0	10210	0	0	0	1	11520	8.68056e-05	0	0	0	8646	0	0	0	0	16502	0	0	0	0	6608	0	0	0	0
1	210176_at	4	38799445		T	A	ExAC	PASS	NA	ENSG00000174125.3	ENST00000502213.2	p.Thr336Thr	p.Thr336Thr	c.1008A>T	synonymous_variant				1	121058	0.082605	0	0	0	10210	0	0	0	0	11520	0	0	0	0	8646	0	0	0	1	16502	6.05987e-05	0	0	0	6608	0	0	0	0
1	210176_at	4	38799449	rs141091142	C	G	ExAC	PASS	NA	ENSG00000174125.3	ENST00000502213.2	p.Gly335Ala	p.Gly335Ala	c.1004G>C	missense_variant				7	121034	0.57835	0	0	7	10198	0.000686409	0	0	0	11518	0	0	0	0	8644	0	0	0	0	16500	0	0	0	0	6608	0	0	0	0
1	210176_at	4	38799455		A	C	ExAC	PASS	NA	ENSG00000174125.3	ENST00000502213.2	p.Val333Gly	p.Val333Gly	c.998T>G	missense_variant				5	121028	4.13128	0	0	0	10202	0	0	0	0	11518	0	0	0	0	8642	0	0	0	5	16504	0.000302957	0	0	0	6608	0	0	0	0
1	210176_at	4	38799456		CTG	C	ExAC	PASS	NA	ENSG00000174125.3	ENST00000502213.2	p.Thr332SerfsTer16	p.Thr332SerfsTer16	c.995_996delCA	frameshift_variant				22	121018	181791	0	0	0	10196	0	0	0	3	11516	0.000260507	0	0	0	8642	0	0	0	0	16504	0	0	0	0	6608	0	0	0	19
1	210176_at	4	38799458		GTGAAATTTT	G	ExAC	PASS	NA	ENSG00000174125.3	ENST00000502213.2	p.Lys329_Phe331del	p.Lys329_Phe331del	c.986_994delAAAATTTCA	inframe_deletion				8	120990	6.61212	0	0	0	10196	0	0	0	0	11510	0	0	0	0	8640	0	0	0	0	16504	0	0	0	0	6608	0	0	0	8
1	210176_at	4	38799463		AT	A	ExAC	PASS	NA	ENSG00000174125.3	ENST00000502213.2	p.Asn330IlefsTer31	p.Asn330IlefsTer31	c.989delA	frameshift_variant				1	120994	0.826487	0	0	1	10186	9.8174e-05	0	0	0	11510	0	0	0	0	8642	0	0	0	0	16506	0	0	0	0	6608	0	0	0	0
1	210176_at	4	38799470		A	T	ExAC	PASS	NA	ENSG00000174125.3	ENST00000502213.2	p.Ile328Asn	p.Ile328Asn	c.983T>A	missense_variant				6	120954	4.96056	0	0	0	10170	0	0	0	0	11510	0	0	0	6	8638	0.000694605	0	0	0	16502	0	0	0	0	6608	0	0	0	0
1	210176_at	4	38799471		T	C	ExAC	PASS	NA	ENSG00000174125.3	ENST00000502213.2	p.Ile328Val	p.Ile328Val	c.982A>G	missense_variant				1	120952	0.826774	0	0	0	10170	0	0	0	0	11508	0	0	0	0	8636	0	0	0	1	16502	6.05987e-05	0	0	0	6608	0	0	0	0
1	210176_at	4	38799472		G	A	ExAC	PASS	NA	ENSG00000174125.3	ENST00000502213.2	p.Asn327Asn	p.Asn327Asn	c.981C>T	synonymous_variant				1	120938	0.082687	0	0	0	10160	0	0	0	0	11504	0	0	0	0	8636	0	0	0	0	16502	0	0	0	0	6608	0	0	0	1
1	210176_at	4	38799475		C	T	ExAC	PASS	NA	ENSG00000174125.3	ENST00000502213.2	p.Met326Ile	p.Met326Ile	c.978G>A	missense_variant				1	120936	0.826884	0	0	0	10158	0	0	0	0	11510	0	0	0	1	8638	0.000115768	0	0	0	16502	0	0	0	0	6608	0	0	0	0
1	210176_at	4	38799481	rs140075350	C	T	ExAC	PASS	NA	ENSG00000174125.3	ENST00000502213.2	p.Ser324Ser	p.Ser324Ser	c.972G>A	synonymous_variant				1	120920	0.826993	0	0	0	10148	0	0	0	0	11502	0	0	0	0	8636	0	0	0	0	16502	0	0	0	0	6610	0	0	0	1
1	210176_at	4	38799482	rs143619350	G	A	ExAC	PASS	NA	ENSG00000174125.3	ENST00000502213.2	p.Ser324Leu	p.Ser324Leu	c.971C>T	missense_variant				13	120912	107516	0	0	1	10144	9.85804e-05	0	0	0	11504	0	0	0	0	8634	0	0	0	0	16500	0	0	0	4	6610	0.000605144	0	0	8
1	210176_at	4	38799482	rs143619350	G	T	ExAC	PASS	NA	ENSG00000174125.3	ENST00000502213.2	p.Ser324Ter	p.Ser324Ter	c.971C>A	stop_gained				1	120912	0.827048	0	0	1	10144	9.85804e-05	0	0	0	11504	0	0	0	0	8634	0	0	0	0	16500	0	0	0	0	6610	0	0	0	0
1	210176_at	4	38799488		A	G	ExAC	PASS	NA	ENSG00000174125.3	ENST00000502213.2	p.Ile322Thr	p.Ile322Thr	c.965T>C	missense_variant				1	120886	0.827226	0	0	0	10138	0	0	0	0	11494	0	0	0	0	8634	0	0	0	0	16502	0	0	0	0	6610	0	0	0	1
1	210176_at	4	38799493		A	G	ExAC	PASS	NA	ENSG00000174125.3	ENST00000502213.2	p.Tyr320Tyr	p.Tyr320Tyr	c.960T>C	synonymous_variant				10	120872	8.27321	0	0	1	10128	9.87362e-05	0	0	0	11494	0	0	0	0	8638	0	0	0	0	16500	0	0	0	0	6610	0	0	0	9
1	210176_at	4	38799495		A	T	ExAC	PASS	NA	ENSG00000174125.3	ENST00000502213.2	p.Tyr320Asn	p.Tyr320Asn	c.958T>A	missense_variant				1	120852	0.827458	0	0	0	10110	0	0	0	0	11494	0	0	0	0	8636	0	0	0	0	16500	0	0	0	0	6610	0	0	0	1
1	210176_at	4	38799496	rs146782074	G	A	ExAC	PASS	NA	ENSG00000174125.3	ENST00000502213.2	p.Ile319Ile	p.Ile319Ile	c.957C>T	synonymous_variant				1	120842	0.827527	0	0	0	10106	0	0	0	0	11494	0	0	0	0	8638	0	0	0	0	16500	0	0	0	0	6610	0	0	0	1
1	210176_at	4	38799500		T	A	ExAC	PASS	NA	ENSG00000174125.3	ENST00000502213.2	p.Tyr318Phe	p.Tyr318Phe	c.953A>T	missense_variant				1	120834	0.827582	0	0	1	10102	9.89903e-05	0	0	0	11492	0	0	0	0	8634	0	0	0	0	16498	0	0	0	0	6610	0	0	0	0
1	210176_at	4	38799503		C	T	ExAC	PASS	NA	ENSG00000174125.3	ENST00000502213.2	p.Ser317Asn	p.Ser317Asn	c.950G>A	missense_variant				4	120826	3.31055	0	0	0	10096	0	0	0	2	11494	0.000174004	0	0	0	8634	0	0	0	2	16498	0.000121227	0	0	0	6610	0	0	0	0
1	210176_at	4	38799508	rs185747096	C	T	ExAC	PASS	NA	ENSG00000174125.3	ENST00000502213.2	p.Pro315Pro	p.Pro315Pro	c.945G>A	synonymous_variant				14	120796	115898	0	0	0	10082	0	0	0	0	11486	0	0	0	1	8634	0.000115821	0	0	12	16498	0.000727361	0	0	0	6610	0	0	0	1
1	210176_at	4	38799509	rs5743613	G	A	ExAC	PASS	NA	ENSG00000174125.3	ENST00000502213.2	p.Pro315Leu	p.Pro315Leu	c.944C>T	missense_variant				163	120784	1349516	1	0	133	10082	0.0131918	1	0	8	11488	0.000696379	0	0	0	8632	0	0	0	1	16492	6.06355e-05	0	0	0	6610	0	0	0	21
1	210176_at	4	38799516	rs150985008	C	T	ExAC	PASS	NA	ENSG00000174125.3	ENST00000502213.2	p.Gly313Ser	p.Gly313Ser	c.937G>A	missense_variant				10	120764	8.28061	0	0	1	10060	9.94036e-05	0	0	0	11492	0	0	0	0	8634	0	0	0	2	16494	0.000121256	0	0	0	6610	0	0	0	7
1	210176_at	4	38799517		G	A	ExAC	PASS	NA	ENSG00000174125.3	ENST00000502213.2	p.Phe312Phe	p.Phe312Phe	c.936C>T	synonymous_variant				28	120764	231857	1	0	0	10060	0	0	0	27	11496	0.00234864	1	0	0	8634	0	0	0	0	16496	0	0	0	0	6606	0	0	0	1
1	210176_at	4	38799521		A	AT	ExAC	PASS	NA	ENSG00000174125.3	ENST00000502213.2	p.Val311AspfsTer11	p.Val311AspfsTer11	c.931_932insA	frameshift_variant				2	120800	1.65563	0	0	0	10064	0	0	0	0	11502	0	0	0	0	8634	0	0	0	2	16496	0.000121242	0	0	0	6610	0	0	0	0
1	210176_at	4	38799522		C	T	ExAC	PASS	NA	ENSG00000174125.3	ENST00000502213.2	p.Val311Met	p.Val311Met	c.931G>A	missense_variant				7	120790	5.79518	0	0	0	10062	0	0	0	0	11498	0	0	0	5	8634	0.000579106	0	0	2	16496	0.000121242	0	0	0	6610	0	0	0	0
1	210176_at	4	38799525		C	A	ExAC	PASS	NA	ENSG00000174125.3	ENST00000502213.2	p.Asp310Tyr	p.Asp310Tyr	c.928G>T	missense_variant				1	120774	0.827993	0	0	0	10058	0	0	0	0	11496	0	0	0	0	8634	0	0	0	0	16496	0	0	0	0	6610	0	0	0	1
1	210176_at	4	38799526		G	A	ExAC	PASS	NA	ENSG00000174125.3	ENST00000502213.2	p.Ser309Ser	p.Ser309Ser	c.927C>T	synonymous_variant				2	120782	1.65588	0	0	0	10060	0	0	0	0	11500	0	0	0	0	8634	0	0	0	1	16494	6.06281e-05	0	0	0	6610	0	0	0	1
1	210176_at	4	38799531		C	G	ExAC	PASS	NA	ENSG00000174125.3	ENST00000502213.2	p.Val308Leu	p.Val308Leu	c.922G>C	missense_variant				1	120784	0.827924	0	0	0	10062	0	0	0	1	11504	8.69263e-05	0	0	0	8634	0	0	0	0	16490	0	0	0	0	6608	0	0	0	0
1	210176_at	4	38799538		G	A	ExAC	PASS	NA	ENSG00000174125.3	ENST00000502213.2	p.His305His	p.His305His	c.915C>T	synonymous_variant				2	120754	1.65626	0	0	0	10044	0	0	0	0	11504	0	0	0	0	8630	0	0	0	1	16490	6.06428e-05	0	0	0	6610	0	0	0	1
1	210176_at	4	38799539	rs3923647	T	A	ExAC	PASS	NA	ENSG00000174125.3	ENST00000502213.2	p.His305Leu	p.His305Leu	c.914A>T	missense_variant				3573	120770	29585162	86	0	783	10054	0.0778795	34	0	191	11502	0.0166058	3	0	1	8630	0.000115875	0	0	138	16488	0.00836972	3	0	95	6612	0.0143678	3	0	2333
1	210176_at	4	38799539	rs3923647	T	G	ExAC	PASS	NA	ENSG00000174125.3	ENST00000502213.2	p.His305Pro	p.His305Pro	c.914A>C	missense_variant				1	120770	0.082802	0	0	0	10054	0	0	0	0	11502	0	0	0	0	8630	0	0	0	0	16488	0	0	0	0	6612	0	0	0	1
1	210176_at	4	38799540		G	A	ExAC	PASS	NA	ENSG00000174125.3	ENST00000502213.2	p.His305Tyr	p.His305Tyr	c.913C>T	missense_variant				1	120742	0.828212	0	0	1	10036	9.96413e-05	0	0	0	11504	0	0	0	0	8630	0	0	0	0	16490	0	0	0	0	6610	0	0	0	0
1	210176_at	4	38799547		C	A	ExAC	PASS	NA	ENSG00000174125.3	ENST00000502213.2	p.Leu302Phe	p.Leu302Phe	c.906G>T	missense_variant				1	120732	0.828281	0	0	0	10014	0	0	0	0	11502	0	0	0	0	8630	0	0	0	0	16490	0	0	0	0	6610	0	0	0	1
1	210176_at	4	38799559		G	A	ExAC	PASS	NA	ENSG00000174125.3	ENST00000502213.2	p.Ser298Ser	p.Ser298Ser	c.894C>T	synonymous_variant				1	120720	0.828363	0	0	0	10008	0	0	0	0	11506	0	0	0	0	8626	0	0	0	1	16494	6.06281e-05	0	0	0	6610	0	0	0	0
1	210176_at	4	38799560	rs150138583	G	A	ExAC	PASS	NA	ENSG00000174125.3	ENST00000502213.2	p.Ser298Phe	p.Ser298Phe	c.893C>T	missense_variant				202	120732	1673127	1	0	1	10012	9.98801e-05	0	0	0	11506	0	0	0	0	8626	0	0	0	20	16494	0.00121256	0	0	45	6610	0.00680787	0	0	131
1	210176_at	4	38799584		C	A	ExAC	PASS	NA	ENSG00000174125.3	ENST00000502213.2	p.Arg290Ile	p.Arg290Ile	c.869G>T	missense_variant				1	120718	0.828377	0	0	0	9998	0	0	0	1	11506	8.69112e-05	0	0	0	8628	0	0	0	0	16492	0	0	0	0	6610	0	0	0	0
1	210176_at	4	38799588		A	G	ExAC	PASS	NA	ENSG00000174125.3	ENST00000502213.2	p.Phe289Leu	p.Phe289Leu	c.865T>C	missense_variant				1	120708	0.828446	0	0	0	9992	0	0	0	0	11504	0	0	0	0	8628	0	0	0	1	16494	6.06281e-05	0	0	0	6610	0	0	0	0
1	210176_at	4	38799599		C	T	ExAC	PASS	NA	ENSG00000174125.3	ENST00000502213.2	p.Gly285Asp	p.Gly285Asp	c.854G>A	missense_variant				2	120714	1.65681	0	0	0	10006	0	0	0	0	11496	0	0	0	0	8628	0	0	0	0	16490	0	0	0	0	6610	0	0	0	2
1	210176_at	4	38799612		C	T	ExAC	PASS	NA	ENSG00000174125.3	ENST00000502213.2	p.Val281Met	p.Val281Met	c.841G>A	missense_variant				5	120712	4.14209	0	0	0	10018	0	0	0	0	11490	0	0	0	0	8626	0	0	0	0	16488	0	0	0	0	6608	0	0	0	5
1	210176_at	4	38799613		G	A	ExAC	PASS	NA	ENSG00000174125.3	ENST00000502213.2	p.Asn280Asn	p.Asn280Asn	c.840C>T	synonymous_variant				3	120710	0.24853	0	0	0	10016	0	0	0	1	11492	8.70171e-05	0	0	0	8628	0	0	0	0	16488	0	0	0	0	6608	0	0	0	2
1	210176_at	4	38799615		T	C	ExAC	PASS	NA	ENSG00000174125.3	ENST00000502213.2	p.Asn280Asp	p.Asn280Asp	c.838A>G	missense_variant				4	120724	3.31334	0	0	0	10020	0	0	0	0	11496	0	0	0	0	8628	0	0	0	4	16490	0.000242571	0	0	0	6606	0	0	0	0
1	210176_at	4	38799621		T	C	ExAC	PASS	NA	ENSG00000174125.3	ENST00000502213.2	p.Ile278Val	p.Ile278Val	c.832A>G	missense_variant				1	120726	0.828322	0	0	0	10022	0	0	0	0	11494	0	0	0	0	8632	0	0	0	0	16490	0	0	0	0	6608	0	0	0	1
1	210176_at	4	38799622		T	A	ExAC	PASS	NA	ENSG00000174125.3	ENST00000502213.2	p.Ser277Ser	p.Ser277Ser	c.831A>T	synonymous_variant				2	120738	1.65648	0	0	0	10024	0	0	0	0	11494	0	0	0	2	8632	0.000231696	0	0	0	16490	0	0	0	0	6608	0	0	0	0
1	210176_at	4	38799632		C	A	ExAC	PASS	NA	ENSG00000174125.3	ENST00000502213.2	p.Trp274Leu	p.Trp274Leu	c.821G>T	missense_variant				1	120756	0.828116	0	0	0	10044	0	0	0	0	11496	0	0	0	0	8630	0	0	0	0	16488	0	0	0	0	6606	0	0	0	1
1	210176_at	4	38799634	rs138773657	T	C	ExAC	PASS	NA	ENSG00000174125.3	ENST00000502213.2	p.Val273Val	p.Val273Val	c.819A>G	synonymous_variant				1	120756	0.828116	0	0	0	10042	0	0	0	0	11492	0	0	0	0	8634	0	0	0	0	16488	0	0	0	0	6604	0	0	0	1
1	210176_at	4	38799637		AGTT	A	ExAC	PASS	NA	ENSG00000174125.3	ENST00000502213.2	p.Thr272del	p.Thr272del	c.813_815delAAC	inframe_deletion				2	120780	0.16559	0	0	0	10050	0	0	0	1	11494	8.70019e-05	0	0	0	8636	0	0	0	0	16490	0	0	0	0	6608	0	0	0	1
1	210176_at	4	38799638		G	C	ExAC	PASS	NA	ENSG00000174125.3	ENST00000502213.2	p.Thr272Ser	p.Thr272Ser	c.815C>G	missense_variant				5	120780	4.13976	0	0	0	10050	0	0	0	1	11494	8.70019e-05	0	0	0	8636	0	0	0	0	16488	0	0	0	0	6608	0	0	0	4
1	210176_at	4	38799646		C	T	ExAC	PASS	NA	ENSG00000174125.3	ENST00000502213.2	p.Trp269Ter	p.Trp269Ter	c.807G>A	stop_gained				1	120780	0.827952	0	0	0	10054	0	0	0	0	11494	0	0	0	0	8628	0	0	0	0	16490	0	0	0	0	6610	0	0	0	1
1	210176_at	4	38799652		C	A	ExAC	PASS	NA	ENSG00000174125.3	ENST00000502213.2	p.Leu267Leu	p.Leu267Leu	c.801G>T	synonymous_variant				1	120818	0.827691	0	0	1	10068	9.93246e-05	0	0	0	11498	0	0	0	0	8626	0	0	0	0	16496	0	0	0	0	6608	0	0	0	0
1	210176_at	4	38799652		C	G	ExAC	PASS	NA	ENSG00000174125.3	ENST00000502213.2	p.Leu267Leu	p.Leu267Leu	c.801G>C	synonymous_variant				2	120818	1.65538	0	0	0	10068	0	0	0	2	11498	0.000173943	0	0	0	8626	0	0	0	0	16496	0	0	0	0	6608	0	0	0	0
1	210176_at	4	38799659		A	C	ExAC	PASS	NA	ENSG00000174125.3	ENST00000502213.2	p.Leu265Arg	p.Leu265Arg	c.794T>G	missense_variant				1	120806	0.827773	0	0	0	10046	0	0	0	0	11490	0	0	0	0	8630	0	0	0	0	16494	0	0	0	0	6610	0	0	0	1
1	210176_at	4	38799681		A	G	ExAC	PASS	NA	ENSG00000174125.3	ENST00000502213.2	p.Trp258Arg	p.Trp258Arg	c.772T>C	missense_variant				3	120808	2.48328	0	0	0	10030	0	0	0	0	11504	0	0	0	0	8622	0	0	0	3	16504	0.000181774	0	0	0	6606	0	0	0	0
1	210176_at	4	38799702		AG	A	ExAC	PASS	NA	ENSG00000174125.3	ENST00000502213.2	p.Leu251Ter	p.Leu251Ter	c.750delC	frameshift_variant				6	120786	4.96746	0	0	0	10018	0	0	0	0	11502	0	0	0	0	8624	0	0	0	0	16500	0	0	0	0	6600	0	0	0	6
1	210176_at	4	38799710	rs4833095	T	C	ExAC	PASS	NA	ENSG00000174125.3	ENST00000502213.2	p.Asn248Ser	p.Asn248Ser	c.743A>G	missense_variant	risk factor	8361		47293	120602	392141092	11342	0	8004	10070	0.794836	3195	0	6013	11466	0.52442	1554	0	5161	8582	0.601375	1551	0	8019	16486	0.486413	1986	0	780	6596	0.118253	52	0	18969
1	210176_at	4	38799730		T	C	ExAC	PASS	NA	ENSG00000174125.3	ENST00000502213.2	p.Gln241Gln	p.Gln241Gln	c.723A>G	synonymous_variant				1	120822	0.827664	0	0	1	10000	0.0001	0	0	0	11514	0	0	0	0	8636	0	0	0	0	16508	0	0	0	0	6602	0	0	0	0
1	210176_at	4	38799735		G	A	ExAC	PASS	NA	ENSG00000174125.3	ENST00000502213.2	p.Leu240Phe	p.Leu240Phe	c.718C>T	missense_variant				3	120830	2.48283	0	0	0	10002	0	0	0	0	11514	0	0	0	0	8638	0	0	0	0	16504	0	0	0	0	6606	0	0	0	3
1	210176_at	4	38799739	rs146940675	C	T	ExAC	PASS	NA	ENSG00000174125.3	ENST00000502213.2	p.Ala238Ala	p.Ala238Ala	c.714G>A	synonymous_variant				6	120820	4.96607	0	0	1	10004	9.996e-05	0	0	1	11510	8.6881e-05	0	0	0	8638	0	0	0	0	16502	0	0	0	0	6604	0	0	0	4
1	210176_at	4	38799740		G	A	ExAC	PASS	NA	ENSG00000174125.3	ENST00000502213.2	p.Ala238Val	p.Ala238Val	c.713C>T	missense_variant				6	120824	0.49659	0	0	0	10004	0	0	0	0	11514	0	0	0	0	8636	0	0	0	0	16506	0	0	0	0	6606	0	0	0	6
1	210176_at	4	38799749		C	T	ExAC	PASS	NA	ENSG00000174125.3	ENST00000502213.2	p.Ser235Asn	p.Ser235Asn	c.704G>A	missense_variant				1	120874	0.827308	0	0	0	10028	0	0	0	1	11516	8.68357e-05	0	0	0	8644	0	0	0	0	16508	0	0	0	0	6606	0	0	0	0
1	210176_at	4	38799751		T	C	ExAC	PASS	NA	ENSG00000174125.3	ENST00000502213.2	p.Leu234Leu	p.Leu234Leu	c.702A>G	synonymous_variant				2	120882	1.65451	0	0	0	10026	0	0	0	0	11520	0	0	0	0	8646	0	0	0	0	16508	0	0	0	0	6608	0	0	0	2
1	210176_at	4	38799779		A	G	ExAC	PASS	NA	ENSG00000174125.3	ENST00000502213.2	p.Leu225Pro	p.Leu225Pro	c.674T>C	missense_variant				1	121050	0.826105	0	0	0	10164	0	0	0	0	11522	0	0	0	1	8650	0.000115607	0	0	0	16510	0	0	0	0	6608	0	0	0	0
1	210176_at	4	38799784		A	G	ExAC	PASS	NA	ENSG00000174125.3	ENST00000502213.2	p.Cys223Cys	p.Cys223Cys	c.669T>C	synonymous_variant				1	121088	0.825846	0	0	0	10202	0	0	0	1	11522	8.67905e-05	0	0	0	8650	0	0	0	0	16510	0	0	0	0	6610	0	0	0	0
1	210176_at	4	38799792		T	A	ExAC	PASS	NA	ENSG00000174125.3	ENST00000502213.2	p.Ile221Phe	p.Ile221Phe	c.661A>T	missense_variant				2	121116	1.65131	0	0	0	10224	0	0	0	0	11524	0	0	0	2	8650	0.000231214	0	0	0	16510	0	0	0	0	6610	0	0	0	0
1	210176_at	4	38799795		T	C	ExAC	PASS	NA	ENSG00000174125.3	ENST00000502213.2	p.Asn220Asp	p.Asn220Asp	c.658A>G	missense_variant				1	121128	0.825573	0	0	0	10236	0	0	0	0	11526	0	0	0	0	8650	0	0	0	0	16510	0	0	0	0	6610	0	0	0	1
1	210176_at	4	38799797		G	A	ExAC	PASS	NA	ENSG00000174125.3	ENST00000502213.2	p.Ser219Phe	p.Ser219Phe	c.656C>T	missense_variant				1	121140	0.825491	0	0	0	10250	0	0	0	0	11526	0	0	0	0	8650	0	0	0	0	16508	0	0	0	0	6610	0	0	0	1
1	210176_at	4	38799798		A	T	ExAC	PASS	NA	ENSG00000174125.3	ENST00000502213.2	p.Ser219Thr	p.Ser219Thr	c.655T>A	missense_variant				1	121148	0.825437	0	0	0	10260	0	0	0	0	11526	0	0	0	0	8650	0	0	0	0	16508	0	0	0	0	6610	0	0	0	1
1	210176_at	4	38799816		C	T	ExAC	PASS	NA	ENSG00000174125.3	ENST00000502213.2	p.Val213Ile	p.Val213Ile	c.637G>A	missense_variant				1	121198	0.825096	0	0	0	10312	0	0	0	0	11530	0	0	0	0	8650	0	0	0	0	16500	0	0	0	0	6612	0	0	0	1
1	210176_at	4	38799817		A	C	ExAC	PASS	NA	ENSG00000174125.3	ENST00000502213.2	p.Thr212Thr	p.Thr212Thr	c.636T>G	synonymous_variant				1	121202	0.825069	0	0	0	10314	0	0	0	0	11530	0	0	0	0	8650	0	0	0	0	16500	0	0	0	1	6612	0.00015124	0	0	0
1	210176_at	4	38799822		T	C	ExAC	PASS	NA	ENSG00000174125.3	ENST00000502213.2	p.Lys211Glu	p.Lys211Glu	c.631A>G	missense_variant				1	121204	0.825055	0	0	0	10316	0	0	0	0	11532	0	0	0	0	8650	0	0	0	1	16500	6.06061e-05	0	0	0	6612	0	0	0	0
1	210176_at	4	38799826		T	G	ExAC	PASS	NA	ENSG00000174125.3	ENST00000502213.2	p.Ser209Ser	p.Ser209Ser	c.627A>C	synonymous_variant				1	121200	0.825083	0	0	0	10320	0	0	0	0	11532	0	0	0	0	8650	0	0	0	0	16494	0	0	0	0	6612	0	0	0	1
1	210176_at	4	38799833	rs137873769	T	A	ExAC	PASS	NA	ENSG00000174125.3	ENST00000502213.2	p.Asp207Val	p.Asp207Val	c.620A>T	missense_variant				6	121202	4.95041	0	0	0	10332	0	0	0	1	11532	8.67152e-05	0	0	1	8650	0.000115607	0	0	0	16490	0	0	0	0	6612	0	0	0	4
1	210176_at	4	38799833	rs137873769	T	G	ExAC	PASS	NA	ENSG00000174125.3	ENST00000502213.2	p.Asp207Ala	p.Asp207Ala	c.620A>C	missense_variant	Uncertain significance	2238673		43	121202	35478	0	0	4	10332	0.000387147	0	0	0	11532	0	0	0	0	8650	0	0	0	0	16490	0	0	0	0	6612	0	0	0	39
1	210176_at	4	38799845		T	G	ExAC	PASS	NA	ENSG00000174125.3	ENST00000502213.2	p.His203Pro	p.His203Pro	c.608A>C	missense_variant				3	121172	2.47582	0	0	0	10330	0	0	0	0	11530	0	0	0	0	8650	0	0	0	3	16476	0.000182083	0	0	0	6608	0	0	0	0
1	210176_at	4	38799845		T	C	ExAC	PASS	NA	ENSG00000174125.3	ENST00000502213.2	p.His203Arg	p.His203Arg	c.608A>G	missense_variant				1	121172	0.825273	0	0	1	10330	9.68054e-05	0	0	0	11530	0	0	0	0	8650	0	0	0	0	16476	0	0	0	0	6608	0	0	0	0
1	210176_at	4	38799849		A	G	ExAC	PASS	NA	ENSG00000174125.3	ENST00000502213.2	p.Phe202Leu	p.Phe202Leu	c.604T>C	missense_variant				1	121170	0.825287	0	0	0	10338	0	0	0	0	11528	0	0	0	0	8650	0	0	0	0	16478	0	0	0	0	6608	0	0	0	1
1	210176_at	4	38799859		TG	T	ExAC	PASS	NA	ENSG00000174125.3	ENST00000502213.2	p.Thr198LysfsTer16	p.Thr198LysfsTer16	c.593delC	frameshift_variant				11	121150	9.07965	0	0	0	10336	0	0	0	0	11528	0	0	0	0	8650	0	0	0	0	16474	0	0	0	0	6608	0	0	0	11
1	210176_at	4	38799860		G	A	ExAC	PASS	NA	ENSG00000174125.3	ENST00000502213.2	p.Thr198Ile	p.Thr198Ile	c.593C>T	missense_variant				1	121116	0.825655	0	0	0	10338	0	0	0	1	11526	8.67604e-05	0	0	0	8650	0	0	0	0	16468	0	0	0	0	6608	0	0	0	0
1	210176_at	4	38799861	rs56043098	TG	T	ExAC	PASS	NA	ENSG00000174125.3	ENST00000502213.2	p.Thr198GlnfsTer16	p.Thr198GlnfsTer16	c.591delC	frameshift_variant				21	121134	173362	0	0	0	10336	0	0	0	0	11524	0	0	0	0	8650	0	0	0	21	16470	0.00127505	0	0	0	6608	0	0	0	0
1	210176_at	4	38799862		G	T	ExAC	PASS	NA	ENSG00000174125.3	ENST00000502213.2	p.Pro197Pro	p.Pro197Pro	c.591C>A	synonymous_variant				11	121100	0.90834	0	0	0	10338	0	0	0	0	11526	0	0	0	0	8650	0	0	0	0	16432	0	0	0	0	6608	0	0	0	11
1	210176_at	4	38799874		G	A	ExAC	PASS	NA	ENSG00000174125.3	ENST00000502213.2	p.His193His	p.His193His	c.579C>T	synonymous_variant				41	121070	338647	0	0	0	10334	0	0	0	41	11522	0.00355841	0	0	0	8628	0	0	0	0	16464	0	0	0	0	6606	0	0	0	0
1	210176_at	4	38799887		G	A	ExAC	PASS	NA	ENSG00000174125.3	ENST00000502213.2	p.Thr189Ile	p.Thr189Ile	c.566C>T	missense_variant				1	120992	0.826501	0	0	0	10304	0	0	0	0	11518	0	0	0	1	8606	0.000116198	0	0	0	16460	0	0	0	0	6608	0	0	0	0
1	210176_at	4	38799888		T	C	ExAC	PASS	NA	ENSG00000174125.3	ENST00000502213.2	p.Thr189Ala	p.Thr189Ala	c.565A>G	missense_variant				1	120966	0.826679	0	0	0	10296	0	0	0	0	11516	0	0	0	0	8598	0	0	0	0	16458	0	0	0	0	6606	0	0	0	1
1	210176_at	4	38799889		G	A	ExAC	PASS	NA	ENSG00000174125.3	ENST00000502213.2	p.Asn188Asn	p.Asn188Asn	c.564C>T	synonymous_variant				1	120950	0.826788	0	0	0	10294	0	0	0	0	11516	0	0	0	0	8596	0	0	0	0	16456	0	0	0	0	6604	0	0	0	1
1	210176_at	4	38799898		T	C	ExAC	PASS	NA	ENSG00000174125.3	ENST00000502213.2	p.Gln185Gln	p.Gln185Gln	c.555A>G	synonymous_variant				1	120850	0.827472	0	0	0	10238	0	0	0	0	11522	0	0	0	0	8572	0	0	0	1	16458	6.07607e-05	0	0	0	6606	0	0	0	0
1	210176_at	4	38799905		C	T	ExAC	PASS	NA	ENSG00000174125.3	ENST00000502213.2	p.Gly183Asp	p.Gly183Asp	c.548G>A	missense_variant				12	120674	9.94415	0	0	0	10198	0	0	0	12	11512	0.00104239	0	0	0	8544	0	0	0	0	16426	0	0	0	0	6604	0	0	0	0
1	210176_at	4	38799915	rs185331480	C	G	ExAC	PASS	NA	ENSG00000174125.3	ENST00000502213.2	p.Asp180His	p.Asp180His	c.538G>C	missense_variant				3	120650	2.48653	0	0	0	10144	0	0	0	0	11518	0	0	0	3	8538	0.00035137	0	0	0	16454	0	0	0	0	6604	0	0	0	0
1	210176_at	4	38799926		C	T	ExAC	PASS	NA	ENSG00000174125.3	ENST00000502213.2	p.Gly176Glu	p.Gly176Glu	c.527G>A	missense_variant				1	120596	0.829215	0	0	0	10074	0	0	0	0	11516	0	0	0	0	8534	0	0	0	1	16464	6.07386e-05	0	0	0	6604	0	0	0	0
1	210176_at	4	38799927		C	G	ExAC	PASS	NA	ENSG00000174125.3	ENST00000502213.2	p.Gly176Arg	p.Gly176Arg	c.526G>C	missense_variant	Uncertain significance	2330846		5	120616	4.14539	0	0	0	10078	0	0	0	0	11518	0	0	0	0	8544	0	0	0	0	16464	0	0	0	0	6606	0	0	0	5
1	210176_at	4	38799928		A	G	ExAC	PASS	NA	ENSG00000174125.3	ENST00000502213.2	p.Tyr175Tyr	p.Tyr175Tyr	c.525T>C	synonymous_variant				2	120610	1.65824	0	0	0	10068	0	0	0	2	11516	0.000173671	0	0	0	8538	0	0	0	0	16466	0	0	0	0	6606	0	0	0	0
1	210176_at	4	38799936		C	T	ExAC	PASS	NA	ENSG00000174125.3	ENST00000502213.2	p.Glu173Lys	p.Glu173Lys	c.517G>A	missense_variant				1	120604	0.082916	0	0	0	10030	0	0	0	0	11524	0	0	0	1	8546	0.000117014	0	0	0	16472	0	0	0	0	6606	0	0	0	0
1	210176_at	4	38799943	rs149430939	G	A	ExAC	PASS	NA	ENSG00000174125.3	ENST00000502213.2	p.Val170Val	p.Val170Val	c.510C>T	synonymous_variant				4	120616	3.31631	0	0	0	10008	0	0	0	0	11528	0	0	0	0	8558	0	0	0	3	16480	0.000182039	0	0	0	6606	0	0	0	1
1	210176_at	4	38799945	rs144817025	C	G	ExAC	PASS	NA	ENSG00000174125.3	ENST00000502213.2	p.Val170Leu	p.Val170Leu	c.508G>C	missense_variant				2	120630	1.65796	0	0	2	10002	0.00019996	0	0	0	11528	0	0	0	0	8572	0	0	0	0	16476	0	0	0	0	6606	0	0	0	0
1	210176_at	4	38799949		C	G	ExAC	PASS	NA	ENSG00000174125.3	ENST00000502213.2	p.Leu168Phe	p.Leu168Phe	c.504G>C	missense_variant				1	120698	0.828514	0	0	1	9994	0.00010006	0	0	0	11534	0	0	0	0	8604	0	0	0	0	16478	0	0	0	0	6606	0	0	0	0
1	210176_at	4	38799955		CT	C	ExAC	PASS	NA	ENSG00000174125.3	ENST00000502213.2	p.Lys166ArgfsTer6	p.Lys166ArgfsTer6	c.497delA	frameshift_variant				26	120742	215335	0	0	0	9998	0	0	0	2	11528	0.000173491	0	0	0	8632	0	0	0	1	16480	6.06796e-05	0	0	0	6610	0	0	0	23
1	210176_at	4	38799957	rs148163826	T	A	ExAC	PASS	NA	ENSG00000174125.3	ENST00000502213.2	p.Lys166Ter	p.Lys166Ter	c.496A>T	stop_gained				26	120766	215292	0	0	0	9990	0	0	0	2	11536	0.00017337	0	0	0	8632	0	0	0	1	16482	6.06722e-05	0	0	0	6610	0	0	0	23
1	210176_at	4	38799964		A	G	ExAC	PASS	NA	ENSG00000174125.3	ENST00000502213.2	p.Asn163Asn	p.Asn163Asn	c.489T>C	synonymous_variant				1	120796	0.827842	0	0	1	9988	0.00010012	0	0	0	11540	0	0	0	0	8644	0	0	0	0	16480	0	0	0	0	6610	0	0	0	0
1	210176_at	4	38799971		T	A	ExAC	PASS	NA	ENSG00000174125.3	ENST00000502213.2	p.His161Leu	p.His161Leu	c.482A>T	missense_variant				2	120834	1.65516	0	0	0	9994	0	0	0	2	11544	0.00017325	0	0	0	8648	0	0	0	0	16484	0	0	0	0	6612	0	0	0	0
1	210176_at	4	38799979		T	C	ExAC	PASS	NA	ENSG00000174125.3	ENST00000502213.2	p.Pro158Pro	p.Pro158Pro	c.474A>G	synonymous_variant				1	120862	0.082739	0	0	0	10008	0	0	0	0	11542	0	0	0	0	8650	0	0	0	0	16484	0	0	0	0	6612	0	0	0	1
1	210176_at	4	38799988		A	G	ExAC	PASS	NA	ENSG00000174125.3	ENST00000502213.2	p.Ser155Ser	p.Ser155Ser	c.465T>C	synonymous_variant				4	120894	3.30868	0	0	0	10018	0	0	0	0	11548	0	0	0	0	8652	0	0	0	0	16480	0	0	0	1	6612	0.00015124	0	0	3
1	210176_at	4	38800003		G	A	ExAC	PASS	NA	ENSG00000174125.3	ENST00000502213.2	p.His150His	p.His150His	c.450C>T	synonymous_variant				1	120984	0.826556	0	0	0	10082	0	0	0	0	11556	0	0	0	0	8654	0	0	0	0	16482	0	0	0	0	6614	0	0	0	1
1	210176_at	4	38800004		T	G	ExAC	PASS	NA	ENSG00000174125.3	ENST00000502213.2	p.His150Pro	p.His150Pro	c.449A>C	missense_variant				2	120990	1.65303	0	0	0	10086	0	0	0	0	11554	0	0	0	0	8654	0	0	0	2	16484	0.00012133	0	0	0	6614	0	0	0	0
1	210176_at	4	38800015		C	T	ExAC	PASS	NA	ENSG00000174125.3	ENST00000502213.2	p.Leu146Leu	p.Leu146Leu	c.438G>A	synonymous_variant				1	121124	0.008256	0	0	1	10210	9.79432e-05	0	0	0	11560	0	0	0	0	8654	0	0	0	0	16476	0	0	0	0	6614	0	0	0	0
1	210176_at	4	38800020		C	G	ExAC	PASS	NA	ENSG00000174125.3	ENST00000502213.2	p.Gly145Arg	p.Gly145Arg	c.433G>C	missense_variant				1	121164	0.825328	0	0	0	10242	0	0	0	0	11564	0	0	0	0	8654	0	0	0	0	16484	0	0	0	0	6614	0	0	0	1
1	210176_at	4	38800021		C	T	ExAC	PASS	NA	ENSG00000174125.3	ENST00000502213.2	p.Leu144Leu	p.Leu144Leu	c.432G>A	synonymous_variant				1	121162	0.825341	0	0	1	10244	9.76181e-05	0	0	0	11564	0	0	0	0	8654	0	0	0	0	16480	0	0	0	0	6614	0	0	0	0
1	210176_at	4	38800022	rs117033348	A	G	ExAC	PASS	NA	ENSG00000174125.3	ENST00000502213.2	p.Leu144Pro	p.Leu144Pro	c.431T>C	missense_variant				172	121168	1419517	0	0	0	10246	0	0	0	0	11564	0	0	0	172	8654	0.0198752	0	0	0	16480	0	0	0	0	6614	0	0	0	0
1	210176_at	4	38800037		G	T	ExAC	PASS	NA	ENSG00000174125.3	ENST00000502213.2	p.Ser139Tyr	p.Ser139Tyr	c.416C>A	missense_variant				2	121286	1.64899	0	0	2	10358	0.000193087	0	0	0	11568	0	0	0	0	8654	0	0	0	0	16488	0	0	0	0	6614	0	0	0	0
1	210176_at	4	38800053		C	A	ExAC	PASS	NA	ENSG00000174125.3	ENST00000502213.2	p.Glu134Ter	p.Glu134Ter	c.400G>T	stop_gained				1	121316	0.824294	0	0	0	10384	0	0	0	0	11568	0	0	0	0	8654	0	0	0	0	16490	0	0	0	0	6614	0	0	0	1
1	210176_at	4	38800058		C	T	ExAC	PASS	NA	ENSG00000174125.3	ENST00000502213.2	p.Cys132Tyr	p.Cys132Tyr	c.395G>A	missense_variant				2	121316	1.64859	0	0	0	10388	0	0	0	0	11570	0	0	0	2	8654	0.000231107	0	0	0	16486	0	0	0	0	6614	0	0	0	0
1	210176_at	4	38800059	rs141970382	A	C	ExAC	PASS	NA	ENSG00000174125.3	ENST00000502213.2	p.Cys132Gly	p.Cys132Gly	c.394T>G	missense_variant	Uncertain significance	2395350		22	121330	181324	0	0	0	10388	0	0	0	0	11572	0	0	0	0	8654	0	0	0	0	16490	0	0	0	0	6614	0	0	0	21
1	210176_at	4	38800059	rs141970382	A	G	ExAC	PASS	NA	ENSG00000174125.3	ENST00000502213.2	p.Cys132Arg	p.Cys132Arg	c.394T>C	missense_variant				1	121330	0.824198	0	0	1	10388	9.62649e-05	0	0	0	11572	0	0	0	0	8654	0	0	0	0	16490	0	0	0	0	6614	0	0	0	0
1	210176_at	4	38800072		A	G	ExAC	PASS	NA	ENSG00000174125.3	ENST00000502213.2	p.Asp127Asp	p.Asp127Asp	c.381T>C	synonymous_variant				1	121350	0.824063	0	0	0	10398	0	0	0	0	11572	0	0	0	0	8654	0	0	0	0	16502	0	0	0	0	6614	0	0	0	1
1	210176_at	4	38800076		A	G	ExAC	PASS	NA	ENSG00000174125.3	ENST00000502213.2	p.Phe126Ser	p.Phe126Ser	c.377T>C	missense_variant				1	121368	0.082394	0	0	0	10400	0	0	0	0	11574	0	0	0	0	8654	0	0	0	0	16506	0	0	0	0	6614	0	0	0	1
1	210176_at	4	38800083	rs190177710	T	C	ExAC	PASS	NA	ENSG00000174125.3	ENST00000502213.2	p.Asn124Asp	p.Asn124Asp	c.370A>G	missense_variant				11	121378	0.90626	0	0	0	10402	0	0	0	4	11570	0.000345722	0	0	0	8654	0	0	0	0	16508	0	0	0	0	6614	0	0	0	6
1	210176_at	4	38800088		G	A	ExAC	PASS	NA	ENSG00000174125.3	ENST00000502213.2	p.Ser122Leu	p.Ser122Leu	c.365C>T	missense_variant				2	121384	1.64766	0	0	0	10402	0	0	0	0	11570	0	0	0	0	8654	0	0	0	0	16510	0	0	0	0	6614	0	0	0	2
1	210176_at	4	38800089	rs146114753	A	C	ExAC	PASS	NA	ENSG00000174125.3	ENST00000502213.2	p.Ser122Ala	p.Ser122Ala	c.364T>G	missense_variant				9	121388	7.41424	0	0	1	10404	9.61169e-05	0	0	0	11572	0	0	0	0	8654	0	0	0	0	16512	0	0	0	0	6614	0	0	0	8
1	210176_at	4	38800092		G	T	ExAC	PASS	NA	ENSG00000174125.3	ENST00000502213.2	p.Leu121Met	p.Leu121Met	c.361C>A	missense_variant				1	121380	0.823859	0	0	0	10404	0	0	0	0	11568	0	0	0	0	8654	0	0	0	0	16510	0	0	0	0	6614	0	0	0	1
1	210176_at	4	38800099		G	T	ExAC	PASS	NA	ENSG00000174125.3	ENST00000502213.2	p.His118Gln	p.His118Gln	c.354C>A	missense_variant				4	121396	0.03295	0	0	0	10406	0	0	0	0	11572	0	0	0	4	8654	0.000462214	0	0	0	16512	0	0	0	0	6614	0	0	0	0
1	210176_at	4	38800101	rs5743612	G	C	ExAC	PASS	NA	ENSG00000174125.3	ENST00000502213.2	p.His118Asp	p.His118Asp	c.352C>G	missense_variant				1	121394	0.823764	0	0	0	10404	0	0	0	0	11568	0	0	0	0	8654	0	0	0	0	16512	0	0	0	0	6614	0	0	0	1
1	210176_at	4	38800101	rs5743612	G	A	ExAC	PASS	NA	ENSG00000174125.3	ENST00000502213.2	p.His118Tyr	p.His118Tyr	c.352C>T	missense_variant				1384	121394	11400893	49	0	878	10404	0.0843906	40	0	32	11568	0.00276625	0	0	35	8654	0.00404437	0	0	406	16512	0.0245882	8	0	0	6614	0	0	0	17
1	210176_at	4	38800103		T	C	ExAC	PASS	NA	ENSG00000174125.3	ENST00000502213.2	p.Lys117Arg	p.Lys117Arg	c.350A>G	missense_variant				1	121386	0.823818	0	0	1	10404	9.61169e-05	0	0	0	11566	0	0	0	0	8654	0	0	0	0	16512	0	0	0	0	6614	0	0	0	0
1	210176_at	4	38800120	rs142004445	G	A	ExAC	PASS	NA	ENSG00000174125.3	ENST00000502213.2	p.His111His	p.His111His	c.333C>T	synonymous_variant				1	121394	0.823764	0	0	0	10404	0	0	0	0	11566	0	0	0	0	8654	0	0	0	0	16512	0	0	0	0	6614	0	0	0	1
1	210176_at	4	38800128		A	G	ExAC	PASS	NA	ENSG00000174125.3	ENST00000502213.2	p.Ser109Pro	p.Ser109Pro	c.325T>C	missense_variant				1	121394	0.823764	0	0	0	10404	0	0	0	0	11564	0	0	0	1	8654	0.000115554	0	0	0	16512	0	0	0	0	6614	0	0	0	0
1	210176_at	4	38800131		T	A	ExAC	PASS	NA	ENSG00000174125.3	ENST00000502213.2	p.Ile108Phe	p.Ile108Phe	c.322A>T	missense_variant				7	121394	5.76635	0	0	0	10404	0	0	0	0	11564	0	0	0	0	8654	0	0	0	0	16512	0	0	0	0	6614	0	0	0	7
1	210176_at	4	38800132		C	T	ExAC	PASS	NA	ENSG00000174125.3	ENST00000502213.2	p.Lys107Lys	p.Lys107Lys	c.321G>A	synonymous_variant				1	121388	0.823805	0	0	0	10404	0	0	0	0	11560	0	0	0	0	8654	0	0	0	1	16512	6.0562e-05	0	0	0	6614	0	0	0	0
1	210176_at	4	38800145		T	C	ExAC	PASS	NA	ENSG00000174125.3	ENST00000502213.2	p.Asn103Ser	p.Asn103Ser	c.308A>G	missense_variant				7	121388	5.76663	0	0	0	10398	0	0	0	0	11568	0	0	0	7	8654	0.000808875	0	0	0	16512	0	0	0	0	6614	0	0	0	0
1	210176_at	4	38800149		G	A	ExAC	PASS	NA	ENSG00000174125.3	ENST00000502213.2	p.His102Tyr	p.His102Tyr	c.304C>T	missense_variant				1	121382	0.823845	0	0	0	10396	0	0	0	0	11568	0	0	0	0	8654	0	0	0	0	16510	0	0	0	0	6614	0	0	0	1
1	210176_at	4	38800152		A	G	ExAC	PASS	NA	ENSG00000174125.3	ENST00000502213.2	p.Ser101Pro	p.Ser101Pro	c.301T>C	missense_variant				33	121378	271878	0	0	0	10388	0	0	0	0	11568	0	0	0	31	8654	0.00358216	0	0	2	16512	0.000121124	0	0	0	6614	0	0	0	0
1	210176_at	4	38800158		C	T	ExAC	PASS	NA	ENSG00000174125.3	ENST00000502213.2	p.Asp99Asn	p.Asp99Asn	c.295G>A	missense_variant				1	121364	0.823968	0	0	0	10378	0	0	0	0	11568	0	0	0	1	8654	0.000115554	0	0	0	16510	0	0	0	0	6614	0	0	0	0
1	210176_at	4	38800177	rs146309534	G	A	ExAC	PASS	NA	ENSG00000174125.3	ENST00000502213.2	p.Asn92Asn	p.Asn92Asn	c.276C>T	synonymous_variant				1	121282	0.824525	0	0	1	10302	9.70685e-05	0	0	0	11568	0	0	0	0	8654	0	0	0	0	16510	0	0	0	0	6614	0	0	0	0
1	210176_at	4	38800184		T	C	ExAC	PASS	NA	ENSG00000174125.3	ENST00000502213.2	p.Lys90Arg	p.Lys90Arg	c.269A>G	missense_variant				1	121244	0.824783	0	0	0	10262	0	0	0	0	11570	0	0	0	0	8654	0	0	0	0	16510	0	0	0	0	6614	0	0	0	1
1	210176_at	4	38800190		A	C	ExAC	PASS	NA	ENSG00000174125.3	ENST00000502213.2	p.Val88Gly	p.Val88Gly	c.263T>G	missense_variant				1	121214	0.824987	0	0	0	10234	0	0	0	0	11576	0	0	0	1	8652	0.00011558	0	0	0	16510	0	0	0	0	6614	0	0	0	0
1	210176_at	4	38800197		T	C	ExAC	PASS	NA	ENSG00000174125.3	ENST00000502213.2	p.Ile86Val	p.Ile86Val	c.256A>G	missense_variant				1	121176	0.825246	0	0	0	10196	0	0	0	0	11572	0	0	0	0	8654	0	0	0	0	16510	0	0	0	0	6614	0	0	0	1
1	210176_at	4	38800204		A	G	ExAC	PASS	NA	ENSG00000174125.3	ENST00000502213.2	p.Tyr83Tyr	p.Tyr83Tyr	c.249T>C	synonymous_variant				3	121122	2.47684	0	0	0	10150	0	0	0	0	11572	0	0	0	0	8652	0	0	0	0	16510	0	0	0	0	6614	0	0	0	3
1	210176_at	4	38800214	rs5743611	C	G	ExAC	PASS	NA	ENSG00000174125.3	ENST00000502213.2	p.Arg80Thr	p.Arg80Thr	c.239G>C	missense_variant				8335	121056	68852432	541	0	130	10098	0.0128738	0	0	226	11576	0.0195232	4	0	0	8652	0	0	0	56	16508	0.00339229	1	0	1525	6614	0.230572	186	0	6320
1	210176_at	4	38800221		G	A	ExAC	PASS	NA	ENSG00000174125.3	ENST00000502213.2	p.His78Tyr	p.His78Tyr	c.232C>T	missense_variant				4	121030	3.30497	0	0	0	10074	0	0	0	4	11572	0.000345662	0	0	0	8652	0	0	0	0	16508	0	0	0	0	6614	0	0	0	0
1	210176_at	4	38800226		A	G	ExAC	PASS	NA	ENSG00000174125.3	ENST00000502213.2	p.Ile76Thr	p.Ile76Thr	c.227T>C	missense_variant				1	121024	0.826282	0	0	0	10072	0	0	0	0	11576	0	0	0	0	8652	0	0	0	1	16506	6.0584e-05	0	0	0	6614	0	0	0	0
1	210176_at	4	38800238		C	G	ExAC	PASS	NA	ENSG00000174125.3	ENST00000502213.2	p.Arg72Thr	p.Arg72Thr	c.215G>C	missense_variant				1	121010	0.826378	0	0	0	10056	0	0	0	1	11576	8.63856e-05	0	0	0	8652	0	0	0	0	16506	0	0	0	0	6614	0	0	0	0
1	210176_at	4	38800240		C	T	ExAC	PASS	NA	ENSG00000174125.3	ENST00000502213.2	p.Leu71Leu	p.Leu71Leu	c.213G>A	synonymous_variant				10	121004	8.26419	0	0	0	10050	0	0	0	0	11576	0	0	0	0	8652	0	0	0	0	16506	0	0	0	0	6614	0	0	0	10
1	210176_at	4	38800241		A	C	ExAC	PASS	NA	ENSG00000174125.3	ENST00000502213.2	p.Leu71Arg	p.Leu71Arg	c.212T>G	missense_variant				1	121006	0.826405	0	0	0	10054	0	0	0	0	11576	0	0	0	0	8652	0	0	0	0	16506	0	0	0	0	6614	0	0	0	1
1	210176_at	4	38800241		A	G	ExAC	PASS	NA	ENSG00000174125.3	ENST00000502213.2	p.Leu71Pro	p.Leu71Pro	c.212T>C	missense_variant				3	121006	2.47922	0	0	0	10054	0	0	0	0	11576	0	0	0	3	8652	0.000346741	0	0	0	16506	0	0	0	0	6614	0	0	0	0
1	210176_at	4	38800259	rs149960231	A	C	ExAC	PASS	NA	ENSG00000174125.3	ENST00000502213.2	p.Ile65Ser	p.Ile65Ser	c.194T>G	missense_variant				5	120984	4.13278	0	0	0	10026	0	0	0	1	11576	8.63856e-05	0	0	0	8652	0	0	0	0	16506	0	0	0	0	6614	0	0	0	4
1	210176_at	4	38800261		G	T	ExAC	PASS	NA	ENSG00000174125.3	ENST00000502213.2	p.Asp64Glu	p.Asp64Glu	c.192C>A	missense_variant				3	120970	2.47995	0	0	0	10016	0	0	0	0	11576	0	0	0	0	8652	0	0	0	0	16504	0	0	0	0	6614	0	0	0	3
1	210176_at	4	38800268		G	A	ExAC	PASS	NA	ENSG00000174125.3	ENST00000502213.2	p.Thr62Ile	p.Thr62Ile	c.185C>T	missense_variant				1	120972	0.826638	0	0	0	10014	0	0	0	1	11578	8.63707e-05	0	0	0	8652	0	0	0	0	16508	0	0	0	0	6614	0	0	0	0
1	210176_at	4	38800282	rs145135062	T	C	ExAC	PASS	NA	ENSG00000174125.3	ENST00000502213.2	p.Ile57Met	p.Ile57Met	c.171A>G	missense_variant	Benign	775216		429	120916	3547918	1	0	4	9972	0.000401123	0	0	45	11572	0.0038887	0	0	0	8652	0	0	0	2	16506	0.000121168	0	0	4	6614	0.000604778	0	0	369
1	210176_at	4	38800286		T	C	ExAC	PASS	NA	ENSG00000174125.3	ENST00000502213.2	p.Tyr56Cys	p.Tyr56Cys	c.167A>G	missense_variant				1	120914	0.827034	0	0	1	9966	0.000100341	0	0	0	11570	0	0	0	0	8654	0	0	0	0	16508	0	0	0	0	6614	0	0	0	0
1	210176_at	4	38800294	rs55851227	C	A	ExAC	PASS	NA	ENSG00000174125.3	ENST00000502213.2	p.Ser53Ser	p.Ser53Ser	c.159G>T	synonymous_variant				12	120890	9.92638	0	0	0	9948	0	0	0	0	11570	0	0	0	0	8654	0	0	0	12	16510	0.000726832	0	0	0	6614	0	0	0	0
1	210176_at	4	38800294	rs55851227	C	T	ExAC	PASS	NA	ENSG00000174125.3	ENST00000502213.2	p.Ser53Ser	p.Ser53Ser	c.159G>A	synonymous_variant				7	120890	5.79039	0	0	1	9948	0.000100523	0	0	4	11570	0.000345722	0	0	0	8654	0	0	0	1	16510	6.05694e-05	0	0	0	6614	0	0	0	1
1	210176_at	4	38800295		G	T	ExAC	PASS	NA	ENSG00000174125.3	ENST00000502213.2	p.Ser53Ter	p.Ser53Ter	c.158C>A	stop_gained				1	120892	0.827185	0	0	0	9952	0	0	0	0	11568	0	0	0	0	8654	0	0	0	0	16508	0	0	0	0	6614	0	0	0	1
1	210176_at	4	38800295		G	A	ExAC	PASS	NA	ENSG00000174125.3	ENST00000502213.2	p.Ser53Leu	p.Ser53Leu	c.158C>T	missense_variant				1	120892	0.827185	0	0	0	9952	0	0	0	0	11568	0	0	0	0	8654	0	0	0	0	16508	0	0	0	0	6614	0	0	0	1
1	210176_at	4	38800299		T	C	ExAC	PASS	NA	ENSG00000174125.3	ENST00000502213.2	p.Ile52Val	p.Ile52Val	c.154A>G	missense_variant				4	120876	3.30918	0	0	0	9938	0	0	0	1	11570	8.64304e-05	0	0	0	8654	0	0	0	0	16510	0	0	0	1	6614	0.000151194	0	0	2
1	210176_at	4	38800303		T	C	ExAC	PASS	NA	ENSG00000174125.3	ENST00000502213.2	p.Leu50Leu	p.Leu50Leu	c.150A>G	synonymous_variant				1	120868	0.827349	0	0	0	9936	0	0	0	0	11572	0	0	0	1	8654	0.000115554	0	0	0	16510	0	0	0	0	6614	0	0	0	0
1	210176_at	4	38800306		G	A	ExAC	PASS	NA	ENSG00000174125.3	ENST00000502213.2	p.Ile49Ile	p.Ile49Ile	c.147C>T	synonymous_variant				1	120858	0.827417	0	0	1	9938	0.000100624	0	0	0	11564	0	0	0	0	8654	0	0	0	0	16510	0	0	0	0	6614	0	0	0	0
1	210176_at	4	38800308	rs181364215	T	C	ExAC	PASS	NA	ENSG00000174125.3	ENST00000502213.2	p.Ile49Val	p.Ile49Val	c.145A>G	missense_variant	Likely benign	2379898		27	120848	223421	0	0	0	9936	0	0	0	6	11564	0.000518852	0	0	0	8652	0	0	0	0	16510	0	0	0	0	6614	0	0	0	20
1	210176_at	4	38800311		T	C	ExAC	PASS	NA	ENSG00000174125.3	ENST00000502213.2	p.Thr48Ala	p.Thr48Ala	c.142A>G	missense_variant				1	120848	0.827486	0	0	0	9928	0	0	0	0	11568	0	0	0	0	8652	0	0	0	0	16510	0	0	0	0	6614	0	0	0	1
1	210176_at	4	38800323	rs76600635	A	G	ExAC	PASS	NA	ENSG00000174125.3	ENST00000502213.2	p.Ser44Pro	p.Ser44Pro	c.130T>C	missense_variant	Benign	779877		951	120796	7872777	45	0	3	9910	0.000302725	0	0	1	11558	8.65202e-05	0	0	854	8648	0.0987512	45	0	19	16510	0.00115082	0	0	4	6614	0.000604778	0	0	66
1	210176_at	4	38800328		T	C	ExAC	PASS	NA	ENSG00000174125.3	ENST00000502213.2	p.Asp42Gly	p.Asp42Gly	c.125A>G	missense_variant				1	120792	0.827869	0	0	0	9908	0	0	0	0	11554	0	0	0	1	8652	0.00011558	0	0	0	16510	0	0	0	0	6614	0	0	0	0
1	210176_at	4	38800334		G	A	ExAC	PASS	NA	ENSG00000174125.3	ENST00000502213.2	p.Pro40Leu	p.Pro40Leu	c.119C>T	missense_variant				1	120768	0.828034	0	0	0	9902	0	0	0	0	11546	0	0	0	0	8652	0	0	0	1	16508	6.05767e-05	0	0	0	6612	0	0	0	0
1	210176_at	4	38800338	rs143455657	C	T	ExAC	PASS	NA	ENSG00000174125.3	ENST00000502213.2	p.Val39Ile	p.Val39Ile	c.115G>A	missense_variant				4	120748	3.31268	0	0	2	9896	0.000202102	0	0	1	11544	8.66251e-05	0	0	0	8652	0	0	0	0	16504	0	0	0	0	6612	0	0	0	1
1	210176_at	4	38800339	rs5743610	G	A	ExAC	PASS	NA	ENSG00000174125.3	ENST00000502213.2	p.His38His	p.His38His	c.114C>T	synonymous_variant				2668	120740	22097068	43	0	56	9890	0.00566229	0	0	154	11544	0.0133403	3	0	11	8652	0.00127138	0	0	138	16504	0.00836161	3	0	95	6612	0.0143678	3	0	2185
1	210176_at	4	38800342		G	A	ExAC	PASS	NA	ENSG00000174125.3	ENST00000502213.2	p.Ile37Ile	p.Ile37Ile	c.111C>T	synonymous_variant				1	120708	0.828446	0	0	0	9878	0	0	0	0	11546	0	0	0	0	8648	0	0	0	1	16504	6.05914e-05	0	0	0	6612	0	0	0	0
1	210176_at	4	38800350		C	T	ExAC	PASS	NA	ENSG00000174125.3	ENST00000502213.2	p.Gly35Ser	p.Gly35Ser	c.103G>A	missense_variant				1	120620	0.082905	0	0	0	9856	0	0	0	0	11534	0	0	0	0	8648	0	0	0	0	16490	0	0	0	0	6610	0	0	0	1
1	210176_at	4	38800351		G	A	ExAC	PASS	NA	ENSG00000174125.3	ENST00000502213.2	p.Asn34Asn	p.Asn34Asn	c.102C>T	synonymous_variant				10	120610	8.29119	0	0	0	9852	0	0	0	1	11536	8.66852e-05	0	0	0	8648	0	0	0	2	16490	0.000121286	0	0	0	6610	0	0	0	7
1	210176_at	4	38800356		T	C	ExAC	PASS	NA	ENSG00000174125.3	ENST00000502213.2	p.Lys33Glu	p.Lys33Glu	c.97A>G	missense_variant				1	120568	0.829407	0	0	0	9840	0	0	0	0	11534	0	0	0	0	8644	0	0	0	0	16484	0	0	0	0	6610	0	0	0	1
1	210176_at	4	38800359		A	G	ExAC	PASS	NA	ENSG00000174125.3	ENST00000502213.2	p.Ser32Pro	p.Ser32Pro	c.94T>C	missense_variant				5	120520	4.14869	0	0	0	9834	0	0	0	0	11528	0	0	0	0	8642	0	0	0	0	16482	0	0	0	0	6606	0	0	0	5
1	210176_at	4	38800359		A	T	ExAC	PASS	NA	ENSG00000174125.3	ENST00000502213.2	p.Ser32Thr	p.Ser32Thr	c.94T>A	missense_variant				1	120520	0.829738	0	0	0	9834	0	0	0	0	11528	0	0	0	0	8642	0	0	0	0	16482	0	0	0	0	6606	0	0	0	1
1	210176_at	4	38800360		C	T	ExAC	PASS	NA	ENSG00000174125.3	ENST00000502213.2	p.Arg31Arg	p.Arg31Arg	c.93G>A	synonymous_variant				1	120508	0.082982	0	0	1	9830	0.000101729	0	0	0	11528	0	0	0	0	8644	0	0	0	0	16482	0	0	0	0	6606	0	0	0	0
1	210176_at	4	38800362	rs140255888	T	C	ExAC	PASS	NA	ENSG00000174125.3	ENST00000502213.2	p.Arg31Gly	p.Arg31Gly	c.91A>G	missense_variant				59	120490	489667	1	0	0	9828	0	0	0	0	11524	0	0	0	40	8644	0.00462749	0	0	1	16482	6.06722e-05	0	0	0	6604	0	0	0	18
1	210176_at	4	38800364		T	C	ExAC	PASS	NA	ENSG00000174125.3	ENST00000502213.2	p.Asp30Gly	p.Asp30Gly	c.89A>G	missense_variant	Uncertain significance	2462236		3	120470	2.49025	0	0	0	9822	0	0	0	0	11522	0	0	0	0	8644	0	0	0	0	16474	0	0	0	0	6604	0	0	0	3
1	210176_at	4	38800364		T	A	ExAC	PASS	NA	ENSG00000174125.3	ENST00000502213.2	p.Asp30Val	p.Asp30Val	c.89A>T	missense_variant				1	120470	0.830082	0	0	0	9822	0	0	0	1	11522	8.67905e-05	0	0	0	8644	0	0	0	0	16474	0	0	0	0	6604	0	0	0	0
1	210176_at	4	38800368		C	A	ExAC	PASS	NA	ENSG00000174125.3	ENST00000502213.2	p.Val29Phe	p.Val29Phe	c.85G>T	missense_variant				1	120402	0.830551	0	0	0	9806	0	0	0	1	11524	8.67754e-05	0	0	0	8640	0	0	0	0	16460	0	0	0	0	6606	0	0	0	0
1	210176_at	4	38800369	rs146944139	T	C	ExAC	PASS	NA	ENSG00000174125.3	ENST00000502213.2	p.Leu28Leu	p.Leu28Leu	c.84A>G	synonymous_variant				1	120390	0.830634	0	0	0	9808	0	0	0	0	11520	0	0	0	0	8640	0	0	0	0	16456	0	0	0	0	6606	0	0	0	1
1	210176_at	4	38800377		C	A	ExAC	PASS	NA	ENSG00000174125.3	ENST00000502213.2	p.Glu26Ter	p.Glu26Ter	c.76G>T	stop_gained				24	120144	19976	0	0	0	9776	0	0	0	0	11516	0	0	0	0	8640	0	0	0	14	16392	0.000854075	0	0	0	6602	0	0	0	10
1	210176_at	4	38800389		A	G	ExAC	PASS	NA	ENSG00000174125.3	ENST00000502213.2	p.Ser22Pro	p.Ser22Pro	c.64T>C	missense_variant				1	119658	0.835715	0	0	1	9694	0.000103157	0	0	0	11508	0	0	0	0	8626	0	0	0	0	16238	0	0	0	0	6598	0	0	0	0
1	210176_at	4	38800391		A	C	ExAC	PASS	NA	ENSG00000174125.3	ENST00000502213.2	p.Leu21Ter	p.Leu21Ter	c.62T>G	stop_gained				1	119524	0.836652	0	0	0	9656	0	0	0	0	11498	0	0	0	0	8628	0	0	0	0	16182	0	0	0	0	6596	0	0	0	1
1	210176_at	4	38800392		A	T	ExAC	PASS	NA	ENSG00000174125.3	ENST00000502213.2	p.Leu21Ile	p.Leu21Ile	c.61T>A	missense_variant				3	119436	2.51181	0	0	0	9652	0	0	0	1	11496	8.69868e-05	0	0	0	8630	0	0	0	0	16134	0	0	0	0	6596	0	0	0	2
1	210176_at	4	38800392		A	C	ExAC	PASS	NA	ENSG00000174125.3	ENST00000502213.2	p.Leu21Val	p.Leu21Val	c.61T>G	missense_variant				3	119436	2.51181	0	0	0	9652	0	0	0	0	11496	0	0	0	0	8630	0	0	0	0	16134	0	0	0	0	6596	0	0	0	3
1	210176_at	4	38800393		T	C	ExAC	PASS	NA	ENSG00000174125.3	ENST00000502213.2	p.Gln20Gln	p.Gln20Gln	c.60A>G	synonymous_variant				2	119370	1.67546	0	0	0	9646	0	0	0	0	11494	0	0	0	0	8630	0	0	0	2	16110	0.000124146	0	0	0	6596	0	0	0	0
1	210176_at	4	38800394		T	A	ExAC	PASS	NA	ENSG00000174125.3	ENST00000502213.2	p.Gln20Leu	p.Gln20Leu	c.59A>T	missense_variant				1	119246	0.838603	0	0	0	9640	0	0	0	0	11490	0	0	0	1	8630	0.000115875	0	0	0	16042	0	0	0	0	6594	0	0	0	0
1	210176_at	4	38800397		A	C	ExAC	PASS	NA	ENSG00000174125.3	ENST00000502213.2	p.Ile19Arg	p.Ile19Arg	c.56T>G	missense_variant				1	119086	0.839729	0	0	0	9618	0	0	0	0	11490	0	0	0	0	8630	0	0	0	0	15974	0	0	0	0	6594	0	0	0	1
1	210176_at	4	38800403	rs147564337	A	T	ExAC	PASS	NA	ENSG00000174125.3	ENST00000502213.2	p.Ile17Asn	p.Ile17Asn	c.50T>A	missense_variant				12	118534	101237	0	0	12	9564	0.00125471	0	0	0	11482	0	0	0	0	8622	0	0	0	0	15720	0	0	0	0	6592	0	0	0	0
1	210176_at	4	38800416		A	C	ExAC	PASS	NA	ENSG00000174125.3	ENST00000502213.2	p.Leu13Val	p.Leu13Val	c.37T>G	missense_variant				1	117036	0.854438	0	0	0	9414	0	0	0	0	11442	0	0	0	0	8614	0	0	0	0	14976	0	0	0	0	6584	0	0	0	1
1	210176_at	4	38800416		A	G	ExAC	PASS	NA	ENSG00000174125.3	ENST00000502213.2	p.Leu13Leu	p.Leu13Leu	c.37T>C	synonymous_variant				1	117036	0.854438	0	0	0	9414	0	0	0	0	11442	0	0	0	0	8614	0	0	0	0	14976	0	0	0	0	6584	0	0	0	1
1	210176_at	4	38800420	rs140743873	G	A	ExAC	PASS	NA	ENSG00000174125.3	ENST00000502213.2	p.Phe11Phe	p.Phe11Phe	c.33C>T	synonymous_variant				12	116406	103087	0	0	0	9342	0	0	0	0	11428	0	0	0	0	8606	0	0	0	0	14650	0	0	0	4	6582	0.000607718	0	0	8
1	210176_at	4	38800429		G	A	ExAC	PASS	NA	ENSG00000174125.3	ENST00000502213.2	p.Ala8Ala	p.Ala8Ala	c.24C>T	synonymous_variant				1	115274	0.867498	0	0	0	9242	0	0	0	0	11384	0	0	0	0	8592	0	0	0	1	14080	7.10227e-05	0	0	0	6574	0	0	0	0
1	210176_at	4	38800430		G	A	ExAC	PASS	NA	ENSG00000174125.3	ENST00000502213.2	p.Ala8Val	p.Ala8Val	c.23C>T	missense_variant				1	115122	0.868644	0	0	0	9232	0	0	0	0	11384	0	0	0	0	8590	0	0	0	1	14008	7.13878e-05	0	0	0	6574	0	0	0	0
1	210176_at	4	38800445		C	T	ExAC	PASS	NA	ENSG00000174125.3	ENST00000502213.2	p.Ser3Asn	p.Ser3Asn	c.8G>A	missense_variant				1	112560	0.888415	0	0	0	8988	0	0	0	0	11338	0	0	0	0	8546	0	0	0	0	12834	0	0	0	0	6542	0	0	0	1
1	210176_at	4	38800479		T	G	ExAC	PASS	NA	ENSG00000174125.3	ENST00000502213.2	c.-27A>C		c.-27A>C	5_prime_UTR_variant				1	106384	0.939991	0	0	0	8488	0	0	0	0	11076	0	0	0	0	8422	0	0	0	1	10210	9.79432e-05	0	0	0	6486	0	0	0	0
1	210176_at	4	38800491		T	C	ExAC	PASS	NA	ENSG00000174125.3	ENST00000502213.2	c.-39A>G		c.-39A>G	5_prime_UTR_variant				1	104802	0.095418	0	0	1	8324	0.000120135	0	0	0	10984	0	0	0	0	8386	0	0	0	0	9730	0	0	0	0	6460	0	0	0	0
1	210176_at	4	38800496		A	G	ExAC	PASS	NA	ENSG00000174125.3	ENST00000502213.2	c.-44T>C		c.-44T>C	5_prime_UTR_variant				1	103970	0.961816	0	0	0	8206	0	0	0	0	10924	0	0	0	1	8352	0.000119732	0	0	0	9530	0	0	0	0	6436	0	0	0	0
1	210176_at	4	38800500		T	A	ExAC	PASS	NA	ENSG00000174125.3	ENST00000502213.2	c.-48A>T		c.-48A>T	5_prime_UTR_variant				5	103484	4.83166	0	0	0	8158	0	0	0	0	10878	0	0	0	0	8334	0	0	0	5	9474	0.00052776	0	0	0	6416	0	0	0	0
1	210176_at	4	38800500		T	C	ExAC	PASS	NA	ENSG00000174125.3	ENST00000502213.2	c.-48A>G		c.-48A>G	5_prime_UTR_variant				1	103484	0.966333	0	0	0	8158	0	0	0	1	10878	9.19287e-05	0	0	0	8334	0	0	0	0	9474	0	0	0	0	6416	0	0	0	0
1	210176_at	4	38800502		T	C	ExAC	PASS	NA	ENSG00000174125.3	ENST00000502213.2	c.-50A>G		c.-50A>G	5_prime_UTR_variant				1	102816	0.972611	0	0	0	8084	0	0	0	0	10840	0	0	0	0	8296	0	0	0	0	9404	0	0	0	0	6404	0	0	0	1
3	242667_at	4	186997727		A	G	ExAC	PASS	NA	ENSG00000164342.8	ENST00000296795.3	c.-7-40A>G		c.-7-40A>G	intron_variant				1	120798	0.827828	0	0	0	10294	0	0	0	1	11536	8.66852e-05	0	0	0	8570	0	0	0	0	16476	0	0	0	0	6592	0	0	0	0
3	242667_at	4	186997727		A	ATTAATGTTGCTCATACTTT	ExAC	PASS	NA	ENSG00000164342.8	ENST00000296795.3	c.-7-31_-7-13dupGCTCATACTTTTTAATGTT		c.-7-31_-7-13dupGCTCATACTTTTTAATGTT	intron_variant				1	120798	0.827828	0	0	0	10294	0	0	0	0	11536	0	0	0	0	8570	0	0	0	1	16476	6.06943e-05	0	0	0	6592	0	0	0	0
3	242667_at	4	186997733		G	A	ExAC	PASS	NA	ENSG00000164342.8	ENST00000296795.3	c.-7-34G>A		c.-7-34G>A	intron_variant				1	120812	0.827732	0	0	0	10298	0	0	0	0	11536	0	0	0	1	8574	0.000116632	0	0	0	16476	0	0	0	0	6590	0	0	0	0
3	242667_at	4	186997752		G	C	ExAC	PASS	NA	ENSG00000164342.8	ENST00000296795.3	c.-7-15G>C		c.-7-15G>C	intron_variant				4	120966	3.30671	0	0	0	10304	0	0	0	0	11550	0	0	0	4	8604	0.0004649	0	0	0	16488	0	0	0	0	6598	0	0	0	0
3	242667_at	4	186997758		T	C	ExAC	PASS	NA	ENSG00000164342.8	ENST00000296795.3	c.-7-9T>C		c.-7-9T>C	intron_variant				1	121048	0.826119	0	0	0	10316	0	0	0	0	11558	0	0	0	0	8618	0	0	0	1	16490	6.06428e-05	0	0	0	6600	0	0	0	0
3	242667_at	4	186997767	rs3775296	C	A	ExAC	PASS	NA	ENSG00000164342.8	ENST00000296795.3	c.-7C>A		c.-7C>A	splice_region_variant	Benign	1166908		22114	121208	182446703	2017	0	1617	10366	0.155991	125	0	1906	11570	0.164736	163	0	2041	8620	0.236775	241	0	2697	16504	0.163415	228	0	1276	6604	0.193216	124	0	12427
3	242667_at	4	186997774		A	G	ExAC	PASS	NA	ENSG00000164342.8	ENST00000296795.3	p.Met1?	p.Met1?	c.1A>G	start_lost				1	121312	0.824321	0	0	0	10390	0	0	0	0	11572	0	0	0	0	8642	0	0	0	0	16508	0	0	0	0	6606	0	0	0	1
3	242667_at	4	186997785		T	G	ExAC	PASS	NA	ENSG00000164342.8	ENST00000296795.3	p.Thr4Thr	p.Thr4Thr	c.12T>G	synonymous_variant				1	121340	0.824131	0	0	0	10394	0	0	0	0	11574	0	0	0	0	8646	0	0	0	1	16510	6.05694e-05	0	0	0	6610	0	0	0	0
3	242667_at	4	186997788		G	T	ExAC	PASS	NA	ENSG00000164342.8	ENST00000296795.3	p.Leu5Phe	p.Leu5Phe	c.15G>T	missense_variant				1	121344	0.824103	0	0	0	10394	0	0	0	0	11574	0	0	0	1	8646	0.00011566	0	0	0	16510	0	0	0	0	6610	0	0	0	0
3	242667_at	4	186997804		T	TG	ExAC	PASS	NA	ENSG00000164342.8	ENST00000296795.3	p.Leu14ProfsTer18	p.Leu14ProfsTer18	c.38dupG	frameshift_variant				15	121282	123679	0	0	2	10394	0.000192419	0	0	1	11572	8.64155e-05	0	0	0	8652	0	0	0	0	16510	0	0	0	0	6610	0	0	0	12
3	242667_at	4	186997804		TG	T	ExAC	PASS	NA	ENSG00000164342.8	ENST00000296795.3	p.Gly13AlafsTer28	p.Gly13AlafsTer28	c.38delG	frameshift_variant				1	121282	0.824525	0	0	1	10394	9.62094e-05	0	0	0	11572	0	0	0	0	8652	0	0	0	0	16510	0	0	0	0	6610	0	0	0	0
3	242667_at	4	186997805		G	A	ExAC	PASS	NA	ENSG00000164342.8	ENST00000296795.3	p.Trp11Ter	p.Trp11Ter	c.32G>A	stop_gained				1	121234	0.824851	0	0	0	10380	0	0	0	0	11570	0	0	0	1	8652	0.00011558	0	0	0	16508	0	0	0	0	6610	0	0	0	0
3	242667_at	4	186997806		G	T	ExAC	PASS	NA	ENSG00000164342.8	ENST00000296795.3	p.Trp11Cys	p.Trp11Cys	c.33G>T	missense_variant	Uncertain significance	2069362		1	121372	0.823913	0	0	0	10398	0	0	0	0	11576	0	0	0	0	8652	0	0	0	0	16510	0	0	0	0	6612	0	0	0	1
3	242667_at	4	186997806		G	C	ExAC	PASS	NA	ENSG00000164342.8	ENST00000296795.3	p.Trp11Cys	p.Trp11Cys	c.33G>C	missense_variant	Uncertain significance	2150749		1	121372	0.823913	0	0	0	10398	0	0	0	0	11576	0	0	0	0	8652	0	0	0	0	16510	0	0	0	0	6612	0	0	0	1
3	242667_at	4	186997807		G	C	ExAC	PASS	NA	ENSG00000164342.8	ENST00000296795.3	p.Gly12Arg	p.Gly12Arg	c.34G>C	missense_variant	Likely benign	470484		23	121380	189488	0	0	0	10400	0	0	0	0	11576	0	0	0	23	8652	0.00265834	0	0	0	16510	0	0	0	0	6612	0	0	0	0
3	242667_at	4	186997811		G	A	ExAC	PASS	NA	ENSG00000164342.8	ENST00000296795.3	p.Gly13Asp	p.Gly13Asp	c.38G>A	missense_variant	Uncertain significance	1504695		1	121386	0.823818	0	0	0	10402	0	0	0	0	11576	0	0	0	0	8654	0	0	0	0	16510	0	0	0	0	6612	0	0	0	1
3	242667_at	4	186997811		G	C	ExAC	PASS	NA	ENSG00000164342.8	ENST00000296795.3	p.Gly13Ala	p.Gly13Ala	c.38G>C	missense_variant	Uncertain significance	1980829		1	121386	0.823818	0	0	0	10402	0	0	0	0	11576	0	0	0	0	8654	0	0	0	0	16510	0	0	0	0	6612	0	0	0	0
3	242667_at	4	186997812		C	T	ExAC	PASS	NA	ENSG00000164342.8	ENST00000296795.3	p.Gly13Gly	p.Gly13Gly	c.39C>T	synonymous_variant	Likely benign	1101924		4	121384	3.29533	0	0	4	10402	0.000384541	0	0	0	11576	0	0	0	0	8654	0	0	0	0	16510	0	0	0	0	6612	0	0	0	0
3	242667_at	4	186997812		C	G	ExAC	PASS	NA	ENSG00000164342.8	ENST00000296795.3	p.Gly13Gly	p.Gly13Gly	c.39C>G	synonymous_variant				2	121384	1.64766	0	0	2	10402	0.000192271	0	0	0	11576	0	0	0	0	8654	0	0	0	0	16510	0	0	0	0	6612	0	0	0	0
3	242667_at	4	186997812		C	A	ExAC	PASS	NA	ENSG00000164342.8	ENST00000296795.3	p.Gly13Gly	p.Gly13Gly	c.39C>A	synonymous_variant	Likely benign	1124955		1	121384	0.823832	0	0	0	10402	0	0	0	0	11576	0	0	0	1	8654	0.000115554	0	0	0	16510	0	0	0	0	6612	0	0	0	0
3	242667_at	4	186997814		T	C	ExAC	PASS	NA	ENSG00000164342.8	ENST00000296795.3	p.Leu14Pro	p.Leu14Pro	c.41T>C	missense_variant				2	121380	1.64772	0	0	2	10402	0.000192271	0	0	0	11576	0	0	0	0	8654	0	0	0	0	16510	0	0	0	0	6614	0	0	0	0
3	242667_at	4	186997817	rs149602022	T	G	ExAC	PASS	NA	ENSG00000164342.8	ENST00000296795.3	p.Leu15Trp	p.Leu15Trp	c.44T>G	missense_variant	Likely benign	714646		33	121388	271856	0	0	33	10402	0.00317247	0	0	0	11574	0	0	0	0	8654	0	0	0	0	16510	0	0	0	0	6614	0	0	0	0
3	242667_at	4	186997818		G	A	ExAC	PASS	NA	ENSG00000164342.8	ENST00000296795.3	p.Leu15Leu	p.Leu15Leu	c.45G>A	synonymous_variant				2	121388	1.64761	0	0	2	10402	0.000192271	0	0	0	11574	0	0	0	0	8654	0	0	0	0	16510	0	0	0	0	6614	0	0	0	0
3	242667_at	4	186997822		T	C	ExAC	PASS	NA	ENSG00000164342.8	ENST00000296795.3	p.Phe17Leu	p.Phe17Leu	c.49T>C	missense_variant				1	121394	0.823764	0	0	0	10402	0	0	0	0	11576	0	0	0	0	8654	0	0	0	0	16510	0	0	0	0	6614	0	0	0	1
3	242667_at	4	186997827		G	A	ExAC	PASS	NA	ENSG00000164342.8	ENST00000296795.3	p.Gly18Gly	p.Gly18Gly	c.54G>A	synonymous_variant				1	121398	0.823737	0	0	0	10404	0	0	0	0	11576	0	0	0	0	8654	0	0	0	0	16510	0	0	0	0	6614	0	0	0	1
3	242667_at	4	186997828		A	G	ExAC	PASS	NA	ENSG00000164342.8	ENST00000296795.3	p.Met19Val	p.Met19Val	c.55A>G	missense_variant				1	121400	0.823723	0	0	0	10404	0	0	0	0	11578	0	0	0	0	8654	0	0	0	0	16510	0	0	0	0	6614	0	0	0	1
3	242667_at	4	186997839	rs146166844	A	G	ExAC	PASS	NA	ENSG00000164342.8	ENST00000296795.3	p.Ala22Ala	p.Ala22Ala	c.66A>G	synonymous_variant	Likely benign	1087415		30	121398	247121	0	0	22	10404	0.00211457	0	0	6	11576	0.000518314	0	0	0	8654	0	0	0	2	16512	0.000121124	0	0	0	6614	0	0	0	0
3	242667_at	4	186997841		C	T	ExAC	PASS	NA	ENSG00000164342.8	ENST00000296795.3	p.Ser23Phe	p.Ser23Phe	c.68C>T	missense_variant				1	121402	0.082371	0	0	0	10404	0	0	0	0	11576	0	0	0	0	8654	0	0	0	0	16512	0	0	0	0	6612	0	0	0	1
3	242667_at	4	186997844		C	T	ExAC	PASS	NA	ENSG00000164342.8	ENST00000296795.3	p.Ser24Phe	p.Ser24Phe	c.71C>T	missense_variant	Uncertain significance	647020		2	121402	1.64742	0	0	0	10404	0	0	0	2	11578	0.000172741	0	0	0	8654	0	0	0	0	16512	0	0	0	0	6614	0	0	0	0
3	242667_at	4	186997845		C	T	ExAC	PASS	NA	ENSG00000164342.8	ENST00000296795.3	p.Ser24Ser	p.Ser24Ser	c.72C>T	synonymous_variant	Likely benign	1146308		2	121400	1.64745	0	0	0	10404	0	0	0	1	11578	8.63707e-05	0	0	0	8654	0	0	0	1	16512	6.0562e-05	0	0	0	6612	0	0	0	0
3	242667_at	4	186997855		T	G	ExAC	PASS	NA	ENSG00000164342.8	ENST00000296795.3	p.Cys28Gly	p.Cys28Gly	c.82T>G	missense_variant				1	121404	0.823696	0	0	0	10404	0	0	0	0	11578	0	0	0	1	8654	0.000115554	0	0	0	16512	0	0	0	0	6614	0	0	0	0
3	242667_at	4	186997882		T	C	ExAC	PASS	NA	ENSG00000164342.8	ENST00000296795.3	p.Cys37Arg	p.Cys37Arg	c.109T>C	missense_variant	Uncertain significance	956119		4	121406	3.29473	0	0	0	10406	0	0	0	1	11576	8.63856e-05	0	0	0	8654	0	0	0	0	16512	0	0	0	0	6614	0	0	0	3
3	242667_at	4	186997884		C	A	ExAC	PASS	NA	ENSG00000164342.8	ENST00000296795.3	p.Cys37Ter	p.Cys37Ter	c.111C>A	stop_gained				1	121402	0.082371	0	0	0	10406	0	0	0	0	11574	0	0	0	0	8654	0	0	0	0	16510	0	0	0	0	6614	0	0	0	1
3	242667_at	4	186997899		G	C	ExAC	PASS	NA	ENSG00000164342.8	ENST00000296795.3	p.Leu42Phe	p.Leu42Phe	c.126G>C	missense_variant				1	121406	0.823683	0	0	0	10404	0	0	0	0	11576	0	0	0	0	8654	0	0	0	1	16512	6.0562e-05	0	0	0	6614	0	0	0	0
3	242667_at	4	186997911		C	T	ExAC	PASS	NA	ENSG00000164342.8	ENST00000296795.3	p.Pro46Pro	p.Pro46Pro	c.138C>T	synonymous_variant	Likely benign	2160918		4	121404	3.29478	0	0	0	10404	0	0	0	0	11576	0	0	0	3	8654	0.000346661	0	0	1	16510	6.05694e-05	0	0	0	6614	0	0	0	0
3	242667_at	4	186997912		G	A	ExAC	PASS	NA	ENSG00000164342.8	ENST00000296795.3	p.Asp47Asn	p.Asp47Asn	c.139G>A	missense_variant	Uncertain significance	1416387		1	121408	0.823669	0	0	0	10404	0	0	0	0	11576	0	0	0	0	8654	0	0	0	0	16512	0	0	0	0	6614	0	0	0	1
3	242667_at	4	186997913		A	T	ExAC	PASS	NA	ENSG00000164342.8	ENST00000296795.3	p.Asp47Val	p.Asp47Val	c.140A>T	missense_variant	Uncertain significance	1376670		1	121408	0.823669	0	0	0	10404	0	0	0	0	11576	0	0	0	0	8654	0	0	0	0	16512	0	0	0	0	6614	0	0	0	1
3	242667_at	4	186997934		C	G	ExAC	PASS	NA	ENSG00000164342.8	ENST00000296795.3	p.Thr54Arg	p.Thr54Arg	c.161C>G	missense_variant				2	121406	1.64737	0	0	0	10404	0	0	0	0	11578	0	0	0	0	8654	0	0	0	2	16510	0.000121139	0	0	0	6614	0	0	0	0
3	242667_at	4	186997938	rs139854420	G	A	ExAC	PASS	NA	ENSG00000164342.8	ENST00000296795.3	p.Val55Val	p.Val55Val	c.165G>A	synonymous_variant	Likely benign	537938		12	121408	9.88403	0	0	10	10404	0.000961169	0	0	2	11578	0.000172741	0	0	0	8654	0	0	0	0	16512	0	0	0	0	6614	0	0	0	0
3	242667_at	4	186997947		T	C	ExAC	PASS	NA	ENSG00000164342.8	ENST00000296795.3	p.Leu58Leu	p.Leu58Leu	c.174T>C	synonymous_variant	Likely benign	1546284		1	121408	0.823669	0	0	0	10404	0	0	0	0	11578	0	0	0	0	8654	0	0	0	0	16510	0	0	0	0	6614	0	0	0	1
3	242667_at	4	186997949	rs143307508	C	A	ExAC	PASS	NA	ENSG00000164342.8	ENST00000296795.3	p.Thr59Asn	p.Thr59Asn	c.176C>A	missense_variant	Uncertain significance	569628		28	121408	230627	0	0	1	10404	9.61169e-05	0	0	0	11578	0	0	0	0	8654	0	0	0	0	16512	0	0	0	2	6614	0.000302389	0	0	25
3	242667_at	4	186997950		C	T	ExAC	PASS	NA	ENSG00000164342.8	ENST00000296795.3	p.Thr59Thr	p.Thr59Thr	c.177C>T	synonymous_variant	Likely benign	1642716		1	121406	0.823683	0	0	0	10404	0	0	0	1	11576	8.63856e-05	0	0	0	8654	0	0	0	0	16512	0	0	0	0	6614	0	0	0	0
3	242667_at	4	186997953		T	A	ExAC	PASS	NA	ENSG00000164342.8	ENST00000296795.3	p.His60Gln	p.His60Gln	c.180T>A	missense_variant				1	121404	0.823696	0	0	0	10404	0	0	0	0	11574	0	0	0	0	8654	0	0	0	0	16512	0	0	0	0	6614	0	0	0	1
3	242667_at	4	186997956		T	G	ExAC	PASS	NA	ENSG00000164342.8	ENST00000296795.3	p.Asn61Lys	p.Asn61Lys	c.183T>G	missense_variant				1	121402	0.082371	0	0	0	10404	0	0	0	0	11574	0	0	0	0	8654	0	0	0	0	16512	0	0	0	0	6614	0	0	0	1
3	242667_at	4	186997964		G	A	ExAC	PASS	NA	ENSG00000164342.8	ENST00000296795.3	p.Arg64Lys	p.Arg64Lys	c.191G>A	missense_variant				1	121406	0.823683	0	0	0	10404	0	0	0	0	11574	0	0	0	1	8654	0.000115554	0	0	0	16512	0	0	0	0	6614	0	0	0	0
3	242667_at	4	186997977		C	T	ExAC	PASS	NA	ENSG00000164342.8	ENST00000296795.3	p.Ala68Ala	p.Ala68Ala	c.204C>T	synonymous_variant				4	121400	3.29489	0	0	1	10402	9.61354e-05	0	0	1	11576	8.63856e-05	0	0	0	8654	0	0	0	0	16510	0	0	0	0	6614	0	0	0	2
3	242667_at	4	186997978		G	A	ExAC	PASS	NA	ENSG00000164342.8	ENST00000296795.3	p.Ala69Thr	p.Ala69Thr	c.205G>A	missense_variant	Uncertain significance	665949		2	121398	1.64747	0	0	0	10402	0	0	0	0	11574	0	0	0	0	8654	0	0	0	0	16512	0	0	0	1	6614	0.000151194	0	0	1
3	242667_at	4	186997978		G	T	ExAC	PASS	NA	ENSG00000164342.8	ENST00000296795.3	p.Ala69Ser	p.Ala69Ser	c.205G>T	missense_variant				1	121398	0.823737	0	0	1	10402	9.61354e-05	0	0	0	11574	0	0	0	0	8654	0	0	0	0	16512	0	0	0	0	6614	0	0	0	0
3	242667_at	4	186997982		A	G	ExAC	PASS	NA	ENSG00000164342.8	ENST00000296795.3	p.Asn70Ser	p.Asn70Ser	c.209A>G	missense_variant				2	121398	1.64747	0	0	0	10402	0	0	0	0	11572	0	0	0	0	8654	0	0	0	0	16512	0	0	0	0	6614	0	0	0	2
3	242667_at	4	186997988		C	T	ExAC	PASS	NA	ENSG00000164342.8	ENST00000296795.3	p.Thr72Ile	p.Thr72Ile	c.215C>T	missense_variant				1	121398	0.823737	0	0	0	10402	0	0	0	0	11572	0	0	0	0	8654	0	0	0	0	16512	0	0	0	0	6614	0	0	0	1
3	242667_at	4	186998007		T	C	ExAC	PASS	NA	ENSG00000164342.8	ENST00000296795.3	p.Thr78Thr	p.Thr78Thr	c.234T>C	synonymous_variant				1	121374	0.008239	0	0	0	10392	0	0	0	0	11570	0	0	0	0	8654	0	0	0	0	16512	0	0	0	0	6614	0	0	0	1
3	242667_at	4	186998016		T	C	ExAC	PASS	NA	ENSG00000164342.8	ENST00000296795.3	p.Asp81Asp	p.Asp81Asp	c.243T>C	synonymous_variant				10	121376	8.23886	0	0	0	10392	0	0	0	0	11574	0	0	0	0	8654	0	0	0	8	16512	0.000484496	0	0	0	6614	0	0	0	2
3	242667_at	4	186998017		G	A	ExAC	PASS	NA	ENSG00000164342.8	ENST00000296795.3	p.Val82Ile	p.Val82Ile	c.244G>A	missense_variant				1	121376	0.823886	0	0	1	10392	9.62279e-05	0	0	0	11572	0	0	0	0	8654	0	0	0	0	16512	0	0	0	0	6614	0	0	0	0
3	242667_at	4	186998018		T	C	ExAC	PASS	NA	ENSG00000164342.8	ENST00000296795.3	p.Val82Ala	p.Val82Ala	c.245T>C	missense_variant				1	121372	0.823913	0	0	1	10392	9.62279e-05	0	0	0	11572	0	0	0	0	8654	0	0	0	0	16510	0	0	0	0	6614	0	0	0	0
3	242667_at	4	186998020		G	A	ExAC	PASS	NA	ENSG00000164342.8	ENST00000296795.3	p.Gly83Arg	p.Gly83Arg	c.247G>A	missense_variant				1	121370	0.823927	0	0	0	10390	0	0	0	1	11572	8.64155e-05	0	0	0	8654	0	0	0	0	16512	0	0	0	0	6614	0	0	0	0
3	242667_at	4	186998029		A	T	ExAC	PASS	NA	ENSG00000164342.8	ENST00000296795.3	p.Thr86Ser	p.Thr86Ser	c.256A>T	missense_variant	Uncertain significance	1523459		1	121366	0.823954	0	0	0	10384	0	0	0	0	11574	0	0	0	0	8654	0	0	0	0	16512	0	0	0	0	6614	0	0	0	1
3	242667_at	4	186998030		C	T	ExAC	PASS	NA	ENSG00000164342.8	ENST00000296795.3	p.Thr86Ile	p.Thr86Ile	c.257C>T	missense_variant				1	121356	0.824022	0	0	0	10386	0	0	0	0	11568	0	0	0	0	8654	0	0	0	0	16512	0	0	0	0	6614	0	0	0	0
3	242667_at	4	186998036		C	G	ExAC	PASS	NA	ENSG00000164342.8	ENST00000296795.3	p.Ser88Ter	p.Ser88Ter	c.263C>G	stop_gained				1	121362	0.823981	0	0	0	10380	0	0	0	0	11574	0	0	0	0	8654	0	0	0	0	16512	0	0	0	0	6614	0	0	0	1
3	242667_at	4	186998068		C	G	ExAC	PASS	NA	ENSG00000164342.8	ENST00000296795.3	p.Pro99Ala	p.Pro99Ala	c.295C>G	missense_variant	Uncertain significance	1354115		6	121340	4.94478	0	0	0	10364	0	0	0	6	11574	0.000518403	0	0	0	8654	0	0	0	0	16510	0	0	0	0	6612	0	0	0	0
3	242667_at	4	186998071	rs150769655	A	T	ExAC	PASS	NA	ENSG00000164342.8	ENST00000296795.3	p.Met100Leu	p.Met100Leu	c.298A>T	missense_variant	Uncertain significance	1370549		1	121340	0.824131	0	0	1	10368	9.64506e-05	0	0	0	11574	0	0	0	0	8654	0	0	0	0	16510	0	0	0	0	6612	0	0	0	0
3	242667_at	4	186998074		T	C	ExAC	PASS	NA	ENSG00000164342.8	ENST00000296795.3	p.Leu101Leu	p.Leu101Leu	c.301T>C	synonymous_variant				1	121332	0.824185	0	0	0	10368	0	0	0	0	11574	0	0	0	0	8654	0	0	0	0	16510	0	0	0	0	6612	0	0	0	1
3	242667_at	4	186998089		C	T	ExAC	PASS	NA	ENSG00000164342.8	ENST00000296795.3	p.Leu106Phe	p.Leu106Phe	c.316C>T	missense_variant				1	121340	0.824131	0	0	0	10368	0	0	0	0	11574	0	0	0	0	8654	0	0	0	1	16510	6.05694e-05	0	0	0	6612	0	0	0	0
3	242667_at	4	186998093		A	C	ExAC	PASS	NA	ENSG00000164342.8	ENST00000296795.3	p.Gln107Pro	p.Gln107Pro	c.320A>C	missense_variant				1	121332	0.824185	0	0	0	10362	0	0	0	0	11574	0	0	0	1	8654	0.000115554	0	0	0	16510	0	0	0	0	6612	0	0	0	0
3	242667_at	4	186998096		A	G	ExAC	PASS	NA	ENSG00000164342.8	ENST00000296795.3	p.His108Arg	p.His108Arg	c.323A>G	missense_variant				1	121330	0.824198	0	0	0	10362	0	0	0	0	11574	0	0	0	0	8654	0	0	0	0	16510	0	0	0	1	6612	0.00015124	0	0	0
3	242667_at	4	186998098		A	G	ExAC	PASS	NA	ENSG00000164342.8	ENST00000296795.3	p.Asn109Asp	p.Asn109Asp	c.325A>G	missense_variant				1	121328	0.824212	0	0	0	10362	0	0	0	0	11574	0	0	0	0	8652	0	0	0	0	16510	0	0	0	0	6612	0	0	0	1
3	242667_at	4	186998101		G	A	ExAC	PASS	NA	ENSG00000164342.8	ENST00000296795.3	p.Glu110Lys	p.Glu110Lys	c.328G>A	missense_variant				1	121316	0.824294	0	0	0	10356	0	0	0	0	11572	0	0	0	0	8654	0	0	0	1	16508	6.05767e-05	0	0	0	6612	0	0	0	0
3	242667_at	4	186998106		A	G	ExAC	PASS	NA	ENSG00000164342.8	ENST00000296795.3	p.Leu111Leu	p.Leu111Leu	c.333A>G	synonymous_variant	Likely benign	1108095		1	121308	0.824348	0	0	0	10350	0	0	0	0	11572	0	0	0	1	8654	0.000115554	0	0	0	16508	0	0	0	0	6612	0	0	0	0
3	242667_at	4	186998111		A	C	ExAC	PASS	NA	ENSG00000164342.8	ENST00000296795.3	p.Gln113Pro	p.Gln113Pro	c.338A>C	missense_variant	Uncertain significance	1348100		6	121300	4.94641	0	0	0	10346	0	0	0	0	11568	0	0	0	6	8654	0.000693321	0	0	0	16508	0	0	0	0	6612	0	0	0	0
3	242667_at	4	186998119	rs140176180	G	A	ExAC	PASS	NA	ENSG00000164342.8	ENST00000296795.3	p.Asp116Asn	p.Asp116Asn	c.346G>A	missense_variant	Likely benign	1123917		29	121274	239128	0	0	0	10340	0	0	0	0	11566	0	0	0	28	8654	0.0032355	0	0	0	16506	0	0	0	0	6612	0	0	0	0
3	242667_at	4	186998126		C	T	ExAC	PASS	NA	ENSG00000164342.8	ENST00000296795.3	p.Thr118Ile	p.Thr118Ile	c.353C>T	missense_variant				1	121242	0.824797	0	0	1	10328	9.68242e-05	0	0	0	11564	0	0	0	0	8654	0	0	0	0	16506	0	0	0	0	6612	0	0	0	0
3	242667_at	4	186998133		C	T	ExAC	PASS	NA	ENSG00000164342.8	ENST00000296795.3	p.Ala120Ala	p.Ala120Ala	c.360C>T	synonymous_variant	Likely benign	1586867		2	121228	1.64978	0	0	0	10322	0	0	0	0	11566	0	0	0	1	8654	0.000115554	0	0	0	16506	0	0	0	0	6612	0	0	0	1
3	242667_at	4	186998141		C	T	ExAC	PASS	NA	ENSG00000164342.8	ENST00000296795.3	p.Thr123Met	p.Thr123Met	c.368C>T	missense_variant	Uncertain significance	1038930		7	121166	0.57772	0	0	0	10312	0	0	0	0	11558	0	0	0	1	8654	0.000115554	0	0	4	16504	0.000242365	0	0	0	6612	0	0	0	2
3	242667_at	4	186998142		G	A	ExAC	PASS	NA	ENSG00000164342.8	ENST00000296795.3	p.Thr123Thr	p.Thr123Thr	c.369G>A	synonymous_variant	Likely benign	1662742		2	121138	1.65101	0	0	0	10304	0	0	0	0	11558	0	0	0	1	8654	0.000115554	0	0	0	16504	0	0	0	0	6612	0	0	0	1
3	242667_at	4	186998159		A	G	ExAC	PASS	NA	ENSG00000164342.8	ENST00000296795.3	p.His129Arg	p.His129Arg	c.386A>G	missense_variant				7	120966	5.78675	0	0	0	10262	0	0	0	0	11550	0	0	0	1	8646	0.00011566	0	0	4	16490	0.000242571	0	0	0	6610	0	0	0	2
3	242667_at	4	186998160		T	C	ExAC	PASS	NA	ENSG00000164342.8	ENST00000296795.3	p.His129His	p.His129His	c.387T>C	synonymous_variant	Likely benign	1135290		1	120944	0.826829	0	0	0	10256	0	0	0	0	11548	0	0	0	0	8644	0	0	0	0	16490	0	0	0	0	6610	0	0	0	1
3	242667_at	4	186998183		A	G	ExAC	PASS	NA	ENSG00000164342.8	ENST00000296795.3	p.Lys137Arg	p.Lys137Arg	c.410A>G	missense_variant				1	118854	0.841368	0	0	0	10056	0	0	0	0	11382	0	0	0	0	8550	0	0	0	1	16214	6.16751e-05	0	0	0	6524	0	0	0	0
3	242667_at	4	186998194		A	G	ExAC	PASS	NA	ENSG00000164342.8	ENST00000296795.3	p.Asn141Asp	p.Asn141Asp	c.421A>G	missense_variant				1	114804	0.087105	0	0	1	9828	0.00010175	0	0	0	10964	0	0	0	0	8204	0	0	0	0	15750	0	0	0	0	6336	0	0	0	0
3	242667_at	4	186998199		C	G	ExAC	PASS	NA	ENSG00000164342.8	ENST00000296795.3	p.Pro142Pro	p.Pro142Pro	c.426C>G	synonymous_variant				2	110872	1.80388	0	0	1	9608	0.00010408	0	0	0	10520	0	0	0	0	7912	0	0	0	0	15384	0	0	0	0	6144	0	0	0	1
3	242667_at	4	186998205		C	T	ExAC	PASS	NA	ENSG00000164342.8	ENST00000296795.3	p.Val144Val	p.Val144Val	c.432C>T	synonymous_variant				2	107580	1.85908	0	0	0	9422	0	0	0	2	10044	0.000199124	0	0	0	7694	0	0	0	0	15112	0	0	0	0	5966	0	0	0	0
3	242667_at	4	186998210		A	G	ExAC	PASS	NA	ENSG00000164342.8	ENST00000296795.3	p.Gln146Arg	p.Gln146Arg	c.437A>G	missense_variant				1	104028	0.096128	0	0	0	9214	0	0	0	0	9554	0	0	0	0	7430	0	0	0	1	14790	6.76133e-05	0	0	0	5790	0	0	0	0
3	242667_at	4	186998215		GT	G	ExAC	PASS	NA	ENSG00000164342.8	ENST00000296795.3	c.441+2delT		c.441+2delT	splice_donor_variant				2	100840	1.98334	0	0	0	9014	0	0	0	0	9124	0	0	0	0	7194	0	0	0	0	14494	0	0	0	0	5662	0	0	0	2
3	242667_at	4	186998217	rs143625567	A	G	ExAC	PASS	NA	ENSG00000164342.8	ENST00000296795.3	c.441+3A>G		c.441+3A>G	splice_region_variant	Likely benign	1592400		25	99856	250361	0	0	25	8954	0.00279205	0	0	0	8968	0	0	0	0	7118	0	0	0	0	14422	0	0	0	0	5624	0	0	0	0
3	242667_at	4	186998223		A	G	ExAC	PASS	NA	ENSG00000164342.8	ENST00000296795.3	c.441+9A>G		c.441+9A>G	intron_variant				1	96170	1.03983	0	0	0	8710	0	0	0	0	8540	0	0	0	0	6854	0	0	0	0	14132	0	0	0	0	5458	0	0	0	1
3	242667_at	4	186998228		G	A	ExAC	PASS	NA	ENSG00000164342.8	ENST00000296795.3	c.441+14G>A		c.441+14G>A	intron_variant				1	93128	1.07379	0	0	0	8458	0	0	0	0	8116	0	0	0	0	6584	0	0	0	0	13882	0	0	0	0	5340	0	0	0	1
3	242667_at	4	186998251		A	G	ExAC	PASS	NA	ENSG00000164342.8	ENST00000296795.3	c.441+37A>G		c.441+37A>G	intron_variant				1	76558	0.13062	0	0	0	7404	0	0	0	0	6038	0	0	0	0	5272	0	0	0	0	12558	0	0	0	0	4616	0	0	0	1
3	242667_at	4	186998255		A	G	ExAC	PASS	NA	ENSG00000164342.8	ENST00000296795.3	c.441+41A>G		c.441+41A>G	intron_variant				2	73588	2.71783	0	0	0	7192	0	0	0	0	5582	0	0	0	0	5002	0	0	0	0	12360	0	0	0	1	4460	0.000224215	0	0	1
3	242667_at	4	186998265		C	T	ExAC	PASS	NA	ENSG00000164342.8	ENST00000296795.3	c.441+51C>T		c.441+51C>T	intron_variant				1	63746	1.56873	0	0	0	6290	0	0	0	0	4280	0	0	0	0	4324	0	0	0	0	11600	0	0	0	0	3886	0	0	0	1
3	242667_at	4	186999943		CTG	C	ExAC	PASS	NA	ENSG00000164342.8	ENST00000296795.3	c.442-49_442-48delGT		c.442-49_442-48delGT	intron_variant				1	97808	1.02241	0	0	0	8698	0	0	0	0	9176	0	0	0	0	7042	0	0	0	1	14422	6.93385e-05	0	0	0	6116	0	0	0	0
3	242667_at	4	186999945		GT	G	ExAC	PASS	NA	ENSG00000164342.8	ENST00000296795.3	c.442-44delT		c.442-44delT	intron_variant				1	97726	1.02327	0	0	1	8690	0.000115075	0	0	0	9146	0	0	0	0	7024	0	0	0	0	14448	0	0	0	0	6114	0	0	0	0
3	242667_at	4	186999956		C	T	ExAC	PASS	NA	ENSG00000164342.8	ENST00000296795.3	c.442-38C>T		c.442-38C>T	intron_variant				1	99244	1.00762	0	0	0	8804	0	0	0	0	9360	0	0	0	0	7114	0	0	0	0	14564	0	0	0	0	6150	0	0	0	1
3	242667_at	4	186999967		C	T	ExAC	PASS	NA	ENSG00000164342.8	ENST00000296795.3	c.442-27C>T		c.442-27C>T	intron_variant				1	102400	0.976563	0	0	0	8962	0	0	0	0	9838	0	0	0	0	7388	0	0	0	0	14824	0	0	0	0	6238	0	0	0	1
3	242667_at	4	186999968		A	G	ExAC	PASS	NA	ENSG00000164342.8	ENST00000296795.3	c.442-26A>G		c.442-26A>G	intron_variant				1	102842	0.972365	0	0	1	8996	0.000111161	0	0	0	9884	0	0	0	0	7416	0	0	0	0	14856	0	0	0	0	6246	0	0	0	0
3	242667_at	4	186999987		C	T	ExAC	PASS	NA	ENSG00000164342.8	ENST00000296795.3	c.442-7C>T		c.442-7C>T	splice_region_variant				1	112740	0.886997	0	0	0	9566	0	0	0	0	10970	0	0	0	0	8140	0	0	0	1	15596	6.4119e-05	0	0	0	6516	0	0	0	0
3	242667_at	4	186999988		C	G	ExAC	PASS	NA	ENSG00000164342.8	ENST00000296795.3	c.442-6C>G		c.442-6C>G	splice_region_variant	Uncertain significance	656183		5	113220	4.41618	0	0	0	9586	0	0	0	3	11016	0.000272331	0	0	0	8168	0	0	0	0	15648	0	0	0	0	6518	0	0	0	2
3	242667_at	4	186999991		C	T	ExAC	PASS	NA	ENSG00000164342.8	ENST00000296795.3	c.442-3C>T		c.442-3C>T	splice_region_variant	Uncertain significance	1965740		1	114430	0.873897	0	0	0	9636	0	0	0	0	11140	0	0	0	0	8254	0	0	0	0	15756	0	0	0	0	6534	0	0	0	1
3	242667_at	4	187000002	rs149945790	C	T	ExAC	PASS	NA	ENSG00000164342.8	ENST00000296795.3	p.Ile150Ile	p.Ile150Ile	c.450C>T	synonymous_variant	Likely benign	1086127		5	117472	4.25633	0	0	0	9802	0	0	0	0	11332	0	0	0	0	8466	0	0	0	0	16090	0	0	0	0	6574	0	0	0	5
3	242667_at	4	187000003		A	T	ExAC	PASS	NA	ENSG00000164342.8	ENST00000296795.3	p.Thr151Ser	p.Thr151Ser	c.451A>T	missense_variant				1	117746	0.849286	0	0	0	9818	0	0	0	0	11360	0	0	0	0	8484	0	0	0	0	16124	0	0	0	0	6582	0	0	0	1
3	242667_at	4	187000010		A	C	ExAC	PASS	NA	ENSG00000164342.8	ENST00000296795.3	p.Asp153Ala	p.Asp153Ala	c.458A>C	missense_variant	Uncertain significance	843486		13	118890	109345	0	0	0	9904	0	0	0	0	11422	0	0	0	0	8534	0	0	0	0	16232	0	0	0	0	6594	0	0	0	13
3	242667_at	4	187000012		C	T	ExAC	PASS	NA	ENSG00000164342.8	ENST00000296795.3	p.Leu154Leu	p.Leu154Leu	c.460C>T	synonymous_variant				1	119092	0.839687	0	0	1	9926	0.000100746	0	0	0	11432	0	0	0	0	8546	0	0	0	0	16260	0	0	0	0	6594	0	0	0	0
3	242667_at	4	187000024		G	A	ExAC	PASS	NA	ENSG00000164342.8	ENST00000296795.3	p.Gly158Ser	p.Gly158Ser	c.472G>A	missense_variant				1	119770	0.834934	0	0	0	9968	0	0	0	0	11486	0	0	0	0	8590	0	0	0	0	16332	0	0	0	1	6604	0.000151423	0	0	0
3	242667_at	4	187000040	rs145104245	A	C	ExAC	PASS	NA	ENSG00000164342.8	ENST00000296795.3	p.Lys163Thr	p.Lys163Thr	c.488A>C	missense_variant				3	120248	2.49484	0	0	0	10008	0	0	0	0	11524	0	0	0	0	8602	0	0	0	0	16418	0	0	0	0	6608	0	0	0	3
3	242667_at	4	187000053		G	A	ExAC	PASS	NA	ENSG00000164342.8	ENST00000296795.3	p.Gln167Gln	p.Gln167Gln	c.501G>A	synonymous_variant				3	120316	2.49343	0	0	0	10016	0	0	0	0	11528	0	0	0	0	8602	0	0	0	0	16432	0	0	0	0	6608	0	0	0	3
3	242667_at	4	187000061		T	C	ExAC	PASS	NA	ENSG00000164342.8	ENST00000296795.3	p.Leu170Pro	p.Leu170Pro	c.509T>C	missense_variant				1	120314	0.831158	0	0	0	10006	0	0	0	0	11530	0	0	0	0	8598	0	0	0	0	16436	0	0	0	0	6606	0	0	0	1
3	242667_at	4	187000076		A	C	ExAC	PASS	NA	ENSG00000164342.8	ENST00000296795.3	p.Glu175Ala	p.Glu175Ala	c.524A>C	missense_variant				1	120154	0.832265	0	0	0	9974	0	0	0	0	11522	0	0	0	1	8586	0.000116469	0	0	0	16442	0	0	0	0	6604	0	0	0	0
3	242667_at	4	187000078		C	A	ExAC	PASS	NA	ENSG00000164342.8	ENST00000296795.3	p.Leu176Ile	p.Leu176Ile	c.526C>A	missense_variant				1	120140	0.832362	0	0	0	9960	0	0	0	1	11520	8.68056e-05	0	0	0	8584	0	0	0	0	16444	0	0	0	0	6602	0	0	0	0
3	242667_at	4	187000089		A	C	ExAC	PASS	NA	ENSG00000164342.8	ENST00000296795.3	p.Ser179Ser	p.Ser179Ser	c.537A>C	synonymous_variant				1	119986	0.833431	0	0	0	9942	0	0	0	0	11520	0	0	0	0	8574	0	0	0	1	16426	6.08791e-05	0	0	0	6600	0	0	0	0
3	242667_at	4	187000106	rs35140061	C	T	ExAC	PASS	NA	ENSG00000164342.8	ENST00000296795.3	p.Ala185Val	p.Ala185Val	c.554C>T	missense_variant	Uncertain significance	570922		17	119626	14211	0	0	15	9912	0.00151332	0	0	1	11490	8.70322e-05	0	0	0	8554	0	0	0	0	16392	0	0	0	0	6594	0	0	0	1
3	242667_at	4	187000107		G	C	ExAC	PASS	NA	ENSG00000164342.8	ENST00000296795.3	p.Ala185Ala	p.Ala185Ala	c.555G>C	synonymous_variant	Likely benign	1543354		9	119566	7.52722	0	0	0	9910	0	0	0	0	11494	0	0	0	0	8552	0	0	0	9	16392	0.000549048	0	0	0	6596	0	0	0	0
3	242667_at	4	187000107		G	A	ExAC	PASS	NA	ENSG00000164342.8	ENST00000296795.3	p.Ala185Ala	p.Ala185Ala	c.555G>A	synonymous_variant	Likely benign	2202219		6	119566	5.01815	2	0	0	9910	0	0	0	0	11494	0	0	0	1	8552	0.000116932	0	0	5	16392	0.000305027	2	0	0	6596	0	0	0	0
3	242667_at	4	187000123		C	A	ExAC	PASS	NA	ENSG00000164342.8	ENST00000296795.3	p.Leu191Met	p.Leu191Met	c.571C>A	missense_variant				1	119024	0.840167	0	0	0	9842	0	0	0	0	11452	0	0	0	0	8516	0	0	0	0	16346	0	0	0	0	6578	0	0	0	1
3	242667_at	4	187000127		A	G	ExAC	PASS	NA	ENSG00000164342.8	ENST00000296795.3	p.Asp192Gly	p.Asp192Gly	c.575A>G	missense_variant				1	118694	0.842503	0	0	0	9796	0	0	0	0	11418	0	0	0	1	8506	0.000117564	0	0	0	16320	0	0	0	0	6576	0	0	0	0
3	242667_at	4	187000130		T	A	ExAC	PASS	NA	ENSG00000164342.8	ENST00000296795.3	p.Ile193Asn	p.Ile193Asn	c.578T>A	missense_variant				1	118414	0.844495	0	0	0	9762	0	0	0	0	11406	0	0	0	1	8474	0.000118008	0	0	0	16282	0	0	0	0	6576	0	0	0	0
3	242667_at	4	187000148		T	C	ExAC	PASS	NA	ENSG00000164342.8	ENST00000296795.3	p.Leu199Ser	p.Leu199Ser	c.596T>C	missense_variant				1	116506	0.858325	0	0	0	9576	0	0	0	0	11264	0	0	0	0	8326	0	0	0	0	16118	0	0	0	0	6542	0	0	0	1
3	242667_at	4	187000148		T	TA	ExAC	PASS	NA	ENSG00000164342.8	ENST00000296795.3	p.Leu202IlefsTer9	p.Leu202IlefsTer9	c.603dupA	frameshift_variant				2	116506	1.71665	0	0	0	9576	0	0	0	0	11264	0	0	0	0	8326	0	0	0	1	16118	6.20424e-05	0	0	0	6542	0	0	0	1
3	242667_at	4	187000149		A	T	ExAC	PASS	NA	ENSG00000164342.8	ENST00000296795.3	p.Leu199Phe	p.Leu199Phe	c.597A>T	missense_variant	Uncertain significance	1177575		1	116438	0.858826	0	0	0	9578	0	0	0	0	11264	0	0	0	1	8320	0.000120192	0	0	0	16116	0	0	0	0	6538	0	0	0	0
3	242667_at	4	187000161		G	A	ExAC	PASS	NA	ENSG00000164342.8	ENST00000296795.3	p.Glu203Glu	p.Glu203Glu	c.609G>A	synonymous_variant				2	113592	1.76069	0	0	0	9326	0	0	0	0	11026	0	0	0	0	8146	0	0	0	0	15816	0	0	0	0	6482	0	0	0	2
3	242667_at	4	187000164	rs5743311	G	A	ExAC	PASS	NA	ENSG00000164342.8	ENST00000296795.3	p.Leu204Leu	p.Leu204Leu	c.612G>A	synonymous_variant	Benign	786785		67	112720	594393	0	0	63	9266	0.00679905	0	0	1	10944	9.13743e-05	0	0	0	8078	0	0	0	1	15706	6.36699e-05	0	0	0	6452	0	0	0	2
3	242667_at	4	187000165		T	A	ExAC	PASS	NA	ENSG00000164342.8	ENST00000296795.3	p.Ser205Thr	p.Ser205Thr	c.613T>A	missense_variant	Uncertain significance	2484155		1	112060	0.892379	0	0	0	9210	0	0	0	0	10874	0	0	0	1	8040	0.000124378	0	0	0	15616	0	0	0	0	6434	0	0	0	0
3	242667_at	4	187000169		C	T	ExAC	PASS	NA	ENSG00000164342.8	ENST00000296795.3	p.Ser206Leu	p.Ser206Leu	c.617C>T	missense_variant				2	110924	1.80304	0	0	0	9132	0	0	0	0	10754	0	0	0	0	7966	0	0	0	1	15512	6.44662e-05	0	0	0	6402	0	0	0	1
3	242667_at	4	187000170		G	A	ExAC	PASS	NA	ENSG00000164342.8	ENST00000296795.3	p.Ser206Ser	p.Ser206Ser	c.618G>A	synonymous_variant				1	110496	0.090501	0	0	1	9086	0.000110059	0	0	0	10710	0	0	0	0	7936	0	0	0	0	15462	0	0	0	0	6396	0	0	0	0
3	242667_at	4	187000183		G	A	ExAC	PASS	NA	ENSG00000164342.8	ENST00000296795.3	p.Glu211Lys	p.Glu211Lys	c.631G>A	missense_variant				1	103856	0.962872	0	0	0	8634	0	0	0	0	9866	0	0	0	1	7452	0.000134192	0	0	0	14846	0	0	0	0	6172	0	0	0	0
3	242667_at	4	187000189		A	G	ExAC	PASS	NA	ENSG00000164342.8	ENST00000296795.3	c.633+4A>G		c.633+4A>G	splice_region_variant				1	101138	0.988748	0	0	0	8444	0	0	0	0	9478	0	0	0	0	7242	0	0	0	0	14584	0	0	0	0	6048	0	0	0	1
3	242667_at	4	187000194		T	C	ExAC	PASS	NA	ENSG00000164342.8	ENST00000296795.3	c.633+9T>C		c.633+9T>C	intron_variant				3	98578	3.04328	0	0	0	8258	0	0	0	0	9140	0	0	0	0	7010	0	0	0	3	14370	0.000208768	0	0	0	5908	0	0	0	0
3	242667_at	4	187000223		T	C	ExAC	PASS	NA	ENSG00000164342.8	ENST00000296795.3	c.633+38T>C		c.633+38T>C	intron_variant				1	81120	1.23274	0	0	0	7026	0	0	0	0	7002	0	0	0	1	5434	0.000184026	0	0	0	12722	0	0	0	0	5270	0	0	0	0
3	242667_at	4	187000227		G	T	ExAC	PASS	NA	ENSG00000164342.8	ENST00000296795.3	c.633+42G>T		c.633+42G>T	intron_variant				5	79288	6.30612	0	0	0	6892	0	0	0	0	6778	0	0	0	5	5242	0.000953834	0	0	0	12558	0	0	0	0	5184	0	0	0	0
3	242667_at	4	187003423		CAG	C	ExAC	PASS	NA	ENSG00000164342.8	ENST00000296795.3	c.634-48_634-47delAG		c.634-48_634-47delAG	intron_variant				377	116256	3242843	9	0	352	9084	0.0387494	9	0	23	11474	0.00200453	0	0	0	8482	0	0	0	1	16436	6.08421e-05	0	0	0	5746	0	0	0	0
3	242667_at	4	187003433		G	T	ExAC	PASS	NA	ENSG00000164342.8	ENST00000296795.3	c.634-41G>T		c.634-41G>T	intron_variant				3	115444	2.59866	0	0	0	9100	0	0	0	0	11474	0	0	0	3	8476	0.000353941	0	0	0	16444	0	0	0	0	5996	0	0	0	0
3	242667_at	4	187003434		T	C	ExAC	PASS	NA	ENSG00000164342.8	ENST00000296795.3	c.634-40T>C		c.634-40T>C	intron_variant				17	117734	144393	0	0	15	9116	0.00164546	0	0	2	11500	0.000173913	0	0	0	8506	0	0	0	0	16462	0	0	0	0	6596	0	0	0	0
3	242667_at	4	187003436		C	G	ExAC	PASS	NA	ENSG00000164342.8	ENST00000296795.3	c.634-38C>G		c.634-38C>G	intron_variant				2	113526	1.76171	0	0	2	9088	0.00022007	0	0	0	11464	0	0	0	0	8472	0	0	0	0	16440	0	0	0	0	5140	0	0	0	0
3	242667_at	4	187003441		G	A	ExAC	PASS	NA	ENSG00000164342.8	ENST00000296795.3	c.634-33G>A		c.634-33G>A	intron_variant				2	116228	1.72076	0	0	0	9112	0	0	0	0	11492	0	0	0	0	8500	0	0	0	2	16460	0.000121507	0	0	0	5978	0	0	0	0
3	242667_at	4	187003443		T	C	ExAC	PASS	NA	ENSG00000164342.8	ENST00000296795.3	c.634-31T>C		c.634-31T>C	intron_variant				1	117940	0.847889	0	0	0	9150	0	0	0	1	11512	8.68659e-05	0	0	0	8522	0	0	0	0	16468	0	0	0	0	6598	0	0	0	0
3	242667_at	4	187003444		T	G	ExAC	PASS	NA	ENSG00000164342.8	ENST00000296795.3	c.634-30T>G		c.634-30T>G	intron_variant				1	117952	0.847802	0	0	0	9142	0	0	0	0	11512	0	0	0	0	8526	0	0	0	0	16470	0	0	0	0	6598	0	0	0	1
3	242667_at	4	187003445		G	A	ExAC	PASS	NA	ENSG00000164342.8	ENST00000296795.3	c.634-29G>A		c.634-29G>A	intron_variant				3	116748	2.56964	0	0	3	9140	0.000328228	0	0	0	11504	0	0	0	0	8516	0	0	0	0	16468	0	0	0	0	5882	0	0	0	0
3	242667_at	4	187003450	rs79866026	C	A	ExAC	PASS	NA	ENSG00000164342.8	ENST00000296795.3	c.634-24C>A		c.634-24C>A	intron_variant				1145	118190	9687791	13	0	16	9192	0.00174064	1	0	5	11514	0.000434254	0	0	0	8540	0	0	0	36	16476	0.002185	0	0	134	6598	0.0203092	0	0	945
3	242667_at	4	187003453		C	CT	ExAC	PASS	NA	ENSG00000164342.8	ENST00000296795.3	c.634-12dupT		c.634-12dupT	intron_variant				46	113832	404104	0	0	4	8904	0.000449236	0	0	0	11182	0	0	0	0	8294	0	0	0	13	15816	0.000821952	0	0	0	6126	0	0	0	29
3	242667_at	4	187003453		CT	C	ExAC	PASS	NA	ENSG00000164342.8	ENST00000296795.3	c.634-12delT		c.634-12delT	intron_variant	Benign	1609771		93	113832	816993	0	0	15	8904	0.00168464	0	0	3	11182	0.000268288	0	0	10	8294	0.00120569	0	0	0	15816	0	0	0	1	6126	0.000163239	0	0	63
3	242667_at	4	187003456		T	C	ExAC	PASS	NA	ENSG00000164342.8	ENST00000296795.3	c.634-18T>C		c.634-18T>C	intron_variant	Likely benign	2147991		3	118556	2.53045	0	0	0	9276	0	0	0	2	11522	0.000173581	0	0	0	8562	0	0	0	1	16490	6.06428e-05	0	0	0	6598	0	0	0	0
3	242667_at	4	187003457		T	C	ExAC	PASS	NA	ENSG00000164342.8	ENST00000296795.3	c.634-17T>C		c.634-17T>C	intron_variant				3	118586	2.52981	0	0	0	9284	0	0	0	0	11526	0	0	0	0	8562	0	0	0	3	16490	0.000181928	0	0	0	6598	0	0	0	0
3	242667_at	4	187003458		T	C	ExAC	PASS	NA	ENSG00000164342.8	ENST00000296795.3	c.634-16T>C		c.634-16T>C	intron_variant				2	118596	0.16864	0	0	0	9288	0	0	0	0	11528	0	0	0	2	8562	0.00023359	0	0	0	16490	0	0	0	0	6598	0	0	0	0
3	242667_at	4	187003462		T	C	ExAC	PASS	NA	ENSG00000164342.8	ENST00000296795.3	c.634-12T>C		c.634-12T>C	intron_variant				3	118680	2.52781	0	0	2	9300	0.000215054	0	0	1	11532	8.67152e-05	0	0	0	8578	0	0	0	0	16492	0	0	0	0	6600	0	0	0	0
3	242667_at	4	187003462		T	TC	ExAC	PASS	NA	ENSG00000164342.8	ENST00000296795.3	c.634-10dupC		c.634-10dupC	intron_variant				1	118680	0.842602	0	0	0	9300	0	0	0	0	11532	0	0	0	0	8578	0	0	0	0	16492	0	0	0	0	6600	0	0	0	1
3	242667_at	4	187003464	rs113654222	C	A	ExAC	PASS	NA	ENSG00000164342.8	ENST00000296795.3	c.634-10C>A		c.634-10C>A	intron_variant	Benign	537923		474	118818	3989295	3	0	2	9324	0.0002145	0	0	38	11536	0.00329404	0	0	1	8580	0.00011655	0	0	21	16494	0.00127319	0	0	5	6602	0.000757346	0	0	402
3	242667_at	4	187003467		C	A	ExAC	PASS	NA	ENSG00000164342.8	ENST00000296795.3	c.634-7C>A		c.634-7C>A	splice_region_variant				1	118976	0.840506	0	0	0	9350	0	0	0	0	11548	0	0	0	0	8596	0	0	0	1	16496	6.06208e-05	0	0	0	6604	0	0	0	0
3	242667_at	4	187003493		A	G	ExAC	PASS	NA	ENSG00000164342.8	ENST00000296795.3	p.His218Arg	p.His218Arg	c.653A>G	missense_variant	Uncertain significance	1018006		1	120302	0.831241	0	0	0	9732	0	0	0	0	11574	0	0	0	0	8652	0	0	0	0	16510	0	0	0	0	6612	0	0	0	1
3	242667_at	4	187003494	rs147883628	C	T	ExAC	PASS	NA	ENSG00000164342.8	ENST00000296795.3	p.His218His	p.His218His	c.654C>T	synonymous_variant				1	120304	0.831228	0	0	0	9734	0	0	0	0	11574	0	0	0	0	8650	0	0	0	0	16512	0	0	0	0	6614	0	0	0	1
3	242667_at	4	187003495	rs192016427	G	A	ExAC	PASS	NA	ENSG00000164342.8	ENST00000296795.3	p.Ala219Thr	p.Ala219Thr	c.655G>A	missense_variant	Uncertain significance	567930		4	120378	3.32287	0	0	2	9758	0.00020496	0	0	0	11576	0	0	0	1	8652	0.00011558	0	0	0	16512	0	0	0	0	6614	0	0	0	1
3	242667_at	4	187003495	rs192016427	G	T	ExAC	PASS	NA	ENSG00000164342.8	ENST00000296795.3	p.Ala219Ser	p.Ala219Ser	c.655G>T	missense_variant				3	120378	2.49215	0	0	3	9758	0.00030744	0	0	0	11576	0	0	0	0	8652	0	0	0	0	16512	0	0	0	0	6614	0	0	0	0
3	242667_at	4	187003505		G	A	ExAC	PASS	NA	ENSG00000164342.8	ENST00000296795.3	p.Arg222Lys	p.Arg222Lys	c.665G>A	missense_variant				1	120832	0.827595	0	0	0	9978	0	0	0	0	11576	0	0	0	0	8654	0	0	0	1	16512	6.0562e-05	0	0	0	6614	0	0	0	0
3	242667_at	4	187003511		T	C	ExAC	PASS	NA	ENSG00000164342.8	ENST00000296795.3	p.Phe224Ser	p.Phe224Ser	c.671T>C	missense_variant				2	121008	1.65278	0	0	0	10094	0	0	0	2	11578	0.000172741	0	0	0	8654	0	0	0	0	16512	0	0	0	0	6614	0	0	0	0
3	242667_at	4	187003513		G	A	ExAC	PASS	NA	ENSG00000164342.8	ENST00000296795.3	p.Gly225Ser	p.Gly225Ser	c.673G>A	missense_variant				1	121070	0.825968	0	0	0	10134	0	0	0	0	11578	0	0	0	0	8654	0	0	0	0	16512	0	0	0	0	6614	0	0	0	1
3	242667_at	4	187003527		C	G	ExAC	PASS	NA	ENSG00000164342.8	ENST00000296795.3	p.Asn229Lys	p.Asn229Lys	c.687C>G	missense_variant				1	121294	0.824443	0	0	0	10312	0	0	0	0	11578	0	0	0	1	8654	0.000115554	0	0	0	16510	0	0	0	0	6614	0	0	0	0
3	242667_at	4	187003536		G	C	ExAC	PASS	NA	ENSG00000164342.8	ENST00000296795.3	p.Gln232His	p.Gln232His	c.696G>C	missense_variant				1	121362	0.823981	0	0	1	10362	9.65065e-05	0	0	0	11578	0	0	0	0	8654	0	0	0	0	16512	0	0	0	0	6614	0	0	0	0
3	242667_at	4	187003537		C	G	ExAC	PASS	NA	ENSG00000164342.8	ENST00000296795.3	p.Leu233Val	p.Leu233Val	c.697C>G	missense_variant				1	121370	0.823927	0	0	1	10368	9.64506e-05	0	0	0	11578	0	0	0	0	8654	0	0	0	0	16512	0	0	0	0	6614	0	0	0	0
3	242667_at	4	187003544		C	G	ExAC	PASS	NA	ENSG00000164342.8	ENST00000296795.3	p.Pro235Arg	p.Pro235Arg	c.704C>G	missense_variant				1	121384	0.823832	0	0	0	10384	0	0	0	1	11578	8.63707e-05	0	0	0	8654	0	0	0	0	16512	0	0	0	0	6614	0	0	0	0
3	242667_at	4	187003545		C	G	ExAC	PASS	NA	ENSG00000164342.8	ENST00000296795.3	p.Pro235Pro	p.Pro235Pro	c.705C>G	synonymous_variant	Likely benign	1111822		3	121388	2.47141	0	0	0	10386	0	0	0	0	11578	0	0	0	0	8654	0	0	0	0	16512	0	0	0	0	6614	0	0	0	3
3	242667_at	4	187003551		T	C	ExAC	PASS	NA	ENSG00000164342.8	ENST00000296795.3	p.Leu237Leu	p.Leu237Leu	c.711T>C	synonymous_variant				1	121400	0.823723	0	0	0	10398	0	0	0	0	11578	0	0	0	0	8654	0	0	0	0	16512	0	0	0	0	6614	0	0	0	1
3	242667_at	4	187003563		A	G	ExAC	PASS	NA	ENSG00000164342.8	ENST00000296795.3	p.Leu241Leu	p.Leu241Leu	c.723A>G	synonymous_variant				1	121408	0.823669	0	0	0	10404	0	0	0	0	11578	0	0	0	0	8654	0	0	0	0	16512	0	0	0	0	6614	0	0	0	1
3	242667_at	4	187003567	rs75290011	T	C	ExAC	PASS	NA	ENSG00000164342.8	ENST00000296795.3	p.Leu243Leu	p.Leu243Leu	c.727T>C	synonymous_variant	Benign	470485		64	121408	527148	0	0	59	10404	0.0056709	0	0	4	11578	0.000345483	0	0	0	8654	0	0	0	1	16512	6.0562e-05	0	0	0	6614	0	0	0	0
3	242667_at	4	187003568		T	G	ExAC	PASS	NA	ENSG00000164342.8	ENST00000296795.3	p.Leu243Trp	p.Leu243Trp	c.728T>G	missense_variant				1	121408	0.823669	0	0	0	10404	0	0	0	0	11578	0	0	0	0	8654	0	0	0	1	16512	6.0562e-05	0	0	0	6614	0	0	0	0
3	242667_at	4	187003572		A	G	ExAC	PASS	NA	ENSG00000164342.8	ENST00000296795.3	p.Glu244Glu	p.Glu244Glu	c.732A>G	synonymous_variant				1	121404	0.823696	0	0	0	10404	0	0	0	0	11578	0	0	0	0	8654	0	0	0	0	16510	0	0	0	1	6614	0.000151194	0	0	0
3	242667_at	4	187003575		A	G	ExAC	PASS	NA	ENSG00000164342.8	ENST00000296795.3	p.Leu245Leu	p.Leu245Leu	c.735A>G	synonymous_variant	Likely benign	792634		3	121404	2.47109	0	0	0	10404	0	0	0	1	11578	8.63707e-05	0	0	0	8654	0	0	0	0	16508	0	0	0	0	6614	0	0	0	2
3	242667_at	4	187003582		A	G	ExAC	PASS	NA	ENSG00000164342.8	ENST00000296795.3	p.Thr248Ala	p.Thr248Ala	c.742A>G	missense_variant	Uncertain significance	1979903		1	121406	0.823683	0	0	0	10406	0	0	0	0	11578	0	0	0	0	8654	0	0	0	0	16508	0	0	0	0	6614	0	0	0	1
3	242667_at	4	187003584		A	C	ExAC	PASS	NA	ENSG00000164342.8	ENST00000296795.3	p.Thr248Thr	p.Thr248Thr	c.744A>C	synonymous_variant				2	121408	1.64734	0	0	0	10406	0	0	0	0	11578	0	0	0	0	8654	0	0	0	2	16512	0.000121124	0	0	0	6614	0	0	0	0
3	242667_at	4	187003592		G	A	ExAC	PASS	NA	ENSG00000164342.8	ENST00000296795.3	p.Arg251Gln	p.Arg251Gln	c.752G>A	missense_variant	Uncertain significance	1997461		1	121408	0.823669	0	0	0	10406	0	0	0	0	11578	0	0	0	0	8654	0	0	0	1	16512	6.0562e-05	0	0	0	6614	0	0	0	0
3	242667_at	4	187003613		G	T	ExAC	PASS	NA	ENSG00000164342.8	ENST00000296795.3	p.Ser258Ile	p.Ser258Ile	c.773G>T	missense_variant				1	121408	0.823669	0	0	1	10406	9.60984e-05	0	0	0	11578	0	0	0	0	8654	0	0	0	0	16512	0	0	0	0	6614	0	0	0	0
3	242667_at	4	187003627		A	G	ExAC	PASS	NA	ENSG00000164342.8	ENST00000296795.3	p.Thr263Ala	p.Thr263Ala	c.787A>G	missense_variant	Uncertain significance	1378209		2	121406	1.64737	0	0	0	10406	0	0	0	0	11578	0	0	0	0	8654	0	0	0	0	16510	0	0	0	0	6614	0	0	0	2
3	242667_at	4	187003634		A	T	ExAC	PASS	NA	ENSG00000164342.8	ENST00000296795.3	p.Asn265Ile	p.Asn265Ile	c.794A>T	missense_variant				2	121406	1.64737	0	0	0	10406	0	0	0	0	11578	0	0	0	0	8654	0	0	0	2	16512	0.000121124	0	0	0	6614	0	0	0	0
3	242667_at	4	187003634		A	G	ExAC	PASS	NA	ENSG00000164342.8	ENST00000296795.3	p.Asn265Ser	p.Asn265Ser	c.794A>G	missense_variant				1	121406	0.823683	0	0	0	10406	0	0	0	0	11578	0	0	0	0	8654	0	0	0	0	16512	0	0	0	0	6614	0	0	0	1
3	242667_at	4	187003638		A	G	ExAC	PASS	NA	ENSG00000164342.8	ENST00000296795.3	p.Thr266Thr	p.Thr266Thr	c.798A>G	synonymous_variant	Likely benign	798754		1	121404	0.823696	0	0	0	10406	0	0	0	0	11578	0	0	0	0	8654	0	0	0	0	16512	0	0	0	0	6614	0	0	0	1
3	242667_at	4	187003645		T	C	ExAC	PASS	NA	ENSG00000164342.8	ENST00000296795.3	p.Leu269Leu	p.Leu269Leu	c.805T>C	synonymous_variant	Likely benign	1153687		2	121406	1.64737	1	0	0	10406	0	0	0	0	11578	0	0	0	0	8654	0	0	0	2	16512	0.000121124	1	0	0	6614	0	0	0	0
3	242667_at	4	187003663		A	G	ExAC	PASS	NA	ENSG00000164342.8	ENST00000296795.3	p.Asn275Asp	p.Asn275Asp	c.823A>G	missense_variant				1	121404	0.823696	0	0	0	10404	0	0	0	0	11578	0	0	0	0	8654	0	0	0	0	16512	0	0	0	0	6614	0	0	0	1
3	242667_at	4	187003665		T	C	ExAC	PASS	NA	ENSG00000164342.8	ENST00000296795.3	p.Asn275Asn	p.Asn275Asn	c.825T>C	synonymous_variant				4	121404	3.29478	0	0	0	10404	0	0	0	0	11578	0	0	0	4	8654	0.000462214	0	0	0	16512	0	0	0	0	6614	0	0	0	0
3	242667_at	4	187003675		C	T	ExAC	PASS	NA	ENSG00000164342.8	ENST00000296795.3	p.Leu279Phe	p.Leu279Phe	c.835C>T	missense_variant				1	121400	0.823723	0	0	0	10404	0	0	0	0	11578	0	0	0	0	8654	0	0	0	0	16510	0	0	0	0	6614	0	0	0	1
3	242667_at	4	187003678	rs112077022	G	A	ExAC	PASS	NA	ENSG00000164342.8	ENST00000296795.3	p.Asp280Asn	p.Asp280Asn	c.838G>A	missense_variant	Benign	537926		198	121400	1630972	0	0	187	10404	0.0179739	0	0	8	11578	0.000690966	0	0	0	8654	0	0	0	1	16510	6.05694e-05	0	0	0	6614	0	0	0	2
3	242667_at	4	187003684		T	C	ExAC	PASS	NA	ENSG00000164342.8	ENST00000296795.3	p.Ser282Pro	p.Ser282Pro	c.844T>C	missense_variant				1	121398	0.823737	0	0	0	10402	0	0	0	0	11578	0	0	0	1	8654	0.000115554	0	0	0	16510	0	0	0	0	6614	0	0	0	0
3	242667_at	4	187003688		A	G	ExAC	PASS	NA	ENSG00000164342.8	ENST00000296795.3	p.Tyr283Cys	p.Tyr283Cys	c.848A>G	missense_variant	Uncertain significance	2173232		1	121400	0.823723	0	0	1	10404	9.61169e-05	0	0	0	11578	0	0	0	0	8654	0	0	0	0	16510	0	0	0	0	6614	0	0	0	0
3	242667_at	4	187003691	rs5743316	A	T	ExAC	PASS	NA	ENSG00000164342.8	ENST00000296795.3	p.Asn284Ile	p.Asn284Ile	c.851A>T	missense_variant	Uncertain significance	848389		2	121398	1.64747	0	0	0	10402	0	0	0	0	11578	0	0	0	0	8654	0	0	0	0	16510	0	0	0	0	6614	0	0	0	2
3	242667_at	4	187003692		C	T	ExAC	PASS	NA	ENSG00000164342.8	ENST00000296795.3	p.Asn284Asn	p.Asn284Asn	c.852C>T	synonymous_variant				1	121402	0.082371	0	0	0	10404	0	0	0	0	11578	0	0	0	0	8654	0	0	0	0	16510	0	0	0	0	6614	0	0	0	1
3	242667_at	4	187003700		A	G	ExAC	PASS	NA	ENSG00000164342.8	ENST00000296795.3	p.Asn287Ser	p.Asn287Ser	c.860A>G	missense_variant				1	121400	0.823723	0	0	0	10404	0	0	0	0	11578	0	0	0	0	8654	0	0	0	1	16510	6.05694e-05	0	0	0	6614	0	0	0	0
3	242667_at	4	187003713		C	T	ExAC	PASS	NA	ENSG00000164342.8	ENST00000296795.3	p.Asn291Asn	p.Asn291Asn	c.873C>T	synonymous_variant	Likely benign	1656203		2	121394	1.64753	0	0	1	10404	9.61169e-05	0	0	0	11578	0	0	0	0	8654	0	0	0	0	16510	0	0	0	0	6614	0	0	0	1
3	242667_at	4	187003714		G	A	ExAC	PASS	NA	ENSG00000164342.8	ENST00000296795.3	p.Asp292Asn	p.Asp292Asn	c.874G>A	missense_variant	Uncertain significance	860930		8	121394	6.59011	0	0	1	10402	9.61354e-05	0	0	1	11578	8.63707e-05	0	0	0	8654	0	0	0	0	16510	0	0	0	0	6614	0	0	0	6
3	242667_at	4	187003716		T	C	ExAC	PASS	NA	ENSG00000164342.8	ENST00000296795.3	p.Asp292Asp	p.Asp292Asp	c.876T>C	synonymous_variant				1	121388	0.823805	0	0	0	10396	0	0	0	0	11578	0	0	0	0	8654	0	0	0	0	16510	0	0	0	0	6614	0	0	0	1
3	242667_at	4	187003729	rs35311343	C	G	ExAC	PASS	NA	ENSG00000164342.8	ENST00000296795.3	p.Leu297Val	p.Leu297Val	c.889C>G	missense_variant	Likely benign	495314		183	121298	1508681	1	0	2	10316	0.000193874	0	0	12	11578	0.00103645	0	0	0	8654	0	0	0	15	16510	0.00090854	0	0	7	6614	0.00105836	0	0	147
3	242667_at	4	187003737		A	G	ExAC	PASS	NA	ENSG00000164342.8	ENST00000296795.3	p.Gln299Gln	p.Gln299Gln	c.897A>G	synonymous_variant				1	121258	0.824688	0	0	0	10278	0	0	0	0	11578	0	0	0	0	8654	0	0	0	1	16510	6.05694e-05	0	0	0	6614	0	0	0	0
3	242667_at	4	187003740	rs147829071	A	G	ExAC	PASS	NA	ENSG00000164342.8	ENST00000296795.3	p.Leu300Leu	p.Leu300Leu	c.900A>G	synonymous_variant	Likely benign	763287		16	121240	13197	0	0	14	10260	0.00136452	0	0	0	11578	0	0	0	1	8654	0.000115554	0	0	1	16510	6.05694e-05	0	0	0	6614	0	0	0	0
3	242667_at	4	187003743		A	G	ExAC	PASS	NA	ENSG00000164342.8	ENST00000296795.3	p.Glu301Glu	p.Glu301Glu	c.903A>G	synonymous_variant	Likely benign	1445842		4	121226	3.29962	0	0	1	10248	9.758e-05	0	0	2	11576	0.000172771	0	0	0	8654	0	0	0	1	16510	6.05694e-05	0	0	0	6614	0	0	0	0
3	242667_at	4	187003755		A	G	ExAC	PASS	NA	ENSG00000164342.8	ENST00000296795.3	p.Leu305Leu	p.Leu305Leu	c.915A>G	synonymous_variant	Likely benign	1565791		1	121096	0.825791	0	0	1	10130	9.87167e-05	0	0	0	11576	0	0	0	0	8652	0	0	0	0	16510	0	0	0	0	6614	0	0	0	0
3	242667_at	4	187003759		T	G	ExAC	PASS	NA	ENSG00000164342.8	ENST00000296795.3	p.Tyr307Asp	p.Tyr307Asp	c.919T>G	missense_variant	Benign	470486		414	121080	3419227	5	0	386	10114	0.0381649	5	0	17	11576	0.00146856	0	0	0	8652	0	0	0	4	16510	0.000242277	0	0	0	6614	0	0	0	7
3	242667_at	4	187003769		T	C	ExAC	PASS	NA	ENSG00000164342.8	ENST00000296795.3	p.Ile310Thr	p.Ile310Thr	c.929T>C	missense_variant				1	121062	0.826023	0	0	1	10094	9.90688e-05	0	0	0	11576	0	0	0	0	8652	0	0	0	0	16510	0	0	0	0	6614	0	0	0	0
3	242667_at	4	187003779		G	C	ExAC	PASS	NA	ENSG00000164342.8	ENST00000296795.3	p.Leu313Phe	p.Leu313Phe	c.939G>C	missense_variant				1	121062	0.826023	0	0	0	10096	0	0	0	0	11578	0	0	0	0	8652	0	0	0	0	16510	0	0	0	0	6614	0	0	0	1
3	242667_at	4	187003792		T	A	ExAC	PASS	NA	ENSG00000164342.8	ENST00000296795.3	p.Leu318Met	p.Leu318Met	c.952T>A	missense_variant	Uncertain significance	1509609		28	121052	231306	0	0	0	10090	0	0	0	0	11578	0	0	0	0	8652	0	0	0	0	16508	0	0	0	5	6614	0.000755972	0	0	23
3	242667_at	4	187003797	rs144596374	C	T	ExAC	PASS	NA	ENSG00000164342.8	ENST00000296795.3	p.His319His	p.His319His	c.957C>T	synonymous_variant	Likely benign	1096995		1	121052	0.826091	0	0	0	10096	0	0	0	0	11578	0	0	0	0	8652	0	0	0	0	16508	0	0	0	0	6612	0	0	0	1
3	242667_at	4	187003797	rs144596374	C	A	ExAC	PASS	NA	ENSG00000164342.8	ENST00000296795.3	p.His319Gln	p.His319Gln	c.957C>A	missense_variant	Conflicting interpretations of pathogenicity	537928		10	121052	8.26091	1	0	0	10096	0	0	0	0	11578	0	0	0	0	8652	0	0	0	0	16508	0	0	0	0	6612	0	0	0	10
3	242667_at	4	187003808		A	G	ExAC	PASS	NA	ENSG00000164342.8	ENST00000296795.3	p.Asn323Ser	p.Asn323Ser	c.968A>G	missense_variant	Uncertain significance	2294537		3	121096	2.47737	0	0	0	10138	0	0	0	1	11578	8.63707e-05	0	0	0	8652	0	0	0	0	16508	0	0	0	0	6612	0	0	0	2
3	242667_at	4	187003812		G	A	ExAC	PASS	NA	ENSG00000164342.8	ENST00000296795.3	p.Val324Val	p.Val324Val	c.972G>A	synonymous_variant	Likely benign	1657558		5	121114	4.12834	0	0	0	10152	0	0	0	0	11578	0	0	0	0	8652	0	0	0	0	16508	0	0	0	0	6614	0	0	0	5
3	242667_at	4	187003815		G	A	ExAC	PASS	NA	ENSG00000164342.8	ENST00000296795.3	p.Arg325Arg	p.Arg325Arg	c.975G>A	synonymous_variant	Likely benign	1544608		5	121160	4.12677	1	0	0	10198	0	0	0	0	11578	0	0	0	0	8652	0	0	0	2	16510	0.000121139	1	0	0	6614	0	0	0	3
3	242667_at	4	187003831		C	T	ExAC	PASS	NA	ENSG00000164342.8	ENST00000296795.3	p.Arg331Trp	p.Arg331Trp	c.991C>T	missense_variant	Uncertain significance	1362776		2	121246	1.64954	0	0	2	10308	0.000194024	0	0	0	11572	0	0	0	0	8650	0	0	0	0	16510	0	0	0	0	6612	0	0	0	0
3	242667_at	4	187003833	rs141301618	G	A	ExAC	PASS	NA	ENSG00000164342.8	ENST00000296795.3	p.Arg331Arg	p.Arg331Arg	c.993G>A	synonymous_variant				3	121268	2.47386	0	0	3	10322	0.000290641	0	0	0	11576	0	0	0	0	8652	0	0	0	0	16510	0	0	0	0	6612	0	0	0	0
3	242667_at	4	187003850		G	A	ExAC	PASS	NA	ENSG00000164342.8	ENST00000296795.3	p.Ser337Asn	p.Ser337Asn	c.1010G>A	missense_variant	Uncertain significance	1429537		1	121302	0.824389	0	0	1	10364	9.64878e-05	0	0	0	11568	0	0	0	0	8652	0	0	0	0	16510	0	0	0	0	6614	0	0	0	0
3	242667_at	4	187003852	rs138548725	A	G	ExAC	PASS	NA	ENSG00000164342.8	ENST00000296795.3	p.Ile338Val	p.Ile338Val	c.1012A>G	missense_variant	Uncertain significance	847435		1	121304	0.824375	0	0	0	10370	0	0	0	0	11568	0	0	0	0	8652	0	0	0	0	16508	0	0	0	0	6614	0	0	0	1
3	242667_at	4	187003855		T	G	ExAC	PASS	NA	ENSG00000164342.8	ENST00000296795.3	p.Ser339Ala	p.Ser339Ala	c.1015T>G	missense_variant	Uncertain significance	1037895		2	121306	1.64872	0	0	0	10370	0	0	0	1	11568	8.64454e-05	0	0	0	8650	0	0	0	0	16510	0	0	0	0	6614	0	0	0	1
3	242667_at	4	187003856		C	A	ExAC	PASS	NA	ENSG00000164342.8	ENST00000296795.3	p.Ser339Tyr	p.Ser339Tyr	c.1016C>A	missense_variant				1	121300	0.824402	0	0	0	10370	0	0	0	0	11568	0	0	0	0	8650	0	0	0	1	16510	6.05694e-05	0	0	0	6614	0	0	0	0
3	242667_at	4	187003868		TC	T	ExAC	PASS	NA	ENSG00000164342.8	ENST00000296795.3	p.Lys345ArgfsTer10	p.Lys345ArgfsTer10	c.1032delC	frameshift_variant				1	121312	0.824321	0	0	0	10382	0	0	0	0	11568	0	0	0	0	8652	0	0	0	1	16510	6.05694e-05	0	0	0	6614	0	0	0	0
3	242667_at	4	187003875		G	A	ExAC	PASS	NA	ENSG00000164342.8	ENST00000296795.3	p.Lys345Lys	p.Lys345Lys	c.1035G>A	synonymous_variant	Likely benign	2151726		1	121286	0.824497	0	0	0	10376	0	0	0	0	11566	0	0	0	1	8650	0.000115607	0	0	0	16510	0	0	0	0	6614	0	0	0	0
3	242667_at	4	187003878		T	A	ExAC	PASS	NA	ENSG00000164342.8	ENST00000296795.3	p.Ile346Ile	p.Ile346Ile	c.1038T>A	synonymous_variant	Uncertain significance	943473		3	121292	2.47337	0	0	0	10374	0	0	0	0	11566	0	0	0	0	8652	0	0	0	0	16510	0	0	0	0	6614	0	0	0	3
3	242667_at	4	187003878		T	G	ExAC	PASS	NA	ENSG00000164342.8	ENST00000296795.3	p.Ile346Met	p.Ile346Met	c.1038T>G	missense_variant				1	121292	0.824457	0	0	0	10374	0	0	0	0	11566	0	0	0	0	8652	0	0	0	1	16510	6.05694e-05	0	0	0	6614	0	0	0	0
3	242667_at	4	187003884		T	C	ExAC	PASS	NA	ENSG00000164342.8	ENST00000296795.3	p.Asp348Asp	p.Asp348Asp	c.1044T>C	synonymous_variant				1	121282	0.824525	0	0	0	10374	0	0	0	0	11566	0	0	0	0	8652	0	0	0	0	16510	0	0	0	0	6614	0	0	0	0
3	242667_at	4	187003886		T	C	ExAC	PASS	NA	ENSG00000164342.8	ENST00000296795.3	p.Phe349Ser	p.Phe349Ser	c.1046T>C	missense_variant				1	121288	0.824484	0	0	0	10374	0	0	0	0	11566	0	0	0	0	8652	0	0	0	1	16510	6.05694e-05	0	0	0	6614	0	0	0	0
3	242667_at	4	187003898		G	C	ExAC	PASS	NA	ENSG00000164342.8	ENST00000296795.3	p.Trp353Ser	p.Trp353Ser	c.1058G>C	missense_variant				1	121256	0.824701	0	0	0	10368	0	0	0	0	11566	0	0	0	0	8650	0	0	0	0	16506	0	0	0	0	6614	0	0	0	1
3	242667_at	4	187003917		C	T	ExAC	PASS	NA	ENSG00000164342.8	ENST00000296795.3	p.His359His	p.His359His	c.1077C>T	synonymous_variant				2	121218	1.64992	0	0	0	10354	0	0	0	0	11558	0	0	0	0	8650	0	0	0	2	16506	0.000121168	0	0	0	6612	0	0	0	0
3	242667_at	4	187003919		T	C	ExAC	PASS	NA	ENSG00000164342.8	ENST00000296795.3	p.Leu360Pro	p.Leu360Pro	c.1079T>C	missense_variant	risk factor	495313		3	121228	2.47468	0	0	0	10354	0	0	0	0	11562	0	0	0	0	8650	0	0	0	0	16508	0	0	0	3	6612	0.000453721	0	0	0
3	242667_at	4	187003921		A	T	ExAC	PASS	NA	ENSG00000164342.8	ENST00000296795.3	p.Asn361Tyr	p.Asn361Tyr	c.1081A>T	missense_variant				3	121224	2.47476	0	0	0	10352	0	0	0	0	11562	0	0	0	0	8650	0	0	0	0	16508	0	0	0	3	6612	0.000453721	0	0	0
3	242667_at	4	187003930		G	A	ExAC	PASS	NA	ENSG00000164342.8	ENST00000296795.3	p.Asp364Asn	p.Asp364Asn	c.1090G>A	missense_variant				2	121220	1.64989	0	0	0	10348	0	0	0	0	11562	0	0	0	2	8650	0.000231214	0	0	0	16508	0	0	0	0	6612	0	0	0	0
3	242667_at	4	187003936		G	T	ExAC	PASS	NA	ENSG00000164342.8	ENST00000296795.3	p.Asp366Tyr	p.Asp366Tyr	c.1096G>T	missense_variant				1	121200	0.825083	0	0	1	10348	9.6637e-05	0	0	0	11558	0	0	0	0	8646	0	0	0	0	16502	0	0	0	0	6612	0	0	0	0
3	242667_at	4	187003940		T	C	ExAC	PASS	NA	ENSG00000164342.8	ENST00000296795.3	p.Ile367Thr	p.Ile367Thr	c.1100T>C	missense_variant				1	121204	0.825055	0	0	0	10344	0	0	0	0	11560	0	0	0	0	8648	0	0	0	1	16502	6.05987e-05	0	0	0	6612	0	0	0	0
3	242667_at	4	187003945		G	C	ExAC	PASS	NA	ENSG00000164342.8	ENST00000296795.3	p.Gly369Arg	p.Gly369Arg	c.1105G>C	missense_variant				1	121190	0.825151	0	0	0	10334	0	0	0	0	11556	0	0	0	0	8648	0	0	0	0	16504	0	0	0	0	6612	0	0	0	1
3	242667_at	4	187003957		A	C	ExAC	PASS	NA	ENSG00000164342.8	ENST00000296795.3	p.Asn373His	p.Asn373His	c.1117A>C	missense_variant				6	121178	4.95139	0	0	0	10334	0	0	0	0	11554	0	0	0	6	8648	0.000693802	0	0	0	16504	0	0	0	0	6614	0	0	0	0
3	242667_at	4	187003971		A	C	ExAC	PASS	NA	ENSG00000164342.8	ENST00000296795.3	p.Gly377Gly	p.Gly377Gly	c.1131A>C	synonymous_variant				1	121158	0.825369	0	0	0	10330	0	0	0	0	11550	0	0	0	0	8648	0	0	0	0	16500	0	0	0	0	6612	0	0	0	1
3	242667_at	4	187003979		A	T	ExAC	PASS	NA	ENSG00000164342.8	ENST00000296795.3	p.Asn380Ile	p.Asn380Ile	c.1139A>T	missense_variant				2	121126	1.65117	0	0	0	10322	0	0	0	0	11554	0	0	0	0	8644	0	0	0	0	16494	0	0	0	0	6612	0	0	0	2
3	242667_at	4	187003986		A	T	ExAC	PASS	NA	ENSG00000164342.8	ENST00000296795.3	p.Lys382Asn	p.Lys382Asn	c.1146A>T	missense_variant				1	121130	0.825559	0	0	0	10320	0	0	0	0	11550	0	0	0	0	8648	0	0	0	1	16494	6.06281e-05	0	0	0	6612	0	0	0	0
3	242667_at	4	187003988		A	T	ExAC	PASS	NA	ENSG00000164342.8	ENST00000296795.3	p.Tyr383Phe	p.Tyr383Phe	c.1148A>T	missense_variant				3	121114	2.47701	0	0	0	10312	0	0	0	3	11552	0.000259695	0	0	0	8646	0	0	0	0	16492	0	0	0	0	6612	0	0	0	0
3	242667_at	4	187003989		C	T	ExAC	PASS	NA	ENSG00000164342.8	ENST00000296795.3	p.Tyr383Tyr	p.Tyr383Tyr	c.1149C>T	synonymous_variant				21	121098	173413	1	0	0	10310	0	0	0	0	11550	0	0	0	0	8646	0	0	0	20	16486	0.00121315	1	0	0	6612	0	0	0	0
3	242667_at	4	187003992		A	T	ExAC	PASS	NA	ENSG00000164342.8	ENST00000296795.3	p.Leu384Phe	p.Leu384Phe	c.1152A>T	missense_variant				1	121102	0.082575	0	0	0	10302	0	0	0	0	11552	0	0	0	0	8648	0	0	0	0	16490	0	0	0	0	6612	0	0	0	1
3	242667_at	4	187003998		A	G	ExAC	PASS	NA	ENSG00000164342.8	ENST00000296795.3	p.Leu386Leu	p.Leu386Leu	c.1158A>G	synonymous_variant				1	121116	0.825655	0	0	0	10304	0	0	0	0	11552	0	0	0	0	8648	0	0	0	1	16492	6.06355e-05	0	0	0	6612	0	0	0	0
3	242667_at	4	187004007		C	A	ExAC	PASS	NA	ENSG00000164342.8	ENST00000296795.3	p.Ser389Ser	p.Ser389Ser	c.1167C>A	synonymous_variant				1	121100	0.825764	0	0	0	10298	0	0	0	0	11552	0	0	0	0	8650	0	0	0	1	16494	6.06281e-05	0	0	0	6608	0	0	0	0
3	242667_at	4	187004012		C	T	ExAC	PASS	NA	ENSG00000164342.8	ENST00000296795.3	p.Thr391Ile	p.Thr391Ile	c.1172C>T	missense_variant				2	121078	1.65183	0	0	0	10284	0	0	0	0	11554	0	0	0	0	8646	0	0	0	2	16480	0.000121359	0	0	0	6608	0	0	0	0
3	242667_at	4	187004017		T	A	ExAC	PASS	NA	ENSG00000164342.8	ENST00000296795.3	p.Leu393Met	p.Leu393Met	c.1177T>A	missense_variant				1	121088	0.825846	0	0	0	10284	0	0	0	0	11552	0	0	0	1	8650	0.000115607	0	0	0	16484	0	0	0	0	6610	0	0	0	0
3	242667_at	4	187004017		T	C	ExAC	PASS	NA	ENSG00000164342.8	ENST00000296795.3	p.Leu393Leu	p.Leu393Leu	c.1177T>C	synonymous_variant	Likely benign	1967916		1	121088	0.825846	0	0	0	10284	0	0	0	0	11552	0	0	0	0	8650	0	0	0	0	16484	0	0	0	0	6610	0	0	0	1
3	242667_at	4	187004020		C	T	ExAC	PASS	NA	ENSG00000164342.8	ENST00000296795.3	p.Arg394Ter	p.Arg394Ter	c.1180C>T	stop_gained	Uncertain significance	2046852		1	121006	0.826405	0	0	0	10266	0	0	0	0	11550	0	0	0	1	8640	0.000115741	0	0	0	16472	0	0	0	0	6610	0	0	0	0
3	242667_at	4	187004021	rs141634515	G	A	ExAC	PASS	NA	ENSG00000164342.8	ENST00000296795.3	p.Arg394Gln	p.Arg394Gln	c.1181G>A	missense_variant	Uncertain significance	1036149		10	121044	8.26146	0	0	0	10272	0	0	0	0	11552	0	0	0	0	8648	0	0	0	0	16478	0	0	0	3	6608	0.000453995	0	0	7
3	242667_at	4	187004055		T	C	ExAC	PASS	NA	ENSG00000164342.8	ENST00000296795.3	p.Ala405Ala	p.Ala405Ala	c.1215T>C	synonymous_variant				1	121094	0.825805	0	0	0	10268	0	0	0	0	11556	0	0	0	1	8650	0.000115607	0	0	0	16494	0	0	0	0	6610	0	0	0	0
3	242667_at	4	187004058		T	C	ExAC	PASS	NA	ENSG00000164342.8	ENST00000296795.3	p.His406His	p.His406His	c.1218T>C	synonymous_variant				2	121102	0.16515	0	0	0	10270	0	0	0	0	11556	0	0	0	0	8650	0	0	0	0	16494	0	0	0	0	6610	0	0	0	2
3	242667_at	4	187004060		C	T	ExAC	PASS	NA	ENSG00000164342.8	ENST00000296795.3	p.Ser407Phe	p.Ser407Phe	c.1220C>T	missense_variant	Uncertain significance	1909249		1	121074	0.825941	0	0	0	10260	0	0	0	0	11556	0	0	0	0	8650	0	0	0	0	16486	0	0	0	0	6610	0	0	0	1
3	242667_at	4	187004067		AC	A	ExAC	PASS	NA	ENSG00000164342.8	ENST00000296795.3	p.His410ThrfsTer5	p.His410ThrfsTer5	c.1228delC	frameshift_variant				1	121094	0.825805	0	0	0	10266	0	0	0	0	11556	0	0	0	0	8652	0	0	0	0	16500	0	0	0	0	6610	0	0	0	1
3	242667_at	4	187004074	rs3775291	C	G	ExAC	PASS	NA	ENSG00000164342.8	ENST00000296795.3	p.Leu412Val	p.Leu412Val	c.1234C>G	missense_variant	Uncertain significance	656784		15	120980	123987	0	0	0	10276	0	0	0	0	11546	0	0	0	0	8626	0	0	0	0	16506	0	0	0	1	6604	0.000151423	0	0	14
3	242667_at	4	187004074	rs3775291	C	T	ExAC	PASS	NA	ENSG00000164342.8	ENST00000296795.3	p.Leu412Phe	p.Leu412Phe	c.1234C>T	missense_variant	Benign/Likely benign	41472		32810	120980	271201852	4813	0	676	10276	0.0657844	20	0	3293	11546	0.285207	481	0	2910	8626	0.337352	484	0	3907	16506	0.236702	487	0	2107	6604	0.319049	344	0	19638
3	242667_at	4	187004079		C	T	ExAC	PASS	NA	ENSG00000164342.8	ENST00000296795.3	p.Asn413Asn	p.Asn413Asn	c.1239C>T	synonymous_variant				1	121106	0.825723	0	0	0	10286	0	0	0	1	11566	8.64603e-05	0	0	0	8652	0	0	0	0	16504	0	0	0	0	6608	0	0	0	0
3	242667_at	4	187004087		AG	A	ExAC	PASS	NA	ENSG00000164342.8	ENST00000296795.3	p.Asn417IlefsTer6	p.Asn417IlefsTer6	c.1248delG	frameshift_variant				1	121126	0.825587	0	0	0	10290	0	0	0	0	11566	0	0	0	0	8654	0	0	0	0	16508	0	0	0	0	6610	0	0	0	1
3	242667_at	4	187004088		G	T	ExAC	PASS	NA	ENSG00000164342.8	ENST00000296795.3	p.Lys416Asn	p.Lys416Asn	c.1248G>T	missense_variant				1	121102	0.082575	0	0	0	10288	0	0	0	0	11566	0	0	0	0	8650	0	0	0	1	16506	6.0584e-05	0	0	0	6610	0	0	0	0
3	242667_at	4	187004091		T	C	ExAC	PASS	NA	ENSG00000164342.8	ENST00000296795.3	p.Asn417Asn	p.Asn417Asn	c.1251T>C	synonymous_variant				1	121108	0.825709	0	0	0	10284	0	0	0	0	11566	0	0	0	0	8654	0	0	0	0	16508	0	0	0	0	6610	0	0	0	1
3	242667_at	4	187004091		T	A	ExAC	PASS	NA	ENSG00000164342.8	ENST00000296795.3	p.Asn417Lys	p.Asn417Lys	c.1251T>A	missense_variant	Uncertain significance	1464750		3	121108	2.47713	0	0	0	10284	0	0	0	0	11566	0	0	0	0	8654	0	0	0	0	16508	0	0	0	0	6610	0	0	0	3
3	242667_at	4	187004101		A	G	ExAC	PASS	NA	ENSG00000164342.8	ENST00000296795.3	p.Lys421Glu	p.Lys421Glu	c.1261A>G	missense_variant				1	121100	0.825764	0	0	0	10288	0	0	0	0	11566	0	0	0	0	8654	0	0	0	0	16508	0	0	0	0	6610	0	0	0	1
3	242667_at	4	187004124	rs148445556	T	G	ExAC	PASS	NA	ENSG00000164342.8	ENST00000296795.3	p.Ser428Ser	p.Ser428Ser	c.1284T>G	synonymous_variant	Benign	715345		31	121114	255957	0	0	30	10322	0.00290641	0	0	1	11564	8.64753e-05	0	0	0	8652	0	0	0	0	16508	0	0	0	0	6608	0	0	0	0
3	242667_at	4	187004125		T	G	ExAC	PASS	NA	ENSG00000164342.8	ENST00000296795.3	p.Trp429Gly	p.Trp429Gly	c.1285T>G	missense_variant				1	121114	0.825668	0	0	0	10320	0	0	0	0	11564	0	0	0	0	8654	0	0	0	1	16508	6.05767e-05	0	0	0	6608	0	0	0	0
3	242667_at	4	187004135	rs145303119	A	G	ExAC	PASS	NA	ENSG00000164342.8	ENST00000296795.3	p.His432Arg	p.His432Arg	c.1295A>G	missense_variant	Likely benign	746638		42	121126	346746	0	0	3	10324	0.000290585	0	0	2	11568	0.000172891	0	0	36	8654	0.00415993	0	0	0	16508	0	0	0	0	6610	0	0	0	1
3	242667_at	4	187004136	rs150580873	C	T	ExAC	PASS	NA	ENSG00000164342.8	ENST00000296795.3	p.His432His	p.His432His	c.1296C>T	synonymous_variant	Likely benign	746990		1	121124	0.008256	0	0	1	10324	9.68617e-05	0	0	0	11568	0	0	0	0	8654	0	0	0	0	16506	0	0	0	0	6610	0	0	0	0
3	242667_at	4	187004141		A	G	ExAC	PASS	NA	ENSG00000164342.8	ENST00000296795.3	p.Glu434Gly	p.Glu434Gly	c.1301A>G	missense_variant	Uncertain significance	1392925		1	121128	0.825573	0	0	0	10328	0	0	0	0	11568	0	0	0	0	8652	0	0	0	0	16508	0	0	0	0	6610	0	0	0	1
3	242667_at	4	187004143		G	A	ExAC	PASS	NA	ENSG00000164342.8	ENST00000296795.3	p.Val435Ile	p.Val435Ile	c.1303G>A	missense_variant				4	121132	3.30218	0	0	0	10326	0	0	0	0	11568	0	0	0	0	8654	0	0	0	0	16508	0	0	0	0	6610	0	0	0	4
3	242667_at	4	187004146		C	T	ExAC	PASS	NA	ENSG00000164342.8	ENST00000296795.3	p.Leu436Phe	p.Leu436Phe	c.1306C>T	missense_variant				1	121134	0.825532	0	0	0	10324	0	0	0	0	11568	0	0	0	0	8654	0	0	0	1	16508	6.05767e-05	0	0	0	6610	0	0	0	0
3	242667_at	4	187004158		C	T	ExAC	PASS	NA	ENSG00000164342.8	ENST00000296795.3	p.Leu440Phe	p.Leu440Phe	c.1318C>T	missense_variant				3	121140	2.47647	0	0	0	10326	0	0	0	0	11574	0	0	0	0	8654	0	0	0	0	16510	0	0	0	3	6610	0.000453858	0	0	0
3	242667_at	4	187004161		A	G	ExAC	PASS	NA	ENSG00000164342.8	ENST00000296795.3	p.Asn441Asp	p.Asn441Asp	c.1321A>G	missense_variant				1	121146	0.082545	0	0	0	10324	0	0	0	0	11574	0	0	0	0	8654	0	0	0	1	16512	6.0562e-05	0	0	0	6610	0	0	0	0
3	242667_at	4	187004180		T	A	ExAC	PASS	NA	ENSG00000164342.8	ENST00000296795.3	p.Leu447His	p.Leu447His	c.1340T>A	missense_variant	Uncertain significance	2193116		3	121132	2.47664	0	0	0	10304	0	0	0	0	11574	0	0	0	0	8654	0	0	0	0	16510	0	0	0	0	6612	0	0	0	3
3	242667_at	4	187004181		C	CA	ExAC	PASS	NA	ENSG00000164342.8	ENST00000296795.3	p.Thr448AsnfsTer26	p.Thr448AsnfsTer26	c.1342dupA	frameshift_variant				1	121138	0.825505	0	0	0	10306	0	0	0	0	11574	0	0	0	0	8654	0	0	0	0	16512	0	0	0	0	6614	0	0	0	1
3	242667_at	4	187004192		A	T	ExAC	PASS	NA	ENSG00000164342.8	ENST00000296795.3	p.Glu451Val	p.Glu451Val	c.1352A>T	missense_variant				1	121102	0.082575	0	0	1	10280	9.72763e-05	0	0	0	11574	0	0	0	0	8654	0	0	0	0	16512	0	0	0	0	6614	0	0	0	0
3	242667_at	4	187004194		T	C	ExAC	PASS	NA	ENSG00000164342.8	ENST00000296795.3	p.Trp452Arg	p.Trp452Arg	c.1354T>C	missense_variant				2	121086	1.65172	0	0	0	10276	0	0	0	0	11574	0	0	0	0	8654	0	0	0	0	16510	0	0	0	0	6614	0	0	0	2
3	242667_at	4	187004217	rs3775290	C	T	ExAC	PASS	NA	ENSG00000164342.8	ENST00000296795.3	p.Phe459Phe	p.Phe459Phe	c.1377C>T	synonymous_variant	Benign	403543		36399	121038	30072374	5608	0	2044	10234	0.199726	193	0	4123	11560	0.356661	752	0	2833	8644	0.327742	445	0	5256	16504	0.318468	842	0	1991	6614	0.301028	302	0	19896
3	242667_at	4	187004218	rs144550375	G	A	ExAC	PASS	NA	ENSG00000164342.8	ENST00000296795.3	p.Glu460Lys	p.Glu460Lys	c.1378G>A	missense_variant	Uncertain significance	639925		6	120966	4.96007	0	0	5	10204	0.000490004	0	0	0	11570	0	0	0	0	8652	0	0	0	0	16510	0	0	0	0	6614	0	0	0	1
3	242667_at	4	187004221		A	G	ExAC	PASS	NA	ENSG00000164342.8	ENST00000296795.3	p.Ile461Val	p.Ile461Val	c.1381A>G	missense_variant				1	120956	0.826747	0	0	0	10198	0	0	0	0	11570	0	0	0	0	8654	0	0	0	0	16510	0	0	0	0	6614	0	0	0	1
3	242667_at	4	187004258		G	A	ExAC	PASS	NA	ENSG00000164342.8	ENST00000296795.3	p.Arg473Lys	p.Arg473Lys	c.1418G>A	missense_variant				4	120756	3.31246	0	0	0	10118	0	0	0	0	11570	0	0	0	0	8654	0	0	0	0	16510	0	0	0	0	6614	0	0	0	4
3	242667_at	4	187004264		C	G	ExAC	PASS	NA	ENSG00000164342.8	ENST00000296795.3	p.Ser475Cys	p.Ser475Cys	c.1424C>G	missense_variant				1	120752	0.828144	0	0	1	10108	9.89315e-05	0	0	0	11572	0	0	0	0	8654	0	0	0	0	16510	0	0	0	0	6614	0	0	0	0
3	242667_at	4	187004278		C	T	ExAC	PASS	NA	ENSG00000164342.8	ENST00000296795.3	p.Pro480Ser	p.Pro480Ser	c.1438C>T	missense_variant				6	120718	4.97026	0	0	0	10082	0	0	0	0	11574	0	0	0	5	8652	0.000577901	0	0	0	16510	0	0	0	0	6614	0	0	0	1
3	242667_at	4	187004283		C	G	ExAC	PASS	NA	ENSG00000164342.8	ENST00000296795.3	p.Ser481Arg	p.Ser481Arg	c.1443C>G	missense_variant				1	120728	0.828308	0	0	1	10090	9.9108e-05	0	0	0	11574	0	0	0	0	8652	0	0	0	0	16508	0	0	0	0	6614	0	0	0	0
3	242667_at	4	187004291		G	A	ExAC	PASS	NA	ENSG00000164342.8	ENST00000296795.3	p.Arg484Gln	p.Arg484Gln	c.1451G>A	missense_variant				4	120740	0.33129	0	0	0	10086	0	0	0	1	11574	8.64006e-05	0	0	1	8654	0.000115554	0	0	2	16508	0.000121153	0	0	0	6614	0	0	0	0
3	242667_at	4	187004301		C	T	ExAC	PASS	NA	ENSG00000164342.8	ENST00000296795.3	p.Leu487Leu	p.Leu487Leu	c.1461C>T	synonymous_variant				12	120744	9.93838	0	0	0	10070	0	0	0	12	11576	0.00103663	0	0	0	8654	0	0	0	0	16506	0	0	0	0	6614	0	0	0	0
3	242667_at	4	187004302		C	G	ExAC	PASS	NA	ENSG00000164342.8	ENST00000296795.3	p.Arg488Gly	p.Arg488Gly	c.1462C>G	missense_variant				1	120748	0.828171	0	0	0	10062	0	0	0	1	11576	8.63856e-05	0	0	0	8654	0	0	0	0	16510	0	0	0	0	6614	0	0	0	0
3	242667_at	4	187004302		C	T	ExAC	PASS	NA	ENSG00000164342.8	ENST00000296795.3	p.Arg488Ter	p.Arg488Ter	c.1462C>T	stop_gained	Uncertain significance	1437338		1	120748	0.828171	0	0	0	10062	0	0	0	0	11576	0	0	0	1	8654	0.000115554	0	0	0	16510	0	0	0	0	6614	0	0	0	0
3	242667_at	4	187004303		G	A	ExAC	PASS	NA	ENSG00000164342.8	ENST00000296795.3	p.Arg488Gln	p.Arg488Gln	c.1463G>A	missense_variant				4	120764	3.31225	0	0	0	10070	0	0	0	3	11576	0.000259157	0	0	1	8654	0.000115554	0	0	0	16506	0	0	0	0	6614	0	0	0	0
3	242667_at	4	187004307		G	T	ExAC	PASS	NA	ENSG00000164342.8	ENST00000296795.3	p.Arg489Ser	p.Arg489Ser	c.1467G>T	missense_variant				1	120826	0.827636	0	0	0	10092	0	0	0	0	11576	0	0	0	0	8654	0	0	0	0	16508	0	0	0	0	6614	0	0	0	1
3	242667_at	4	187004308		G	T	ExAC	PASS	NA	ENSG00000164342.8	ENST00000296795.3	p.Val490Leu	p.Val490Leu	c.1468G>T	missense_variant	Uncertain significance	1045374		7	120834	5.79307	0	0	1	10094	9.90688e-05	0	0	0	11576	0	0	0	0	8654	0	0	0	0	16508	0	0	0	0	6614	0	0	0	6
3	242667_at	4	187004308		G	C	ExAC	PASS	NA	ENSG00000164342.8	ENST00000296795.3	p.Val490Leu	p.Val490Leu	c.1468G>C	missense_variant				1	120834	0.827582	0	0	0	10094	0	0	0	0	11576	0	0	0	1	8654	0.000115554	0	0	0	16508	0	0	0	0	6614	0	0	0	0
3	242667_at	4	187004311		G	A	ExAC	PASS	NA	ENSG00000164342.8	ENST00000296795.3	p.Ala491Thr	p.Ala491Thr	c.1471G>A	missense_variant	Uncertain significance	571537		6	120868	4.96409	0	0	0	10104	0	0	0	0	11574	0	0	0	0	8654	0	0	0	0	16508	0	0	0	0	6614	0	0	0	6
3	242667_at	4	187004322		T	G	ExAC	PASS	NA	ENSG00000164342.8	ENST00000296795.3	p.Asn494Lys	p.Asn494Lys	c.1482T>G	missense_variant				1	120968	0.826665	0	0	1	10140	9.86193e-05	0	0	0	11576	0	0	0	0	8652	0	0	0	0	16508	0	0	0	0	6614	0	0	0	0
3	242667_at	4	187004329		A	G	ExAC	PASS	NA	ENSG00000164342.8	ENST00000296795.3	p.Ser497Gly	p.Ser497Gly	c.1489A>G	missense_variant	Uncertain significance	537920		8	121068	6.60786	0	0	0	10198	0	0	0	0	11576	0	0	0	0	8652	0	0	0	0	16510	0	0	0	0	6614	0	0	0	8
3	242667_at	4	187004331		C	T	ExAC	PASS	NA	ENSG00000164342.8	ENST00000296795.3	p.Ser497Ser	p.Ser497Ser	c.1491C>T	synonymous_variant				1	121096	0.825791	0	0	0	10210	0	0	0	0	11576	0	0	0	1	8652	0.00011558	0	0	0	16508	0	0	0	0	6614	0	0	0	0
3	242667_at	4	187004335		C	T	ExAC	PASS	NA	ENSG00000164342.8	ENST00000296795.3	p.Pro499Ser	p.Pro499Ser	c.1495C>T	missense_variant				1	121140	0.825491	0	0	0	10220	0	0	0	0	11576	0	0	0	1	8652	0.00011558	0	0	0	16510	0	0	0	0	6614	0	0	0	0
3	242667_at	4	187004337		T	G	ExAC	PASS	NA	ENSG00000164342.8	ENST00000296795.3	p.Pro499Pro	p.Pro499Pro	c.1497T>G	synonymous_variant				1	121158	0.825369	0	0	0	10236	0	0	0	0	11576	0	0	0	0	8652	0	0	0	1	16510	6.05694e-05	0	0	0	6614	0	0	0	0
3	242667_at	4	187004338		T	C	ExAC	PASS	NA	ENSG00000164342.8	ENST00000296795.3	p.Ser500Pro	p.Ser500Pro	c.1498T>C	missense_variant	Uncertain significance	1360726		3	121158	2.47611	0	0	1	10236	9.76944e-05	0	0	1	11576	8.63856e-05	0	0	0	8652	0	0	0	0	16510	0	0	0	0	6614	0	0	0	1
3	242667_at	4	187004356		C	T	ExAC	PASS	NA	ENSG00000164342.8	ENST00000296795.3	p.Arg506Cys	p.Arg506Cys	c.1516C>T	missense_variant				1	121258	0.824688	0	0	0	10292	0	0	0	0	11578	0	0	0	0	8652	0	0	0	1	16512	6.0562e-05	0	0	0	6614	0	0	0	0
3	242667_at	4	187004357		G	A	ExAC	PASS	NA	ENSG00000164342.8	ENST00000296795.3	p.Arg506His	p.Arg506His	c.1517G>A	missense_variant	Uncertain significance	1355274		5	121266	4.12317	0	0	0	10300	0	0	0	5	11578	0.000431854	0	0	0	8652	0	0	0	0	16512	0	0	0	0	6614	0	0	0	0
3	242667_at	4	187004366		C	G	ExAC	PASS	NA	ENSG00000164342.8	ENST00000296795.3	p.Thr509Ser	p.Thr509Ser	c.1526C>G	missense_variant				1	121300	0.824402	0	0	0	10318	0	0	0	0	11578	0	0	0	0	8652	0	0	0	0	16512	0	0	0	0	6614	0	0	0	1
3	242667_at	4	187004368		A	G	ExAC	PASS	NA	ENSG00000164342.8	ENST00000296795.3	p.Ile510Val	p.Ile510Val	c.1528A>G	missense_variant	Uncertain significance	1019874		2	121312	1.64864	0	0	1	10328	9.68242e-05	0	0	0	11578	0	0	0	0	8652	0	0	0	0	16512	0	0	0	0	6614	0	0	0	1
3	242667_at	4	187004374		G	C	ExAC	PASS	NA	ENSG00000164342.8	ENST00000296795.3	p.Asp512His	p.Asp512His	c.1534G>C	missense_variant				1	121328	0.824212	0	0	0	10340	0	0	0	0	11578	0	0	0	1	8654	0.000115554	0	0	0	16512	0	0	0	0	6614	0	0	0	0
3	242667_at	4	187004377		C	T	ExAC	PASS	NA	ENSG00000164342.8	ENST00000296795.3	p.Leu513Leu	p.Leu513Leu	c.1537C>T	synonymous_variant				1	121342	0.824117	0	0	0	10350	0	0	0	0	11578	0	0	0	0	8654	0	0	0	1	16512	6.0562e-05	0	0	0	6614	0	0	0	0
3	242667_at	4	187004384		A	C	ExAC	PASS	NA	ENSG00000164342.8	ENST00000296795.3	p.Asn515Thr	p.Asn515Thr	c.1544A>C	missense_variant				1	121366	0.823954	0	0	0	10372	0	0	0	0	11578	0	0	0	0	8654	0	0	0	0	16512	0	0	0	0	6614	0	0	0	1
3	242667_at	4	187004385		C	T	ExAC	PASS	NA	ENSG00000164342.8	ENST00000296795.3	p.Asn515Asn	p.Asn515Asn	c.1545C>T	synonymous_variant				1	121368	0.082394	0	0	0	10374	0	0	0	0	11578	0	0	0	0	8654	0	0	0	0	16512	0	0	0	0	6614	0	0	0	1
3	242667_at	4	187004386		A	G	ExAC	PASS	NA	ENSG00000164342.8	ENST00000296795.3	p.Asn516Asp	p.Asn516Asp	c.1546A>G	missense_variant	Uncertain significance	1053533		2	121370	1.64785	0	0	1	10374	9.63948e-05	0	0	0	11578	0	0	0	1	8654	0.000115554	0	0	0	16512	0	0	0	0	6614	0	0	0	0
3	242667_at	4	187004401		A	G	ExAC	PASS	NA	ENSG00000164342.8	ENST00000296795.3	p.Ile521Val	p.Ile521Val	c.1561A>G	missense_variant	Uncertain significance	1983422		1	121390	0.823791	0	0	0	10394	0	0	0	0	11578	0	0	0	0	8654	0	0	0	0	16512	0	0	0	0	6614	0	0	0	1
3	242667_at	4	187004405		A	G	ExAC	PASS	NA	ENSG00000164342.8	ENST00000296795.3	p.Asn522Ser	p.Asn522Ser	c.1565A>G	missense_variant				1	121388	0.823805	0	0	0	10392	0	0	0	0	11578	0	0	0	1	8654	0.000115554	0	0	0	16512	0	0	0	0	6614	0	0	0	0
3	242667_at	4	187004410		G	A	ExAC	PASS	NA	ENSG00000164342.8	ENST00000296795.3	p.Asp524Asn	p.Asp524Asn	c.1570G>A	missense_variant				1	121394	0.823764	0	0	0	10398	0	0	0	0	11578	0	0	0	0	8654	0	0	0	0	16512	0	0	0	0	6614	0	0	0	1
3	242667_at	4	187004411		A	T	ExAC	PASS	NA	ENSG00000164342.8	ENST00000296795.3	p.Asp524Val	p.Asp524Val	c.1571A>T	missense_variant	Uncertain significance	1390839		1	121396	0.082375	0	0	0	10400	0	0	0	0	11578	0	0	0	0	8654	0	0	0	0	16512	0	0	0	0	6614	0	0	0	1
3	242667_at	4	187004418		G	A	ExAC	PASS	NA	ENSG00000164342.8	ENST00000296795.3	p.Leu526Leu	p.Leu526Leu	c.1578G>A	synonymous_variant				1	121402	0.082371	0	0	0	10404	0	0	0	0	11578	0	0	0	0	8654	0	0	0	1	16512	6.0562e-05	0	0	0	6614	0	0	0	0
3	242667_at	4	187004425		C	T	ExAC	PASS	NA	ENSG00000164342.8	ENST00000296795.3	p.Leu529Phe	p.Leu529Phe	c.1585C>T	missense_variant	Likely benign	747532		9	121404	7.41326	0	0	0	10404	0	0	0	0	11578	0	0	0	0	8654	0	0	0	0	16512	0	0	0	0	6614	0	0	0	9
3	242667_at	4	187004426		T	C	ExAC	PASS	NA	ENSG00000164342.8	ENST00000296795.3	p.Leu529Pro	p.Leu529Pro	c.1586T>C	missense_variant				1	121404	0.823696	0	0	0	10404	0	0	0	0	11578	0	0	0	0	8654	0	0	0	1	16512	6.0562e-05	0	0	0	6614	0	0	0	0
3	242667_at	4	187004428		G	A	ExAC	PASS	NA	ENSG00000164342.8	ENST00000296795.3	p.Glu530Lys	p.Glu530Lys	c.1588G>A	missense_variant				1	121402	0.082371	0	0	0	10404	0	0	0	0	11578	0	0	0	0	8654	0	0	0	1	16512	6.0562e-05	0	0	0	6614	0	0	0	0
3	242667_at	4	187004435		T	C	ExAC	PASS	NA	ENSG00000164342.8	ENST00000296795.3	p.Leu532Pro	p.Leu532Pro	c.1595T>C	missense_variant				1	121404	0.823696	0	0	0	10404	0	0	0	0	11578	0	0	0	0	8654	0	0	0	0	16512	0	0	0	0	6614	0	0	0	1
3	242667_at	4	187004440		A	G	ExAC	PASS	NA	ENSG00000164342.8	ENST00000296795.3	p.Ile534Val	p.Ile534Val	c.1600A>G	missense_variant				1	121402	0.082371	0	0	0	10402	0	0	0	1	11578	8.63707e-05	0	0	0	8654	0	0	0	0	16512	0	0	0	0	6614	0	0	0	0
3	242667_at	4	187004445		C	T	ExAC	PASS	NA	ENSG00000164342.8	ENST00000296795.3	p.Leu535Leu	p.Leu535Leu	c.1605C>T	synonymous_variant	Likely benign	1118703		4	121400	3.29489	0	0	0	10400	0	0	0	4	11578	0.000345483	0	0	0	8654	0	0	0	0	16512	0	0	0	0	6614	0	0	0	0
3	242667_at	4	187004453		A	C	ExAC	PASS	NA	ENSG00000164342.8	ENST00000296795.3	p.Gln538Pro	p.Gln538Pro	c.1613A>C	missense_variant	Uncertain significance	845774		2	121398	1.64747	0	0	0	10400	0	0	0	0	11578	0	0	0	0	8654	0	0	0	0	16510	0	0	0	0	6614	0	0	0	2
3	242667_at	4	187004454		G	A	ExAC	PASS	NA	ENSG00000164342.8	ENST00000296795.3	p.Gln538Gln	p.Gln538Gln	c.1614G>A	synonymous_variant				1	121396	0.082375	0	0	0	10400	0	0	0	0	11578	0	0	0	0	8654	0	0	0	0	16510	0	0	0	0	6614	0	0	0	1
3	242667_at	4	187004456		A	G	ExAC	PASS	NA	ENSG00000164342.8	ENST00000296795.3	p.His539Arg	p.His539Arg	c.1616A>G	missense_variant				2	121398	1.64747	0	0	0	10402	0	0	0	0	11578	0	0	0	1	8654	0.000115554	0	0	1	16510	6.05694e-05	0	0	0	6614	0	0	0	0
3	242667_at	4	187004484	rs147873871	C	T	ExAC	PASS	NA	ENSG00000164342.8	ENST00000296795.3	p.His548His	p.His548His	c.1644C>T	synonymous_variant	Likely benign	1542297		6	121392	4.94267	0	0	4	10394	0.000384837	0	0	0	11578	0	0	0	1	8654	0.000115554	0	0	0	16510	0	0	0	0	6614	0	0	0	1
3	242667_at	4	187004485		G	A	ExAC	PASS	NA	ENSG00000164342.8	ENST00000296795.3	p.Ala549Thr	p.Ala549Thr	c.1645G>A	missense_variant				1	121382	0.823845	0	0	0	10392	0	0	0	0	11578	0	0	0	0	8654	0	0	0	0	16510	0	0	0	0	6614	0	0	0	1
3	242667_at	4	187004486		C	T	ExAC	PASS	NA	ENSG00000164342.8	ENST00000296795.3	p.Ala549Val	p.Ala549Val	c.1646C>T	missense_variant				1	121390	0.823791	0	0	0	10394	0	0	0	0	11578	0	0	0	0	8654	0	0	0	1	16510	6.05694e-05	0	0	0	6614	0	0	0	0
3	242667_at	4	187004496		T	G	ExAC	PASS	NA	ENSG00000164342.8	ENST00000296795.3	p.Gly552Gly	p.Gly552Gly	c.1656T>G	synonymous_variant				1	121380	0.823859	0	0	0	10390	0	0	0	0	11574	0	0	0	0	8654	0	0	0	0	16510	0	0	0	0	6614	0	0	0	1
3	242667_at	4	187004500	rs121434431	C	T	ExAC	PASS	NA	ENSG00000164342.8	ENST00000296795.3	p.Pro554Ser	p.Pro554Ser	c.1660C>T	missense_variant	Uncertain significance	6662		55	121382	453115	0	0	3	10392	0.000288684	0	0	1	11574	8.64006e-05	0	0	0	8654	0	0	0	1	16508	6.05767e-05	0	0	3	6614	0.000453583	0	0	47
3	242667_at	4	187004507		A	G	ExAC	PASS	NA	ENSG00000164342.8	ENST00000296795.3	p.Tyr556Cys	p.Tyr556Cys	c.1667A>G	missense_variant				1	121380	0.823859	0	0	0	10392	0	0	0	0	11574	0	0	0	0	8654	0	0	0	0	16508	0	0	0	0	6614	0	0	0	1
3	242667_at	4	187004517	rs35617964	G	A	ExAC	PASS	NA	ENSG00000164342.8	ENST00000296795.3	p.Lys559Lys	p.Lys559Lys	c.1677G>A	synonymous_variant	Benign	470477		442	121376	3641577	10	0	411	10390	0.0395573	10	0	13	11574	0.00112321	0	0	0	8654	0	0	0	3	16508	0.00018173	0	0	0	6614	0	0	0	14
3	242667_at	4	187004523		G	T	ExAC	PASS	NA	ENSG00000164342.8	ENST00000296795.3	p.Leu561Leu	p.Leu561Leu	c.1683G>T	synonymous_variant				1	121368	0.082394	0	0	0	10386	0	0	0	0	11574	0	0	0	0	8654	0	0	0	0	16506	0	0	0	0	6614	0	0	0	1
3	242667_at	4	187004523		G	A	ExAC	PASS	NA	ENSG00000164342.8	ENST00000296795.3	p.Leu561Leu	p.Leu561Leu	c.1683G>A	synonymous_variant	Benign	744910		88	121368	725068	1	0	0	10386	0	0	0	4	11574	0.000345602	0	0	0	8654	0	0	0	78	16506	0.00472555	1	0	0	6614	0	0	0	3
3	242667_at	4	187004524	rs149184129	T	C	ExAC	PASS	NA	ENSG00000164342.8	ENST00000296795.3	p.Ser562Pro	p.Ser562Pro	c.1684T>C	missense_variant	Uncertain significance	1011967		8	121374	0.65912	0	0	8	10386	0.000770268	0	0	0	11574	0	0	0	0	8654	0	0	0	0	16508	0	0	0	0	6614	0	0	0	0
3	242667_at	4	187004533		C	T	ExAC	PASS	NA	ENSG00000164342.8	ENST00000296795.3	p.His565Tyr	p.His565Tyr	c.1693C>T	missense_variant				1	121370	0.823927	0	0	0	10382	0	0	0	0	11574	0	0	0	1	8654	0.000115554	0	0	0	16506	0	0	0	0	6614	0	0	0	0
3	242667_at	4	187004538	rs143330461	C	T	ExAC	PASS	NA	ENSG00000164342.8	ENST00000296795.3	p.Ile566Ile	p.Ile566Ile	c.1698C>T	synonymous_variant	Likely benign	2170950		1	121366	0.823954	0	0	0	10380	0	0	0	0	11574	0	0	0	0	8654	0	0	0	0	16504	0	0	0	0	6614	0	0	0	1
3	242667_at	4	187004539		C	G	ExAC	PASS	NA	ENSG00000164342.8	ENST00000296795.3	p.Leu567Val	p.Leu567Val	c.1699C>G	missense_variant				3	121364	0.24719	0	0	0	10378	0	0	0	0	11574	0	0	0	0	8654	0	0	0	3	16504	0.000181774	0	0	0	6614	0	0	0	0
3	242667_at	4	187004544	rs35111588	C	T	ExAC	PASS	NA	ENSG00000164342.8	ENST00000296795.3	p.Asn568Asn	p.Asn568Asn	c.1704C>T	synonymous_variant	Benign	470478		1911	121354	15747318	161	0	1765	10376	0.170104	158	0	96	11574	0.00829445	3	0	0	8654	0	0	0	8	16500	0.000484848	0	0	0	6614	0	0	0	32
3	242667_at	4	187004553		C	T	ExAC	PASS	NA	ENSG00000164342.8	ENST00000296795.3	p.Ser571Ser	p.Ser571Ser	c.1713C>T	synonymous_variant	Likely benign	1619493		1	121302	0.824389	0	0	0	10352	0	0	0	0	11574	0	0	0	0	8650	0	0	0	0	16490	0	0	0	0	6614	0	0	0	1
3	242667_at	4	187004555		A	G	ExAC	PASS	NA	ENSG00000164342.8	ENST00000296795.3	p.Asn572Ser	p.Asn572Ser	c.1715A>G	missense_variant				1	121294	0.824443	0	0	0	10348	0	0	0	0	11574	0	0	0	0	8654	0	0	0	0	16486	0	0	0	0	6614	0	0	0	1
3	242667_at	4	187004556	rs140712645	C	T	ExAC	PASS	NA	ENSG00000164342.8	ENST00000296795.3	p.Asn572Asn	p.Asn572Asn	c.1716C>T	synonymous_variant	Likely benign	470479		22	121290	181383	0	0	3	10346	0.000289967	0	0	8	11574	0.000691204	0	0	0	8654	0	0	0	0	16484	0	0	0	2	6614	0.000302389	0	0	9
3	242667_at	4	187004557		G	A	ExAC	PASS	NA	ENSG00000164342.8	ENST00000296795.3	p.Gly573Ser	p.Gly573Ser	c.1717G>A	missense_variant	Uncertain significance	2276049		4	121288	3.29794	0	0	0	10348	0	0	0	0	11574	0	0	0	3	8654	0.000346661	0	0	1	16484	6.06649e-05	0	0	0	6614	0	0	0	0
3	242667_at	4	187004565		C	T	ExAC	PASS	NA	ENSG00000164342.8	ENST00000296795.3	p.Asp575Asp	p.Asp575Asp	c.1725C>T	synonymous_variant				2	121248	1.64951	0	0	1	10328	9.68242e-05	0	0	0	11576	0	0	0	0	8654	0	0	0	0	16470	0	0	0	0	6614	0	0	0	1
3	242667_at	4	187004566		G	A	ExAC	PASS	NA	ENSG00000164342.8	ENST00000296795.3	p.Glu576Lys	p.Glu576Lys	c.1726G>A	missense_variant				5	121242	4.12398	0	0	0	10322	0	0	0	5	11576	0.000431928	0	0	0	8654	0	0	0	0	16468	0	0	0	0	6614	0	0	0	0
3	242667_at	4	187004571		C	G	ExAC	PASS	NA	ENSG00000164342.8	ENST00000296795.3	p.Ile577Met	p.Ile577Met	c.1731C>G	missense_variant				1	121206	0.825042	0	0	0	10318	0	0	0	0	11576	0	0	0	0	8654	0	0	0	0	16444	0	0	0	0	6614	0	0	0	1
3	242667_at	4	187004575		G	T	ExAC	PASS	NA	ENSG00000164342.8	ENST00000296795.3	p.Val579Phe	p.Val579Phe	c.1735G>T	missense_variant				1	121158	0.825369	0	0	0	10310	0	0	0	0	11576	0	0	0	0	8654	0	0	0	0	16428	0	0	0	0	6614	0	0	0	1
3	242667_at	4	187004595		A	G	ExAC	PASS	NA	ENSG00000164342.8	ENST00000296795.3	p.Leu585Leu	p.Leu585Leu	c.1755A>G	synonymous_variant				2	120852	1.65492	0	0	0	10290	0	0	0	0	11574	0	0	0	0	8654	0	0	0	0	16208	0	0	0	0	6614	0	0	0	2
3	242667_at	4	187004602		C	T	ExAC	PASS	NA	ENSG00000164342.8	ENST00000296795.3	p.Leu588Leu	p.Leu588Leu	c.1762C>T	synonymous_variant				1	120770	0.082802	0	0	0	10288	0	0	0	1	11576	8.63856e-05	0	0	0	8654	0	0	0	0	16156	0	0	0	0	6614	0	0	0	0
3	242667_at	4	187004610	rs192543136	C	T	ExAC	PASS	NA	ENSG00000164342.8	ENST00000296795.3	p.Ile590Ile	p.Ile590Ile	c.1770C>T	synonymous_variant				1	120618	0.829064	0	0	0	10286	0	0	0	0	11572	0	0	0	1	8654	0.000115554	0	0	0	16050	0	0	0	0	6614	0	0	0	0
3	242667_at	4	187004613		C	T	ExAC	PASS	NA	ENSG00000164342.8	ENST00000296795.3	p.Ile591Ile	p.Ile591Ile	c.1773C>T	synonymous_variant	Likely benign	1085875		1	120534	0.829641	0	0	0	10280	0	0	0	0	11574	0	0	0	1	8654	0.000115554	0	0	0	15988	0	0	0	0	6614	0	0	0	0
3	242667_at	4	187004614	rs184426724	G	A	ExAC	PASS	NA	ENSG00000164342.8	ENST00000296795.3	p.Asp592Asn	p.Asp592Asn	c.1774G>A	missense_variant	Uncertain significance	641316		15	120546	124434	0	0	0	10280	0	0	0	7	11574	0.000604804	0	0	1	8654	0.000115554	0	0	1	15992	6.25313e-05	0	0	0	6614	0	0	0	4
3	242667_at	4	187004619		A	G	ExAC	PASS	NA	ENSG00000164342.8	ENST00000296795.3	p.Leu593Leu	p.Leu593Leu	c.1779A>G	synonymous_variant	Likely benign	1112782		4	120488	3.31983	0	0	4	10278	0.000389181	0	0	0	11574	0	0	0	0	8654	0	0	0	0	15954	0	0	0	0	6614	0	0	0	0
3	242667_at	4	187004623		T	G	ExAC	PASS	NA	ENSG00000164342.8	ENST00000296795.3	p.Leu595Val	p.Leu595Val	c.1783T>G	missense_variant				2	120432	1.66069	0	0	0	10276	0	0	0	2	11574	0.000172801	0	0	0	8652	0	0	0	0	15910	0	0	0	0	6614	0	0	0	0
3	242667_at	4	187004625		G	A	ExAC	PASS	NA	ENSG00000164342.8	ENST00000296795.3	p.Leu595Leu	p.Leu595Leu	c.1785G>A	synonymous_variant				2	120380	1.66141	0	0	0	10276	0	0	0	0	11574	0	0	0	0	8652	0	0	0	0	15872	0	0	0	0	6614	0	0	0	2
3	242667_at	4	187004655		C	CT	ExAC	PASS	NA	ENSG00000164342.8	ENST00000296795.3	p.Asn607Ter	p.Asn607Ter	c.1818dupT	frameshift_variant				1	120102	0.832626	0	0	0	10240	0	0	0	0	11574	0	0	0	0	8652	0	0	0	0	15678	0	0	0	0	6614	0	0	0	1
3	242667_at	4	187004670		G	A	ExAC	PASS	NA	ENSG00000164342.8	ENST00000296795.3	p.Val610Val	p.Val610Val	c.1830G>A	synonymous_variant				2	120096	1.66533	0	0	0	10194	0	0	0	0	11574	0	0	0	0	8652	0	0	0	0	15732	0	0	0	0	6614	0	0	0	2
3	242667_at	4	187004673	rs114810441	T	G	ExAC	PASS	NA	ENSG00000164342.8	ENST00000296795.3	p.Ser611Ser	p.Ser611Ser	c.1833T>G	synonymous_variant				1	120110	0.083257	0	0	1	10188	9.81547e-05	0	0	0	11576	0	0	0	0	8652	0	0	0	0	15740	0	0	0	0	6614	0	0	0	0
3	242667_at	4	187004674		C	T	ExAC	PASS	NA	ENSG00000164342.8	ENST00000296795.3	p.Leu612Leu	p.Leu612Leu	c.1834C>T	synonymous_variant	Likely benign	537927		4	120106	3.33039	0	0	0	10178	0	0	0	0	11576	0	0	0	0	8652	0	0	0	4	15744	0.000254065	0	0	0	6614	0	0	0	0
3	242667_at	4	187004685	rs189369369	G	A	ExAC	PASS	NA	ENSG00000164342.8	ENST00000296795.3	p.Leu615Leu	p.Leu615Leu	c.1845G>A	synonymous_variant				1	120108	0.832584	0	0	1	10132	9.86972e-05	0	0	0	11576	0	0	0	0	8652	0	0	0	0	15778	0	0	0	0	6614	0	0	0	0
3	242667_at	4	187004712		C	T	ExAC	PASS	NA	ENSG00000164342.8	ENST00000296795.3	p.Ser624Ser	p.Ser624Ser	c.1872C>T	synonymous_variant	Likely benign	2049017		2	120078	1.66558	0	0	0	10018	0	0	0	1	11576	8.63856e-05	0	0	0	8652	0	0	0	0	15856	0	0	0	0	6614	0	0	0	1
3	242667_at	4	187004713		G	A	ExAC	PASS	NA	ENSG00000164342.8	ENST00000296795.3	p.Val625Ile	p.Val625Ile	c.1873G>A	missense_variant	Uncertain significance	1473529		1	120090	0.832709	0	0	0	10020	0	0	0	0	11576	0	0	0	0	8652	0	0	0	0	15854	0	0	0	0	6614	0	0	0	1
3	242667_at	4	187004716		G	A	ExAC	PASS	NA	ENSG00000164342.8	ENST00000296795.3	p.Glu626Lys	p.Glu626Lys	c.1876G>A	missense_variant				2	120060	1.66583	0	0	0	10014	0	0	0	0	11576	0	0	0	2	8652	0.00023116	0	0	0	15836	0	0	0	0	6614	0	0	0	0
3	242667_at	4	187004716		GAGA	G	ExAC	PASS	NA	ENSG00000164342.8	ENST00000296795.3	p.Lys628del	p.Lys628del	c.1882_1884delAAG	inframe_deletion	Uncertain significance	2153543		1	120060	0.832917	0	0	1	10014	9.98602e-05	0	0	0	11576	0	0	0	0	8652	0	0	0	0	15836	0	0	0	0	6614	0	0	0	0
3	242667_at	4	187004721		G	C	ExAC	PASS	NA	ENSG00000164342.8	ENST00000296795.3	p.Lys627Asn	p.Lys627Asn	c.1881G>C	missense_variant				3	119976	0.25005	0	0	3	9988	0.00030036	0	0	0	11572	0	0	0	0	8652	0	0	0	0	15798	0	0	0	0	6614	0	0	0	0
3	242667_at	4	187004727		T	A	ExAC	PASS	NA	ENSG00000164342.8	ENST00000296795.3	p.Val629Val	p.Val629Val	c.1887T>A	synonymous_variant				1	119902	0.834014	0	0	1	9968	0.000100321	0	0	0	11572	0	0	0	0	8652	0	0	0	0	15750	0	0	0	0	6614	0	0	0	0
3	242667_at	4	187004730	rs145921610	C	T	ExAC	PASS	NA	ENSG00000164342.8	ENST00000296795.3	p.Phe630Phe	p.Phe630Phe	c.1890C>T	synonymous_variant	Likely benign	1115846		4	119844	3.33767	0	0	2	9952	0.000200965	0	0	1	11572	8.64155e-05	0	0	0	8652	0	0	0	1	15724	6.3597e-05	0	0	0	6614	0	0	0	0
3	242667_at	4	187004751		G	A	ExAC	PASS	NA	ENSG00000164342.8	ENST00000296795.3	p.Leu637Leu	p.Leu637Leu	c.1911G>A	synonymous_variant	Likely benign	2428391		13	119064	109185	0	0	0	9908	0	0	0	0	11564	0	0	0	0	8650	0	0	0	13	15168	0.000857068	0	0	0	6614	0	0	0	0
3	242667_at	4	187004755		G	A	ExAC	PASS	NA	ENSG00000164342.8	ENST00000296795.3	p.Glu639Lys	p.Glu639Lys	c.1915G>A	missense_variant				1	118934	0.840802	0	0	0	9906	0	0	0	0	11562	0	0	0	0	8650	0	0	0	0	15068	0	0	0	0	6614	0	0	0	1
3	242667_at	4	187004763		T	C	ExAC	PASS	NA	ENSG00000164342.8	ENST00000296795.3	p.Asp641Asp	p.Asp641Asp	c.1923T>C	synonymous_variant				1	118534	0.084364	0	0	0	9908	0	0	0	0	11562	0	0	0	0	8652	0	0	0	0	14784	0	0	0	0	6614	0	0	0	1
3	242667_at	4	187004765		T	C	ExAC	PASS	NA	ENSG00000164342.8	ENST00000296795.3	p.Met642Thr	p.Met642Thr	c.1925T>C	missense_variant				1	118464	0.844138	0	0	0	9914	0	0	0	0	11562	0	0	0	0	8652	0	0	0	0	14734	0	0	0	0	6614	0	0	0	1
3	242667_at	4	187004767	rs73025939	C	T	ExAC	PASS	NA	ENSG00000164342.8	ENST00000296795.3	p.Arg643Cys	p.Arg643Cys	c.1927C>T	missense_variant	Uncertain significance	838950		12	118236	101492	0	0	0	9916	0	0	0	0	11558	0	0	0	0	8650	0	0	0	0	14598	0	0	0	0	6614	0	0	0	12
3	242667_at	4	187004767	rs73025939	C	A	ExAC	PASS	NA	ENSG00000164342.8	ENST00000296795.3	p.Arg643Ser	p.Arg643Ser	c.1927C>A	missense_variant	Benign	470480		353	118236	2985554	7	0	330	9916	0.0332795	7	0	10	11558	0.000865202	0	0	0	8650	0	0	0	2	14598	0.000137005	0	0	0	6614	0	0	0	10
3	242667_at	4	187004768	rs150315296	G	A	ExAC	PASS	NA	ENSG00000164342.8	ENST00000296795.3	p.Arg643His	p.Arg643His	c.1928G>A	missense_variant	Uncertain significance	643822		17	118248	143766	0	0	11	9912	0.00110977	0	0	0	11558	0	0	0	0	8650	0	0	0	2	14614	0.000136855	0	0	0	6614	0	0	0	4
3	242667_at	4	187004769		C	T	ExAC	PASS	NA	ENSG00000164342.8	ENST00000296795.3	p.Arg643Arg	p.Arg643Arg	c.1929C>T	synonymous_variant				1	118064	0.846998	0	0	0	9916	0	0	0	0	11558	0	0	0	1	8648	0.000115634	0	0	0	14452	0	0	0	0	6614	0	0	0	0
3	242667_at	4	187004787		C	T	ExAC	PASS	NA	ENSG00000164342.8	ENST00000296795.3	p.Cys649Cys	p.Cys649Cys	c.1947C>T	synonymous_variant	Uncertain significance	1953773		2	117114	1.70774	0	0	0	9926	0	0	0	2	11550	0.00017316	0	0	0	8644	0	0	0	0	13762	0	0	0	0	6614	0	0	0	0
3	242667_at	4	187004790		G	A	ExAC	PASS	NA	ENSG00000164342.8	ENST00000296795.3	p.Thr650Thr	p.Thr650Thr	c.1950G>A	synonymous_variant	Likely benign	2201124		2	117080	1.70823	0	0	0	9938	0	0	0	0	11552	0	0	0	0	8646	0	0	0	1	13730	7.28332e-05	0	0	0	6614	0	0	0	1
3	242667_at	4	187004791		T	A	ExAC	PASS	NA	ENSG00000164342.8	ENST00000296795.3	p.Cys651Ser	p.Cys651Ser	c.1951T>A	missense_variant				1	117034	0.854453	0	0	0	9942	0	0	0	0	11552	0	0	0	0	8646	0	0	0	0	13694	0	0	0	0	6614	0	0	0	1
3	242667_at	4	187004808		G	A	ExAC	PASS	NA	ENSG00000164342.8	ENST00000296795.3	p.Trp656Ter	p.Trp656Ter	c.1968G>A	stop_gained				1	116438	0.858826	0	0	0	9968	0	0	0	1	11544	8.66251e-05	0	0	0	8640	0	0	0	0	13246	0	0	0	0	6614	0	0	0	0
3	242667_at	4	187004817		T	C	ExAC	PASS	NA	ENSG00000164342.8	ENST00000296795.3	p.Asn659Asn	p.Asn659Asn	c.1977T>C	synonymous_variant	Likely benign	2027060		1	116300	0.859845	0	0	0	9998	0	0	0	0	11542	0	0	0	0	8642	0	0	0	0	13134	0	0	0	0	6614	0	0	0	1
3	242667_at	4	187004817		T	G	ExAC	PASS	NA	ENSG00000164342.8	ENST00000296795.3	p.Asn659Lys	p.Asn659Lys	c.1977T>G	missense_variant				2	116300	1.71969	0	0	0	9998	0	0	0	0	11542	0	0	0	0	8642	0	0	0	2	13134	0.000152277	0	0	0	6614	0	0	0	0
3	242667_at	4	187004826	rs149490656	C	G	ExAC	PASS	NA	ENSG00000164342.8	ENST00000296795.3	p.Asn662Lys	p.Asn662Lys	c.1986C>G	missense_variant	Uncertain significance	852096		1	115962	0.862351	0	0	1	10038	9.96214e-05	0	0	0	11542	0	0	0	0	8634	0	0	0	0	12842	0	0	0	0	6614	0	0	0	0
3	242667_at	4	187004826	rs149490656	C	T	ExAC	PASS	NA	ENSG00000164342.8	ENST00000296795.3	p.Asn662Asn	p.Asn662Asn	c.1986C>T	synonymous_variant	Likely benign	719658		8	115962	6.89881	0	0	0	10038	0	0	0	7	11542	0.000606481	0	0	0	8634	0	0	0	1	12842	7.78695e-05	0	0	0	6614	0	0	0	0
3	242667_at	4	187004839		A	C	ExAC	PASS	NA	ENSG00000164342.8	ENST00000296795.3	p.Asn667His	p.Asn667His	c.1999A>C	missense_variant				1	116368	0.859343	0	0	0	10136	0	0	0	0	11542	0	0	0	0	8640	0	0	0	0	13064	0	0	0	0	6614	0	0	0	1
3	242667_at	4	187004851	rs144019953	C	T	ExAC	PASS	NA	ENSG00000164342.8	ENST00000296795.3	p.Leu671Leu	p.Leu671Leu	c.2011C>T	synonymous_variant	Likely benign	537936		31	116602	265862	0	0	1	10202	9.802e-05	0	0	1	11546	8.66101e-05	0	0	0	8634	0	0	0	2	13178	0.000151768	0	0	0	6614	0	0	0	27
3	242667_at	4	187004865		C	T	ExAC	PASS	NA	ENSG00000164342.8	ENST00000296795.3	p.Tyr675Tyr	p.Tyr675Tyr	c.2025C>T	synonymous_variant				1	117400	0.851789	0	0	0	10288	0	0	0	0	11552	0	0	0	0	8648	0	0	0	0	13702	0	0	0	0	6614	0	0	0	1
3	242667_at	4	187004866		C	T	ExAC	PASS	NA	ENSG00000164342.8	ENST00000296795.3	p.Leu676Phe	p.Leu676Phe	c.2026C>T	missense_variant				1	117514	0.850962	0	0	0	10302	0	0	0	0	11552	0	0	0	0	8648	0	0	0	0	13768	0	0	0	0	6614	0	0	0	1
3	242667_at	4	187004899		C	G	ExAC	PASS	NA	ENSG00000164342.8	ENST00000296795.3	p.Pro687Ala	p.Pro687Ala	c.2059C>G	missense_variant	Uncertain significance	1061570		5	119798	4.17369	0	0	0	10368	0	0	0	5	11570	0.000432152	0	0	0	8650	0	0	0	0	15352	0	0	0	0	6614	0	0	0	0
3	242667_at	4	187004908		C	T	ExAC	PASS	NA	ENSG00000164342.8	ENST00000296795.3	p.Leu690Phe	p.Leu690Phe	c.2068C>T	missense_variant				1	120236	0.831698	0	0	0	10366	0	0	0	0	11574	0	0	0	0	8652	0	0	0	0	15664	0	0	0	0	6614	0	0	0	1
3	242667_at	4	187004908		C	A	ExAC	PASS	NA	ENSG00000164342.8	ENST00000296795.3	p.Leu690Ile	p.Leu690Ile	c.2068C>A	missense_variant	Uncertain significance	954829		1	120236	0.831698	0	0	0	10366	0	0	0	0	11574	0	0	0	0	8652	0	0	0	0	15664	0	0	0	0	6614	0	0	0	0
3	242667_at	4	187004927		G	C	ExAC	PASS	NA	ENSG00000164342.8	ENST00000296795.3	p.Cys696Ser	p.Cys696Ser	c.2087G>C	missense_variant				1	120738	0.082824	0	0	0	10376	0	0	0	0	11576	0	0	0	0	8652	0	0	0	0	16030	0	0	0	0	6614	0	0	0	1
3	242667_at	4	187004934		C	T	ExAC	PASS	NA	ENSG00000164342.8	ENST00000296795.3	p.Asp698Asp	p.Asp698Asp	c.2094C>T	synonymous_variant				1	120854	0.827445	0	0	0	10372	0	0	0	0	11576	0	0	0	0	8652	0	0	0	1	16120	6.20347e-05	0	0	0	6614	0	0	0	0
3	242667_at	4	187004942		C	G	ExAC	PASS	NA	ENSG00000164342.8	ENST00000296795.3	p.Pro701Arg	p.Pro701Arg	c.2102C>G	missense_variant				1	120918	0.827007	0	0	0	10358	0	0	0	0	11576	0	0	0	0	8652	0	0	0	0	16176	0	0	0	0	6614	0	0	0	1
3	242667_at	4	187004942		C	T	ExAC	PASS	NA	ENSG00000164342.8	ENST00000296795.3	p.Pro701Leu	p.Pro701Leu	c.2102C>T	missense_variant	Uncertain significance	960984		2	120918	1.65401	0	0	0	10358	0	0	0	0	11576	0	0	0	0	8652	0	0	0	0	16176	0	0	0	1	6614	0.000151194	0	0	1
3	242667_at	4	187004958		C	A	ExAC	PASS	NA	ENSG00000164342.8	ENST00000296795.3	p.Phe706Leu	p.Phe706Leu	c.2118C>A	missense_variant				1	121044	0.826146	0	0	0	10348	0	0	0	0	11576	0	0	0	1	8652	0.00011558	0	0	0	16276	0	0	0	0	6614	0	0	0	0
3	242667_at	4	187004958		C	T	ExAC	PASS	NA	ENSG00000164342.8	ENST00000296795.3	p.Phe706Phe	p.Phe706Phe	c.2118C>T	synonymous_variant				1	121044	0.826146	0	0	0	10348	0	0	0	0	11576	0	0	0	0	8652	0	0	0	1	16276	6.14402e-05	0	0	0	6614	0	0	0	0
3	242667_at	4	187004959		A	G	ExAC	PASS	NA	ENSG00000164342.8	ENST00000296795.3	p.Met707Val	p.Met707Val	c.2119A>G	missense_variant				1	121054	0.826078	0	0	0	10348	0	0	0	0	11576	0	0	0	0	8652	0	0	0	1	16280	6.14251e-05	0	0	0	6614	0	0	0	0
3	242667_at	4	187004966		A	G	ExAC	PASS	NA	ENSG00000164342.8	ENST00000296795.3	p.Asn709Ser	p.Asn709Ser	c.2126A>G	missense_variant				2	121076	1.65186	0	0	0	10338	0	0	0	0	11576	0	0	0	0	8652	0	0	0	0	16304	0	0	0	0	6614	0	0	0	2
3	242667_at	4	187004969		C	G	ExAC	PASS	NA	ENSG00000164342.8	ENST00000296795.3	p.Thr710Ser	p.Thr710Ser	c.2129C>G	missense_variant				2	121068	1.65196	0	0	0	10330	0	0	0	0	11576	0	0	0	0	8652	0	0	0	0	16306	0	0	0	0	6614	0	0	0	2
3	242667_at	4	187004977		C	G	ExAC	PASS	NA	ENSG00000164342.8	ENST00000296795.3	p.Leu713Val	p.Leu713Val	c.2137C>G	missense_variant				1	121102	0.082575	0	0	0	10320	0	0	0	0	11578	0	0	0	0	8652	0	0	0	0	16342	0	0	0	0	6614	0	0	0	1
3	242667_at	4	187004979		G	A	ExAC	PASS	NA	ENSG00000164342.8	ENST00000296795.3	p.Leu713Leu	p.Leu713Leu	c.2139G>A	synonymous_variant				1	121106	0.825723	0	0	0	10320	0	0	0	0	11578	0	0	0	0	8652	0	0	0	1	16342	6.1192e-05	0	0	0	6614	0	0	0	0
3	242667_at	4	187004982		G	C	ExAC	PASS	NA	ENSG00000164342.8	ENST00000296795.3	p.Leu714Phe	p.Leu714Phe	c.2142G>C	missense_variant				1	121118	0.825641	0	0	0	10318	0	0	0	0	11578	0	0	0	0	8652	0	0	0	0	16360	0	0	0	0	6614	0	0	0	1
3	242667_at	4	187004990		T	C	ExAC	PASS	NA	ENSG00000164342.8	ENST00000296795.3	p.Ile717Thr	p.Ile717Thr	c.2150T>C	missense_variant				1	121168	0.008253	0	0	0	10312	0	0	0	0	11578	0	0	0	0	8654	0	0	0	0	16398	0	0	0	0	6614	0	0	0	1
3	242667_at	4	187004993		T	C	ExAC	PASS	NA	ENSG00000164342.8	ENST00000296795.3	p.Phe718Ser	p.Phe718Ser	c.2153T>C	missense_variant				2	121166	1.65063	0	0	0	10304	0	0	0	2	11578	0.000172741	0	0	0	8654	0	0	0	0	16404	0	0	0	0	6614	0	0	0	0
3	242667_at	4	187005012		C	T	ExAC	PASS	NA	ENSG00000164342.8	ENST00000296795.3	p.His724His	p.His724His	c.2172C>T	synonymous_variant	Likely benign	1109545		4	121226	3.29962	0	0	4	10294	0.000388576	0	0	0	11578	0	0	0	0	8654	0	0	0	0	16464	0	0	0	0	6614	0	0	0	0
3	242667_at	4	187005020		G	C	ExAC	PASS	NA	ENSG00000164342.8	ENST00000296795.3	p.Gly727Ala	p.Gly727Ala	c.2180G>C	missense_variant				2	121234	0.16497	0	0	2	10288	0.000194401	0	0	0	11578	0	0	0	0	8654	0	0	0	0	16478	0	0	0	0	6614	0	0	0	0
3	242667_at	4	187005026		G	A	ExAC	PASS	NA	ENSG00000164342.8	ENST00000296795.3	p.Arg729Lys	p.Arg729Lys	c.2186G>A	missense_variant	Uncertain significance	1487693		1	121236	0.824838	0	0	0	10288	0	0	0	1	11578	8.63707e-05	0	0	0	8654	0	0	0	0	16480	0	0	0	0	6614	0	0	0	0
3	242667_at	4	187005034		T	C	ExAC	PASS	NA	ENSG00000164342.8	ENST00000296795.3	p.Phe732Leu	p.Phe732Leu	c.2194T>C	missense_variant	Uncertain significance	2159353		2	121246	1.64954	0	0	0	10282	0	0	0	0	11578	0	0	0	0	8654	0	0	0	0	16494	0	0	0	0	6614	0	0	0	2
3	242667_at	4	187005038		A	G	ExAC	PASS	NA	ENSG00000164342.8	ENST00000296795.3	p.Tyr733Cys	p.Tyr733Cys	c.2198A>G	missense_variant	Uncertain significance	1394241		1	121248	0.824756	0	0	0	10282	0	0	0	0	11578	0	0	0	0	8654	0	0	0	0	16496	0	0	0	0	6614	0	0	0	1
3	242667_at	4	187005049	rs5743318	T	A	ExAC	PASS	NA	ENSG00000164342.8	ENST00000296795.3	p.Ser737Thr	p.Ser737Thr	c.2209T>A	missense_variant	Benign	470481		360	121250	2969072	6	0	341	10282	0.0331648	6	0	16	11578	0.00138193	0	0	0	8654	0	0	0	1	16500	6.06061e-05	0	0	0	6614	0	0	0	1
3	242667_at	4	187005057	rs116269970	T	C	ExAC	PASS	NA	ENSG00000164342.8	ENST00000296795.3	p.His739His	p.His739His	c.2217T>C	synonymous_variant	Benign	783433		31	121248	255674	0	0	28	10276	0.0027248	0	0	3	11578	0.000259112	0	0	0	8654	0	0	0	0	16506	0	0	0	0	6614	0	0	0	0
3	242667_at	4	187005059		G	C	ExAC	PASS	NA	ENSG00000164342.8	ENST00000296795.3	p.Arg740Pro	p.Arg740Pro	c.2219G>C	missense_variant				1	121246	0.824769	0	0	0	10278	0	0	0	0	11578	0	0	0	0	8654	0	0	0	1	16506	6.0584e-05	0	0	0	6614	0	0	0	0
3	242667_at	4	187005064	rs147431766	C	T	ExAC	PASS	NA	ENSG00000164342.8	ENST00000296795.3	p.Leu742Phe	p.Leu742Phe	c.2224C>T	missense_variant	Benign	1170782		183	121246	1509328	1	0	0	10272	0	0	0	0	11578	0	0	0	0	8654	0	0	0	0	16508	0	0	0	103	6614	0.015573	1	0	76
3	242667_at	4	187005067		G	A	ExAC	PASS	NA	ENSG00000164342.8	ENST00000296795.3	p.Gly743Ser	p.Gly743Ser	c.2227G>A	missense_variant				4	121240	3.29924	0	0	0	10268	0	0	0	0	11578	0	0	0	0	8654	0	0	0	4	16506	0.000242336	0	0	0	6614	0	0	0	0
3	242667_at	4	187005080		TAGAC	T	ExAC	PASS	NA	ENSG00000164342.8	ENST00000296795.3	p.Thr751AsnfsTer9	p.Thr751AsnfsTer9	c.2252_2255delCAGA	frameshift_variant	Uncertain significance	1437550		6	121232	4.94919	0	0	0	10264	0	0	0	1	11578	8.63707e-05	0	0	1	8654	0.000115554	0	0	2	16508	0.000121153	0	0	0	6614	0	0	0	2
3	242667_at	4	187005081		A	T	ExAC	PASS	NA	ENSG00000164342.8	ENST00000296795.3	p.Ile747Ile	p.Ile747Ile	c.2241A>T	synonymous_variant				1	121216	0.824974	0	0	1	10256	9.75039e-05	0	0	0	11576	0	0	0	0	8652	0	0	0	0	16504	0	0	0	0	6614	0	0	0	0
3	242667_at	4	187005083		A	G	ExAC	PASS	NA	ENSG00000164342.8	ENST00000296795.3	p.Asp748Gly	p.Asp748Gly	c.2243A>G	missense_variant				1	121226	0.824906	0	0	0	10262	0	0	0	1	11576	8.63856e-05	0	0	0	8654	0	0	0	0	16506	0	0	0	0	6614	0	0	0	0
3	242667_at	4	187005084		C	A	ExAC	PASS	NA	ENSG00000164342.8	ENST00000296795.3	p.Asp748Glu	p.Asp748Glu	c.2244C>A	missense_variant				1	121226	0.824906	0	0	0	10262	0	0	0	0	11578	0	0	0	1	8654	0.000115554	0	0	0	16504	0	0	0	0	6614	0	0	0	0
3	242667_at	4	187005098		A	C	ExAC	PASS	NA	ENSG00000164342.8	ENST00000296795.3	p.Gln753Pro	p.Gln753Pro	c.2258A>C	missense_variant				1	121240	0.082481	0	0	0	10262	0	0	0	0	11578	0	0	0	0	8654	0	0	0	0	16510	0	0	0	0	6614	0	0	0	1
3	242667_at	4	187005100		T	C	ExAC	PASS	NA	ENSG00000164342.8	ENST00000296795.3	p.Phe754Leu	p.Phe754Leu	c.2260T>C	missense_variant	Uncertain significance	1001571		1	121230	0.824878	0	0	0	10260	0	0	0	1	11578	8.63707e-05	0	0	0	8654	0	0	0	0	16506	0	0	0	0	6614	0	0	0	0
3	242667_at	4	187005108		T	C	ExAC	PASS	NA	ENSG00000164342.8	ENST00000296795.3	p.Tyr756Tyr	p.Tyr756Tyr	c.2268T>C	synonymous_variant				1	121240	0.082481	0	0	0	10262	0	0	0	0	11578	0	0	0	0	8654	0	0	0	0	16510	0	0	0	0	6614	0	0	0	1
3	242667_at	4	187005115		T	C	ExAC	PASS	NA	ENSG00000164342.8	ENST00000296795.3	p.Tyr759His	p.Tyr759His	c.2275T>C	missense_variant				2	121240	1.64962	0	0	0	10266	0	0	0	0	11578	0	0	0	0	8654	0	0	0	2	16504	0.000121183	0	0	0	6614	0	0	0	0
3	242667_at	4	187005123		T	C	ExAC	PASS	NA	ENSG00000164342.8	ENST00000296795.3	p.Ile761Ile	p.Ile761Ile	c.2283T>C	synonymous_variant				1	121232	0.824865	0	0	0	10260	0	0	0	0	11578	0	0	0	0	8654	0	0	0	0	16506	0	0	0	0	6614	0	0	0	1
3	242667_at	4	187005131	rs142813217	A	G	ExAC	PASS	NA	ENSG00000164342.8	ENST00000296795.3	p.Tyr764Cys	p.Tyr764Cys	c.2291A>G	missense_variant	Uncertain significance	1025620		8	121238	6.59859	0	0	8	10260	0.000779727	0	0	0	11578	0	0	0	0	8654	0	0	0	0	16510	0	0	0	0	6614	0	0	0	0
3	242667_at	4	187005147		G	A	ExAC	PASS	NA	ENSG00000164342.8	ENST00000296795.3	p.Trp769Ter	p.Trp769Ter	c.2307G>A	stop_gained				1	121250	0.824742	0	0	0	10272	0	0	0	0	11578	0	0	0	1	8654	0.000115554	0	0	0	16510	0	0	0	0	6614	0	0	0	0
3	242667_at	4	187005161		T	C	ExAC	PASS	NA	ENSG00000164342.8	ENST00000296795.3	p.Phe774Ser	p.Phe774Ser	c.2321T>C	missense_variant				1	121224	0.824919	0	0	0	10256	0	0	0	0	11578	0	0	0	0	8654	0	0	0	0	16510	0	0	0	0	6614	0	0	0	1
3	242667_at	4	187005164		C	A	ExAC	PASS	NA	ENSG00000164342.8	ENST00000296795.3	p.Ser775Tyr	p.Ser775Tyr	c.2324C>A	missense_variant	Uncertain significance	1018369		4	121222	3.29973	0	0	0	10254	0	0	0	0	11578	0	0	0	0	8654	0	0	0	0	16512	0	0	0	0	6614	0	0	0	4
3	242667_at	4	187005168		A	G	ExAC	PASS	NA	ENSG00000164342.8	ENST00000296795.3	p.Ser776Ser	p.Ser776Ser	c.2328A>G	synonymous_variant	Likely benign	1573088		6	121228	4.94935	0	0	6	10256	0.000585023	0	0	0	11578	0	0	0	0	8654	0	0	0	0	16512	0	0	0	0	6614	0	0	0	0
3	242667_at	4	187005188		C	T	ExAC	PASS	NA	ENSG00000164342.8	ENST00000296795.3	p.Ser783Phe	p.Ser783Phe	c.2348C>T	missense_variant				1	121212	0.825001	0	0	0	10236	0	0	0	0	11578	0	0	0	0	8654	0	0	0	0	16512	0	0	0	0	6614	0	0	0	1
3	242667_at	4	187005202		C	A	ExAC	PASS	NA	ENSG00000164342.8	ENST00000296795.3	p.Leu788Met	p.Leu788Met	c.2362C>A	missense_variant				1	121170	0.825287	0	0	0	10210	0	0	0	0	11578	0	0	0	0	8654	0	0	0	0	16512	0	0	0	0	6614	0	0	0	1
3	242667_at	4	187005204		G	T	ExAC	PASS	NA	ENSG00000164342.8	ENST00000296795.3	p.Leu788Leu	p.Leu788Leu	c.2364G>T	synonymous_variant	Likely benign	1624629		1	121162	0.825341	0	0	0	10204	0	0	0	0	11578	0	0	0	0	8654	0	0	0	0	16512	0	0	0	0	6614	0	0	0	1
3	242667_at	4	187005206		A	G	ExAC	PASS	NA	ENSG00000164342.8	ENST00000296795.3	p.Glu789Gly	p.Glu789Gly	c.2366A>G	missense_variant				2	121166	1.65063	0	0	0	10206	0	0	0	0	11578	0	0	0	0	8654	0	0	0	0	16512	0	0	0	0	6614	0	0	0	2
3	242667_at	4	187005211		A	G	ExAC	PASS	NA	ENSG00000164342.8	ENST00000296795.3	p.Arg791Gly	p.Arg791Gly	c.2371A>G	missense_variant	Uncertain significance	641529		4	121128	3.30229	0	0	4	10182	0.00039285	0	0	0	11578	0	0	0	0	8654	0	0	0	0	16512	0	0	0	0	6614	0	0	0	0
3	242667_at	4	187005224		C	T	ExAC	PASS	NA	ENSG00000164342.8	ENST00000296795.3	p.Ala795Val	p.Ala795Val	c.2384C>T	missense_variant	Uncertain significance	652556		6	121014	0.49581	0	0	1	10098	9.90295e-05	0	0	0	11578	0	0	0	5	8654	0.000577768	0	0	0	16512	0	0	0	0	6612	0	0	0	0
3	242667_at	4	187005225		G	A	ExAC	PASS	NA	ENSG00000164342.8	ENST00000296795.3	p.Ala795Ala	p.Ala795Ala	c.2385G>A	synonymous_variant	Likely benign	1152616		3	121002	0.24793	0	0	0	10092	0	0	0	0	11578	0	0	0	1	8654	0.000115554	0	0	0	16512	0	0	0	0	6612	0	0	0	2
3	242667_at	4	187005225		G	T	ExAC	PASS	NA	ENSG00000164342.8	ENST00000296795.3	p.Ala795Ala	p.Ala795Ala	c.2385G>T	synonymous_variant	Likely benign	1146200		3	121002	0.24793	0	0	0	10092	0	0	0	1	11578	8.63707e-05	0	0	0	8654	0	0	0	0	16512	0	0	0	0	6612	0	0	0	2
3	242667_at	4	187005229		GT	G	ExAC	PASS	NA	ENSG00000164342.8	ENST00000296795.3	p.Phe798LeufsTer3	p.Phe798LeufsTer3	c.2394delT	frameshift_variant	Uncertain significance	2153676		9	120962	7.44035	0	0	0	10066	0	0	0	0	11578	0	0	0	0	8654	0	0	0	8	16512	0.000484496	0	0	0	6612	0	0	0	1
3	242667_at	4	187005234		T	C	ExAC	PASS	NA	ENSG00000164342.8	ENST00000296795.3	p.Phe798Phe	p.Phe798Phe	c.2394T>C	synonymous_variant				1	120960	0.082672	0	0	0	10058	0	0	0	0	11578	0	0	0	0	8654	0	0	0	0	16510	0	0	0	0	6612	0	0	0	1
3	242667_at	4	187005239		T	A	ExAC	PASS	NA	ENSG00000164342.8	ENST00000296795.3	p.Leu800Gln	p.Leu800Gln	c.2399T>A	missense_variant				2	120904	0.16542	0	0	2	10028	0.000199442	0	0	0	11574	0	0	0	0	8654	0	0	0	0	16510	0	0	0	0	6612	0	0	0	0
3	242667_at	4	187005240		A	G	ExAC	PASS	NA	ENSG00000164342.8	ENST00000296795.3	p.Leu800Leu	p.Leu800Leu	c.2400A>G	synonymous_variant	Likely benign	1096131		1	120906	0.827089	0	0	0	10032	0	0	0	0	11572	0	0	0	0	8652	0	0	0	0	16510	0	0	0	0	6612	0	0	0	1
3	242667_at	4	187005245		C	A	ExAC	PASS	NA	ENSG00000164342.8	ENST00000296795.3	p.Ala802Glu	p.Ala802Glu	c.2405C>A	missense_variant	Uncertain significance	844956		11	120848	9.10234	0	0	0	9994	0	0	0	0	11574	0	0	0	0	8654	0	0	0	0	16510	0	0	0	0	6612	0	0	0	11
3	242667_at	4	187005246		A	G	ExAC	PASS	NA	ENSG00000164342.8	ENST00000296795.3	p.Ala802Ala	p.Ala802Ala	c.2406A>G	synonymous_variant				3	120860	2.48221	0	0	0	9998	0	0	0	0	11574	0	0	0	0	8654	0	0	0	3	16510	0.000181708	0	0	0	6612	0	0	0	0
3	242667_at	4	187005266		G	A	ExAC	PASS	NA	ENSG00000164342.8	ENST00000296795.3	p.Arg809Lys	p.Arg809Lys	c.2426G>A	missense_variant	Uncertain significance	1035243		1	120650	0.828844	0	0	0	9894	0	0	0	0	11570	0	0	0	0	8648	0	0	0	0	16508	0	0	0	0	6612	0	0	0	1
3	242667_at	4	187005273		A	T	ExAC	PASS	NA	ENSG00000164342.8	ENST00000296795.3	p.Arg811Ser	p.Arg811Ser	c.2433A>T	missense_variant				1	120600	0.829187	0	0	1	9874	0.000101276	0	0	0	11568	0	0	0	0	8652	0	0	0	0	16506	0	0	0	0	6612	0	0	0	0
3	242667_at	4	187005275		A	G	ExAC	PASS	NA	ENSG00000164342.8	ENST00000296795.3	p.Lys812Arg	p.Lys812Arg	c.2435A>G	missense_variant				5	120590	4.14628	0	0	0	9866	0	0	0	0	11568	0	0	0	0	8650	0	0	0	0	16506	0	0	0	0	6612	0	0	0	5
3	242667_at	4	187005278		T	C	ExAC	PASS	NA	ENSG00000164342.8	ENST00000296795.3	p.Ile813Thr	p.Ile813Thr	c.2438T>C	missense_variant				2	120526	1.65939	0	0	0	9848	0	0	0	0	11568	0	0	0	2	8646	0.000231321	0	0	0	16504	0	0	0	0	6612	0	0	0	0
3	242667_at	4	187005278		T	A	ExAC	PASS	NA	ENSG00000164342.8	ENST00000296795.3	p.Ile813Asn	p.Ile813Asn	c.2438T>A	missense_variant				2	120526	1.65939	0	0	0	9848	0	0	0	0	11568	0	0	0	0	8646	0	0	0	0	16504	0	0	0	0	6612	0	0	0	2
3	242667_at	4	187005298		C	G	ExAC	PASS	NA	ENSG00000164342.8	ENST00000296795.3	p.His820Asp	p.His820Asp	c.2458C>G	missense_variant				1	120308	0.008312	0	0	1	9774	0.000102312	0	0	0	11560	0	0	0	0	8642	0	0	0	0	16502	0	0	0	0	6608	0	0	0	0
3	242667_at	4	187005307		A	G	ExAC	PASS	NA	ENSG00000164342.8	ENST00000296795.3	p.Lys823Glu	p.Lys823Glu	c.2467A>G	missense_variant				1	120240	0.083167	0	0	0	9748	0	0	0	0	11558	0	0	0	0	8642	0	0	0	0	16500	0	0	0	0	6608	0	0	0	1
3	242667_at	4	187005312		C	A	ExAC	PASS	NA	ENSG00000164342.8	ENST00000296795.3	p.Asp824Glu	p.Asp824Glu	c.2472C>A	missense_variant				1	120152	0.832279	0	0	0	9728	0	0	0	0	11558	0	0	0	0	8638	0	0	0	1	16498	6.06134e-05	0	0	0	6608	0	0	0	0
3	242667_at	4	187005318	rs75983629	A	C	ExAC	PASS	NA	ENSG00000164342.8	ENST00000296795.3	p.Leu826Phe	p.Leu826Phe	c.2478A>C	missense_variant				1	120118	0.832515	0	0	0	9724	0	0	0	0	11554	0	0	0	0	8636	0	0	0	0	16494	0	0	0	0	6608	0	0	0	1
3	242667_at	4	187005326		G	C	ExAC	PASS	NA	ENSG00000164342.8	ENST00000296795.3	p.Arg829Thr	p.Arg829Thr	c.2486G>C	missense_variant				1	120024	0.833167	0	0	0	9712	0	0	0	0	11554	0	0	0	0	8630	0	0	0	1	16492	6.06355e-05	0	0	0	6606	0	0	0	0
3	242667_at	4	187005340		G	A	ExAC	PASS	NA	ENSG00000164342.8	ENST00000296795.3	c.2486+14G>A		c.2486+14G>A	intron_variant				1	119772	0.083492	0	0	0	9678	0	0	0	0	11540	0	0	0	0	8624	0	0	0	0	16474	0	0	0	0	6604	0	0	0	1
3	242667_at	4	187005343	rs189918217	A	G	ExAC	PASS	NA	ENSG00000164342.8	ENST00000296795.3	c.2486+17A>G		c.2486+17A>G	intron_variant				1	119756	0.835031	0	0	0	9680	0	0	0	0	11544	0	0	0	0	8614	0	0	0	0	16474	0	0	0	0	6604	0	0	0	1
3	242667_at	4	187005349		T	C	ExAC	PASS	NA	ENSG00000164342.8	ENST00000296795.3	c.2486+23T>C		c.2486+23T>C	intron_variant				1	119638	0.835855	0	0	0	9668	0	0	0	0	11534	0	0	0	0	8610	0	0	0	0	16464	0	0	0	0	6602	0	0	0	1
3	242667_at	4	187005370		A	G	ExAC	PASS	NA	ENSG00000164342.8	ENST00000296795.3	c.2486+44A>G		c.2486+44A>G	intron_variant				5	109194	4.57901	0	0	0	8872	0	0	0	5	10592	0.000472054	0	0	0	7678	0	0	0	0	15676	0	0	0	0	6358	0	0	0	0
3	242667_at	4	187005376	rs6830345	T	C	ExAC	PASS	NA	ENSG00000164342.8	ENST00000296795.3	c.2486+50T>C		c.2486+50T>C	intron_variant				85842	108138	793819009	34091	0	7653	8822	0.86749	3312	0	9561	10712	0.89255	4279	0	6856	7732	0.886705	3033	0	11221	15550	0.721608	4025	0	5582	6352	0.878778	2450	0	44302
3	242667_at	4	187005377		T	G	ExAC	PASS	NA	ENSG00000164342.8	ENST00000296795.3	c.2486+51T>G		c.2486+51T>G	intron_variant				3	86940	3.45066	0	0	0	7662	0	0	0	0	7938	0	0	0	0	5844	0	0	0	0	13266	0	0	0	0	5440	0	0	0	3
3	242667_at	4	187005378		T	C	ExAC	PASS	NA	ENSG00000164342.8	ENST00000296795.3	c.2486+52T>C		c.2486+52T>C	intron_variant				60	85698	700133	0	0	0	7548	0	0	0	0	7808	0	0	0	0	5776	0	0	0	1	13122	7.62079e-05	0	0	49	5360	0.00914179	0	0	8
3	242667_at	4	187005752		G	C	ExAC	PASS	NA	ENSG00000164342.8	ENST00000296795.3	c.2487-47G>C		c.2487-47G>C	intron_variant				3	57882	5.18296	0	0	0	5500	0	0	0	0	4200	0	0	0	0	3428	0	0	0	3	11198	0.000267905	0	0	0	4152	0	0	0	0
3	242667_at	4	187005755		G	C	ExAC	PASS	NA	ENSG00000164342.8	ENST00000296795.3	c.2487-44G>C		c.2487-44G>C	intron_variant				1	58242	1.71697	0	0	0	5544	0	0	0	0	4210	0	0	0	0	3476	0	0	0	0	11222	0	0	0	0	4188	0	0	0	1
3	242667_at	4	187005764		C	T	ExAC	PASS	NA	ENSG00000164342.8	ENST00000296795.3	c.2487-35C>T		c.2487-35C>T	intron_variant				4	59636	6.70736	0	0	0	5660	0	0	0	0	4370	0	0	0	0	3578	0	0	0	0	11384	0	0	0	0	4280	0	0	0	4
3	242667_at	4	187005765		G	A	ExAC	PASS	NA	ENSG00000164342.8	ENST00000296795.3	c.2487-34G>A		c.2487-34G>A	intron_variant				5	60206	8.30482	0	0	2	5732	0.000348918	0	0	0	4428	0	0	0	1	3660	0.000273224	0	0	0	11434	0	0	0	0	4300	0	0	0	2
3	242667_at	4	187005781	rs5743319	A	G	ExAC	PASS	NA	ENSG00000164342.8	ENST00000296795.3	c.2487-18A>G		c.2487-18A>G	intron_variant	Likely benign	1384824		4	71936	0.55605	0	0	0	6766	0	0	0	2	5984	0.000334225	0	0	0	4806	0	0	0	0	12250	0	0	0	0	4830	0	0	0	2
3	242667_at	4	187005782		T	C	ExAC	PASS	NA	ENSG00000164342.8	ENST00000296795.3	c.2487-17T>C		c.2487-17T>C	intron_variant	Likely benign	1592182		4	73072	5.47405	0	0	0	6854	0	0	0	0	6132	0	0	0	0	4924	0	0	0	0	12340	0	0	0	1	4896	0.000204248	0	0	3
3	242667_at	4	187005784		C	T	ExAC	PASS	NA	ENSG00000164342.8	ENST00000296795.3	c.2487-15C>T		c.2487-15C>T	intron_variant	Likely benign	1603855		3	75610	3.96773	0	0	1	7044	0.000141965	0	0	0	6504	0	0	0	0	5184	0	0	0	0	12490	0	0	0	0	5010	0	0	0	2
3	242667_at	4	187005785		A	AT	ExAC	PASS	NA	ENSG00000164342.8	ENST00000296795.3	c.2487-7dupT		c.2487-7dupT	intron_variant	Benign	1599773		8	77308	103482	0	0	0	7164	0	0	0	0	6726	0	0	0	0	5374	0	0	0	2	12622	0.000158453	0	0	0	5098	0	0	0	6
3	242667_at	4	187005808		A	T	ExAC	PASS	NA	ENSG00000164342.8	ENST00000296795.3	p.Val832Val	p.Val832Val	c.2496A>T	synonymous_variant				1	111894	0.893703	0	0	0	9630	0	0	0	0	10706	0	0	0	0	8210	0	0	0	1	15462	6.46747e-05	0	0	0	6366	0	0	0	0
3	242667_at	4	187005810		A	G	ExAC	PASS	NA	ENSG00000164342.8	ENST00000296795.3	p.His833Arg	p.His833Arg	c.2498A>G	missense_variant				1	113178	0.883564	0	0	0	9732	0	0	0	0	10822	0	0	0	0	8282	0	0	0	0	15568	0	0	0	0	6406	0	0	0	1
3	242667_at	4	187005813		A	T	ExAC	PASS	NA	ENSG00000164342.8	ENST00000296795.3	p.His834Leu	p.His834Leu	c.2501A>T	missense_variant	Uncertain significance	2051314		1	114422	0.873958	0	0	0	9838	0	0	0	1	10928	9.15081e-05	0	0	0	8354	0	0	0	0	15680	0	0	0	0	6438	0	0	0	0
3	242667_at	4	187005814	rs151044075	T	C	ExAC	PASS	NA	ENSG00000164342.8	ENST00000296795.3	p.His834His	p.His834His	c.2502T>C	synonymous_variant	Likely benign	1145898		9	114780	7.84109	0	0	9	9862	0.000912594	0	0	0	10952	0	0	0	0	8380	0	0	0	0	15714	0	0	0	0	6444	0	0	0	0
3	242667_at	4	187005817		A	G	ExAC	PASS	NA	ENSG00000164342.8	ENST00000296795.3	p.Ala835Ala	p.Ala835Ala	c.2505A>G	synonymous_variant				2	115948	1.72491	0	0	0	9934	0	0	0	0	11058	0	0	0	2	8436	0.000237079	0	0	0	15832	0	0	0	0	6464	0	0	0	0
3	242667_at	4	187005828		C	A	ExAC	PASS	NA	ENSG00000164342.8	ENST00000296795.3	p.Ala839Asp	p.Ala839Asp	c.2516C>A	missense_variant	Uncertain significance	857409		6	118552	5.06107	0	0	0	10148	0	0	0	4	11284	0.000354484	0	0	0	8570	0	0	0	0	16118	0	0	0	0	6528	0	0	0	2
3	242667_at	4	187005836		C	A	ExAC	PASS	NA	ENSG00000164342.8	ENST00000296795.3	p.Gln842Lys	p.Gln842Lys	c.2524C>A	missense_variant				1	119690	0.835492	0	0	0	10246	0	0	0	0	11388	0	0	0	0	8614	0	0	0	1	16270	6.14628e-05	0	0	0	6550	0	0	0	0
3	242667_at	4	187005836		C	G	ExAC	PASS	NA	ENSG00000164342.8	ENST00000296795.3	p.Gln842Glu	p.Gln842Glu	c.2524C>G	missense_variant				1	119690	0.835492	0	0	0	10246	0	0	0	0	11388	0	0	0	0	8614	0	0	0	0	16270	0	0	0	0	6550	0	0	0	1
3	242667_at	4	187005854		A	C	ExAC	PASS	NA	ENSG00000164342.8	ENST00000296795.3	p.Ile848Leu	p.Ile848Leu	c.2542A>C	missense_variant	Uncertain significance	1009923		8	120872	6.61857	0	0	7	10332	0.000677507	0	0	0	11506	0	0	0	0	8640	0	0	0	0	16424	0	0	0	0	6588	0	0	0	1
3	242667_at	4	187005856		A	G	ExAC	PASS	NA	ENSG00000164342.8	ENST00000296795.3	p.Ile848Met	p.Ile848Met	c.2544A>G	missense_variant				1	120940	0.826856	0	0	0	10342	0	0	0	0	11510	0	0	0	0	8640	0	0	0	0	16430	0	0	0	0	6592	0	0	0	1
3	242667_at	4	187005865	rs73873710	C	G	ExAC	PASS	NA	ENSG00000164342.8	ENST00000296795.3	p.Phe851Leu	p.Phe851Leu	c.2553C>G	missense_variant	Uncertain significance	1391519		1	121112	0.825682	0	0	0	10376	0	0	0	0	11524	0	0	0	0	8646	0	0	0	0	16466	0	0	0	0	6594	0	0	0	1
3	242667_at	4	187005865	rs73873710	C	T	ExAC	PASS	NA	ENSG00000164342.8	ENST00000296795.3	p.Phe851Phe	p.Phe851Phe	c.2553C>T	synonymous_variant	Benign	470483		3041	121112	2510899	153	0	1694	10376	0.163261	142	0	242	11524	0.0209997	4	0	0	8646	0	0	0	33	16466	0.00200413	0	0	45	6594	0.00682439	1	0	1007
3	242667_at	4	187005868	rs115677523	T	G	ExAC	PASS	NA	ENSG00000164342.8	ENST00000296795.3	p.Leu852Leu	p.Leu852Leu	c.2556T>G	synonymous_variant	Benign	537925		198	121166	1634122	0	0	187	10374	0.0180258	0	0	8	11536	0.000693481	0	0	0	8648	0	0	0	1	16472	6.07091e-05	0	0	0	6596	0	0	0	2
3	242667_at	4	187005880		A	C	ExAC	PASS	NA	ENSG00000164342.8	ENST00000296795.3	p.Pro856Pro	p.Pro856Pro	c.2568A>C	synonymous_variant				2	121290	1.64894	0	0	0	10386	0	0	0	0	11552	0	0	0	0	8648	0	0	0	2	16496	0.000121242	0	0	0	6604	0	0	0	0
3	242667_at	4	187005881		G	A	ExAC	PASS	NA	ENSG00000164342.8	ENST00000296795.3	p.Asp857Asn	p.Asp857Asn	c.2569G>A	missense_variant				2	121288	1.64897	1	0	0	10386	0	0	0	0	11552	0	0	0	0	8650	0	0	0	2	16494	0.000121256	1	0	0	6604	0	0	0	0
3	242667_at	4	187005883		T	C	ExAC	PASS	NA	ENSG00000164342.8	ENST00000296795.3	p.Asp857Asp	p.Asp857Asp	c.2571T>C	synonymous_variant				2	121294	1.64889	0	0	0	10384	0	0	0	0	11552	0	0	0	0	8650	0	0	0	2	16494	0.000121256	0	0	0	6606	0	0	0	0
3	242667_at	4	187005896		C	T	ExAC	PASS	NA	ENSG00000164342.8	ENST00000296795.3	p.His862Tyr	p.His862Tyr	c.2584C>T	missense_variant				1	121340	0.824131	0	0	0	10394	0	0	0	0	11558	0	0	0	0	8654	0	0	0	0	16500	0	0	0	0	6612	0	0	0	1
3	242667_at	4	187005904		C	T	ExAC	PASS	NA	ENSG00000164342.8	ENST00000296795.3	p.Leu864Leu	p.Leu864Leu	c.2592C>T	synonymous_variant	Likely benign	1118372		8	121356	6.59218	0	0	0	10394	0	0	0	2	11560	0.00017301	0	0	0	8654	0	0	0	1	16502	6.05987e-05	0	0	0	6612	0	0	0	4
3	242667_at	4	187005904		CTGTT	C	ExAC	PASS	NA	ENSG00000164342.8	ENST00000296795.3	p.Leu866GlufsTer11	p.Leu866GlufsTer11	c.2595_2598delTTTG	frameshift_variant			lc_lof	1	121356	0.824022	0	0	0	10394	0	0	0	0	11560	0	0	0	0	8654	0	0	0	0	16502	0	0	0	0	6612	0	0	0	1
3	242667_at	4	187005911		C	T	ExAC	PASS	NA	ENSG00000164342.8	ENST00000296795.3	p.Arg867Ter	p.Arg867Ter	c.2599C>T	stop_gained	Conflicting interpretations of pathogenicity	1002005	lc_lof	1	121368	0.082394	0	0	0	10394	0	0	0	0	11566	0	0	0	1	8654	0.000115554	0	0	0	16504	0	0	0	0	6612	0	0	0	0
3	242667_at	4	187005912		G	A	ExAC	PASS	NA	ENSG00000164342.8	ENST00000296795.3	p.Arg867Gln	p.Arg867Gln	c.2600G>A	missense_variant	Likely benign	495311		80	121368	659152	0	0	0	10394	0	0	0	0	11568	0	0	0	0	8654	0	0	0	1	16504	6.05914e-05	0	0	39	6612	0.00589837	0	0	38
3	242667_at	4	187005920		A	T	ExAC	PASS	NA	ENSG00000164342.8	ENST00000296795.3	p.Met870Leu	p.Met870Leu	c.2608A>T	missense_variant				2	121380	1.64772	0	0	0	10398	0	0	0	2	11570	0.000172861	0	0	0	8654	0	0	0	0	16504	0	0	0	0	6612	0	0	0	0
3	242667_at	4	187005932		C	T	ExAC	PASS	NA	ENSG00000164342.8	ENST00000296795.3	p.His874Tyr	p.His874Tyr	c.2620C>T	missense_variant				1	121382	0.823845	0	0	0	10396	0	0	0	0	11572	0	0	0	0	8654	0	0	0	0	16504	0	0	0	0	6612	0	0	0	1
3	242667_at	4	187005951	rs111488413	C	A	ExAC	PASS	NA	ENSG00000164342.8	ENST00000296795.3	p.Pro880Gln	p.Pro880Gln	c.2639C>A	missense_variant				1	121364	0.823968	0	0	0	10384	0	0	0	0	11570	0	0	0	0	8652	0	0	0	0	16504	0	0	0	0	6612	0	0	0	1
3	242667_at	4	187005965		C	T	ExAC	PASS	NA	ENSG00000164342.8	ENST00000296795.3	p.Arg885Trp	p.Arg885Trp	c.2653C>T	missense_variant				1	121342	0.824117	0	0	0	10374	0	0	0	0	11570	0	0	0	0	8654	0	0	0	0	16498	0	0	0	0	6612	0	0	0	1
3	242667_at	4	187005966		G	A	ExAC	PASS	NA	ENSG00000164342.8	ENST00000296795.3	p.Arg885Gln	p.Arg885Gln	c.2654G>A	missense_variant	Uncertain significance	647522		2	121342	1.64823	0	0	0	10374	0	0	0	0	11570	0	0	0	0	8654	0	0	0	2	16498	0.000121227	0	0	0	6612	0	0	0	0
3	242667_at	4	187005970		A	G	ExAC	PASS	NA	ENSG00000164342.8	ENST00000296795.3	p.Ile886Met	p.Ile886Met	c.2658A>G	missense_variant				2	121326	1.64845	0	0	0	10370	0	0	0	0	11568	0	0	0	0	8654	0	0	0	0	16498	0	0	0	0	6612	0	0	0	2
3	242667_at	4	187005972		G	T	ExAC	PASS	NA	ENSG00000164342.8	ENST00000296795.3	p.Gly887Val	p.Gly887Val	c.2660G>T	missense_variant				1	121324	0.824239	0	0	0	10370	0	0	0	0	11568	0	0	0	0	8654	0	0	0	0	16498	0	0	0	0	6612	0	0	0	1
3	242667_at	4	187005976	rs5743320	C	T	ExAC	PASS	NA	ENSG00000164342.8	ENST00000296795.3	p.Ala888Ala	p.Ala888Ala	c.2664C>T	synonymous_variant	Benign	713149		53	121320	436861	0	0	46	10366	0.00443758	0	0	1	11568	8.64454e-05	0	0	6	8654	0.000693321	0	0	0	16498	0	0	0	0	6612	0	0	0	0
3	242667_at	4	187005976	rs5743320	C	G	ExAC	PASS	NA	ENSG00000164342.8	ENST00000296795.3	p.Ala888Ala	p.Ala888Ala	c.2664C>G	synonymous_variant				1	121320	0.824266	0	0	0	10366	0	0	0	0	11568	0	0	0	0	8654	0	0	0	0	16498	0	0	0	0	6612	0	0	0	1
3	242667_at	4	187005981		G	A	ExAC	PASS	NA	ENSG00000164342.8	ENST00000296795.3	p.Arg890His	p.Arg890His	c.2669G>A	missense_variant				1	121300	0.824402	0	0	0	10356	0	0	0	0	11566	0	0	0	1	8654	0.000115554	0	0	0	16496	0	0	0	0	6612	0	0	0	0
3	242667_at	4	187005983		C	A	ExAC	PASS	NA	ENSG00000164342.8	ENST00000296795.3	p.His891Asn	p.His891Asn	c.2671C>A	missense_variant				1	121296	0.824429	0	0	1	10356	9.65624e-05	0	0	0	11566	0	0	0	0	8654	0	0	0	0	16494	0	0	0	0	6612	0	0	0	0
3	242667_at	4	187005983		C	G	ExAC	PASS	NA	ENSG00000164342.8	ENST00000296795.3	p.His891Asp	p.His891Asp	c.2671C>G	missense_variant				1	121296	0.824429	0	0	0	10356	0	0	0	1	11566	8.64603e-05	0	0	0	8654	0	0	0	0	16494	0	0	0	0	6612	0	0	0	0
3	242667_at	4	187005984		A	T	ExAC	PASS	NA	ENSG00000164342.8	ENST00000296795.3	p.His891Leu	p.His891Leu	c.2672A>T	missense_variant				1	121294	0.824443	0	0	0	10356	0	0	0	0	11566	0	0	0	0	8654	0	0	0	0	16494	0	0	0	0	6612	0	0	0	1
3	242667_at	4	187006022		C	T	ExAC	PASS	NA	ENSG00000164342.8	ENST00000296795.3	p.His904Tyr	p.His904Tyr	c.2710C>T	missense_variant	Uncertain significance	856926		7	112598	6.21681	0	0	0	9292	0	0	0	0	11048	0	0	0	0	8090	0	0	0	0	15600	0	0	0	0	6324	0	0	0	7
3	242667_at	4	187006023		A	T	ExAC	PASS	NA	ENSG00000164342.8	ENST00000296795.3	p.His904Leu	p.His904Leu	c.2711A>T	missense_variant	Uncertain significance	1042211		1	110010	0.909008	0	0	0	9010	0	0	0	0	10866	0	0	0	0	7846	0	0	0	0	15328	0	0	0	0	6208	0	0	0	1
3	242667_at	4	187006049		G	A	ExAC	PASS	NA	ENSG00000164342.8	ENST00000296795.3	c.*22G>A		c.*22G>A	3_prime_UTR_variant				1	81486	0.12272	0	0	0	6808	0	0	0	0	7804	0	0	0	1	5104	0.000195925	0	0	0	13068	0	0	0	0	4880	0	0	0	0
3	242667_at	4	187006063	rs183429070	T	G	ExAC	PASS	NA	ENSG00000164342.8	ENST00000296795.3	c.*36T>G		c.*36T>G	3_prime_UTR_variant				7	66626	105064	0	0	0	5496	0	0	0	0	6232	0	0	0	7	3744	0.00186966	0	0	0	11932	0	0	0	0	4184	0	0	0	0
3	242667_at	4	187006067		C	T	ExAC	PASS	NA	ENSG00000164342.8	ENST00000296795.3	c.*40C>T		c.*40C>T	3_prime_UTR_variant				2	62664	3.19163	0	0	1	5166	0.000193573	0	0	0	5782	0	0	0	0	3402	0	0	0	1	11586	8.63111e-05	0	0	0	3972	0	0	0	0
3	242667_at	4	187006075		A	G	ExAC	PASS	NA	ENSG00000164342.8	ENST00000296795.3	c.*48A>G		c.*48A>G	3_prime_UTR_variant				1	55748	1.79379	0	0	1	4700	0.000212766	0	0	0	4906	0	0	0	0	2804	0	0	0	0	11042	0	0	0	0	3554	0	0	0	0
3	242667_at	4	187006086		G	A	ExAC	PASS	NA	ENSG00000164342.8	ENST00000296795.3	c.*59G>A		c.*59G>A	3_prime_UTR_variant				12	44104	272084	0	0	1	3808	0.000262605	0	0	0	3388	0	0	0	0	1812	0	0	0	0	10094	0	0	0	0	2938	0	0	0	11
4	221060_s_at / 1552798_a_at	9	120470815	rs11536872	C	G	ExAC	PASS	NA	ENSG00000136869.13	ENST00000394487.4	c.-27-26C>G		c.-27-26C>G	intron_variant				13	121214	107248	0	0	13	10404	0.00124952	0	0	0	11548	0	0	0	0	8586	0	0	0	0	16508	0	0	0	0	6606	0	0	0	0
4	221060_s_at / 1552798_a_at	9	120470818		C	A	ExAC	PASS	NA	ENSG00000136869.13	ENST00000394487.4	c.-27-23C>A		c.-27-23C>A	intron_variant				1	121216	0.824974	0	0	0	10404	0	0	0	0	11546	0	0	0	0	8588	0	0	0	0	16506	0	0	0	0	6606	0	0	0	1
4	221060_s_at / 1552798_a_at	9	120470818		C	T	ExAC	PASS	NA	ENSG00000136869.13	ENST00000394487.4	c.-27-23C>T		c.-27-23C>T	intron_variant				6	121216	4.94984	0	0	0	10404	0	0	0	0	11546	0	0	0	6	8588	0.000698649	0	0	0	16506	0	0	0	0	6606	0	0	0	0
4	221060_s_at / 1552798_a_at	9	120470820	rs146471625	T	G	ExAC	PASS	NA	ENSG00000136869.13	ENST00000394487.4	c.-27-21T>G		c.-27-21T>G	intron_variant				82	121228	676411	1	0	77	10404	0.007401	1	0	4	11550	0.00034632	0	0	0	8590	0	0	0	1	16508	6.05767e-05	0	0	0	6608	0	0	0	0
4	221060_s_at / 1552798_a_at	9	120470823	rs56084537	C	T	ExAC	PASS	NA	ENSG00000136869.13	ENST00000394487.4	c.-27-18C>T		c.-27-18C>T	intron_variant				7	121232	5.77405	0	0	0	10404	0	0	0	0	11550	0	0	0	7	8594	0.000814522	0	0	0	16508	0	0	0	0	6608	0	0	0	0
4	221060_s_at / 1552798_a_at	9	120470825		T	C	ExAC	PASS	NA	ENSG00000136869.13	ENST00000394487.4	c.-27-16T>C		c.-27-16T>C	intron_variant				1	121248	0.824756	0	0	0	10404	0	0	0	0	11554	0	0	0	0	8600	0	0	0	1	16508	6.05767e-05	0	0	0	6608	0	0	0	0
4	221060_s_at / 1552798_a_at	9	120470828		G	A	ExAC	PASS	NA	ENSG00000136869.13	ENST00000394487.4	c.-27-13G>A		c.-27-13G>A	intron_variant				2	121252	1.64946	0	0	1	10404	9.61169e-05	0	0	0	11554	0	0	0	0	8602	0	0	0	0	16508	0	0	0	0	6608	0	0	0	1
4	221060_s_at / 1552798_a_at	9	120470829		T	C	ExAC	PASS	NA	ENSG00000136869.13	ENST00000394487.4	c.-27-12T>C		c.-27-12T>C	intron_variant				1	121254	0.824715	0	0	0	10406	0	0	0	1	11554	8.65501e-05	0	0	0	8602	0	0	0	0	16508	0	0	0	0	6608	0	0	0	0
4	221060_s_at / 1552798_a_at	9	120470838		C	T	ExAC	PASS	NA	ENSG00000136869.13	ENST00000394487.4	c.-27-3C>T		c.-27-3C>T	splice_region_variant				3	121276	0.24737	0	0	0	10406	0	0	0	3	11556	0.000259605	0	0	0	8610	0	0	0	0	16508	0	0	0	0	6608	0	0	0	0
4	221060_s_at / 1552798_a_at	9	120470844		G	A	ExAC	PASS	NA	ENSG00000136869.13	ENST00000394487.4	c.-24G>A		c.-24G>A	5_prime_UTR_variant				1	121306	0.824362	0	0	0	10406	0	0	0	0	11568	0	0	0	0	8620	0	0	0	0	16510	0	0	0	0	6608	0	0	0	1
4	221060_s_at / 1552798_a_at	9	120470853		A	G	ExAC	PASS	NA	ENSG00000136869.13	ENST00000394487.4	c.-15A>G		c.-15A>G	5_prime_UTR_variant				1	121316	0.824294	0	0	0	10404	0	0	0	0	11568	0	0	0	0	8622	0	0	0	0	16510	0	0	0	0	6608	0	0	0	1
4	221060_s_at / 1552798_a_at	9	120470864		A	C	ExAC	PASS	NA	ENSG00000136869.13	ENST00000394487.4	c.-4A>C		c.-4A>C	5_prime_UTR_variant				2	121344	1.64821	0	0	2	10406	0.000192197	0	0	0	11568	0	0	0	0	8630	0	0	0	0	16510	0	0	0	0	6610	0	0	0	0
4	221060_s_at / 1552798_a_at	9	120470866		G	A	ExAC	PASS	NA	ENSG00000136869.13	ENST00000394487.4	c.-2G>A		c.-2G>A	5_prime_UTR_variant				1	121350	0.824063	0	0	0	10406	0	0	0	0	11572	0	0	0	0	8632	0	0	0	0	16510	0	0	0	0	6612	0	0	0	1
4	221060_s_at / 1552798_a_at	9	120470871		G	C	ExAC	PASS	NA	ENSG00000136869.13	ENST00000394487.4	p.Glu2Gln	p.Glu2Gln	c.4G>C	missense_variant				1	121356	0.824022	0	0	0	10406	0	0	0	0	11570	0	0	0	0	8630	0	0	0	0	16510	0	0	0	0	6612	0	0	0	1
4	221060_s_at / 1552798_a_at	9	120470884	rs78848399	A	G	ExAC	PASS	NA	ENSG00000136869.13	ENST00000394487.4	p.Tyr6Cys	p.Tyr6Cys	c.17A>G	missense_variant				311	121370	2562412	2	0	11	10406	0.00105708	0	0	10	11570	0.000864304	0	0	0	8634	0	0	0	11	16512	0.000666182	0	0	7	6612	0.00105868	0	0	271
4	221060_s_at / 1552798_a_at	9	120470892		C	T	ExAC	PASS	NA	ENSG00000136869.13	ENST00000394487.4	p.Pro9Ser	p.Pro9Ser	c.25C>T	missense_variant				1	121374	0.008239	0	0	0	10404	0	0	0	0	11574	0	0	0	0	8638	0	0	0	0	16512	0	0	0	0	6612	0	0	0	1
4	221060_s_at / 1552798_a_at	9	120470894		C	T	ExAC	PASS	NA	ENSG00000136869.13	ENST00000394487.4	p.Pro9Pro	p.Pro9Pro	c.27C>T	synonymous_variant				4	121390	3.29516	0	0	0	10406	0	0	0	0	11574	0	0	0	0	8650	0	0	0	0	16512	0	0	0	0	6612	0	0	0	4
4	221060_s_at / 1552798_a_at	9	120470894		C	G	ExAC	PASS	NA	ENSG00000136869.13	ENST00000394487.4	p.Pro9Pro	p.Pro9Pro	c.27C>G	synonymous_variant				4	121390	3.29516	0	0	0	10406	0	0	0	1	11574	8.64006e-05	0	0	3	8650	0.000346821	0	0	0	16512	0	0	0	0	6612	0	0	0	0
4	221060_s_at / 1552798_a_at	9	120470895		G	A	ExAC	PASS	NA	ENSG00000136869.13	ENST00000394487.4	p.Asp10Asn	p.Asp10Asn	c.28G>A	missense_variant				3	121390	2.47137	0	0	0	10406	0	0	0	0	11576	0	0	0	0	8648	0	0	0	3	16512	0.000181686	0	0	0	6612	0	0	0	0
4	221060_s_at / 1552798_a_at	9	120470900	rs148151027	C	A	ExAC	PASS	NA	ENSG00000136869.13	ENST00000394487.4	p.Asn11Lys	p.Asn11Lys	c.33C>A	missense_variant				1	121386	0.823818	0	0	0	10406	0	0	0	0	11574	0	0	0	0	8648	0	0	0	0	16512	0	0	0	0	6612	0	0	0	1
4	221060_s_at / 1552798_a_at	9	120470915		C	G	ExAC	PASS	NA	ENSG00000136869.13	ENST00000394487.4	p.Thr16Thr	p.Thr16Thr	c.48C>G	synonymous_variant				31	121390	255375	0	0	0	10406	0	0	0	0	11576	0	0	0	0	8652	0	0	0	0	16512	0	0	0	12	6614	0.00181433	0	0	19
4	221060_s_at / 1552798_a_at	9	120470940		C	T	ExAC	PASS	NA	ENSG00000136869.13	ENST00000394487.4	p.Pro25Ser	p.Pro25Ser	c.73C>T	missense_variant				1	121390	0.823791	0	0	0	10406	0	0	0	0	11576	0	0	0	0	8648	0	0	0	1	16512	6.0562e-05	0	0	0	6614	0	0	0	0
4	221060_s_at / 1552798_a_at	9	120470949		C	G	ExAC	PASS	NA	ENSG00000136869.13	ENST00000394487.4	p.His28Asp	p.His28Asp	c.82C>G	missense_variant				1	121390	0.823791	0	0	0	10404	0	0	0	1	11576	8.63856e-05	0	0	0	8652	0	0	0	0	16512	0	0	0	0	6612	0	0	0	0
4	221060_s_at / 1552798_a_at	9	120470960		C	T	ExAC	PASS	NA	ENSG00000136869.13	ENST00000394487.4	p.Ser31Ser	p.Ser31Ser	c.93C>T	synonymous_variant				1	121392	0.823778	0	0	0	10406	0	0	0	0	11578	0	0	0	0	8654	0	0	0	0	16510	0	0	0	0	6612	0	0	0	1
4	221060_s_at / 1552798_a_at	9	120470966	rs147453131	C	G	ExAC	PASS	NA	ENSG00000136869.13	ENST00000394487.4	p.Ser33Arg	p.Ser33Arg	c.99C>G	missense_variant				147	121394	1210933	2	0	0	10406	0	0	0	0	11578	0	0	0	146	8654	0.0168708	2	0	0	16512	0	0	0	0	6612	0	0	0	1
4	221060_s_at / 1552798_a_at	9	120470998		A	C	ExAC	PASS	NA	ENSG00000136869.13	ENST00000394487.4	p.Asp44Ala	p.Asp44Ala	c.131A>C	missense_variant				1	121380	0.823859	0	0	0	10406	0	0	0	0	11572	0	0	0	1	8650	0.000115607	0	0	0	16512	0	0	0	0	6612	0	0	0	0
4	221060_s_at / 1552798_a_at	9	120471011		A	G	ExAC	PASS	NA	ENSG00000136869.13	ENST00000394487.4	c.140+4A>G		c.140+4A>G	splice_region_variant				1	121358	0.824008	0	0	0	10404	0	0	0	0	11568	0	0	0	1	8646	0.00011566	0	0	0	16512	0	0	0	0	6612	0	0	0	0
4	221060_s_at / 1552798_a_at	9	120471016	rs148067660	T	C	ExAC	PASS	NA	ENSG00000136869.13	ENST00000394487.4	c.140+9T>C		c.140+9T>C	intron_variant				22	121352	181291	0	0	2	10402	0.000192271	0	0	12	11570	0.00103717	0	0	0	8646	0	0	0	0	16510	0	0	0	0	6612	0	0	0	8
4	221060_s_at / 1552798_a_at	9	120471020		C	T	ExAC	PASS	NA	ENSG00000136869.13	ENST00000394487.4	c.140+13C>T		c.140+13C>T	intron_variant				18	121328	148358	0	0	0	10400	0	0	0	0	11568	0	0	0	0	8644	0	0	0	0	16498	0	0	0	0	6610	0	0	0	18
4	221060_s_at / 1552798_a_at	9	120471034		A	G	ExAC	PASS	NA	ENSG00000136869.13	ENST00000394487.4	c.140+27A>G		c.140+27A>G	intron_variant				3	121334	2.47251	0	0	2	10402	0.000192271	0	0	0	11568	0	0	0	0	8644	0	0	0	0	16510	0	0	0	0	6608	0	0	0	1
4	221060_s_at / 1552798_a_at	9	120471040		T	G	ExAC	PASS	NA	ENSG00000136869.13	ENST00000394487.4	c.140+33T>G		c.140+33T>G	intron_variant				1	121310	0.824334	0	0	0	10400	0	0	0	0	11558	0	0	0	0	8644	0	0	0	0	16508	0	0	0	0	6608	0	0	0	1
4	221060_s_at / 1552798_a_at	9	120471058	rs2770148	G	A	ExAC	PASS	NA	ENSG00000136869.13	ENST00000394487.4	c.140+51G>A		c.140+51G>A	intron_variant				119596	121256	986309956	59072	0	8856	10376	0.853508	3772	0	11463	11560	0.991609	5683	0	8638	8638	1	4319	0	16503	16508	0.999697	8249	0	6608	6608	1	3304	0	66625
4	221060_s_at / 1552798_a_at	9	120474624		T	C	ExAC	PASS	NA	ENSG00000136869.13	ENST00000394487.4	c.141-43T>C		c.141-43T>C	intron_variant				1	94998	1.05265	0	0	0	8010	0	0	0	0	8716	0	0	0	0	6494	0	0	0	0	14020	0	0	0	0	5862	0	0	0	1
4	221060_s_at / 1552798_a_at	9	120474637		T	C	ExAC	PASS	NA	ENSG00000136869.13	ENST00000394487.4	c.141-30T>C		c.141-30T>C	intron_variant				1	97996	1.02045	0	0	1	8236	0.000121418	0	0	0	9060	0	0	0	0	6754	0	0	0	0	14276	0	0	0	0	5960	0	0	0	0
4	221060_s_at / 1552798_a_at	9	120474648		T	A	ExAC	PASS	NA	ENSG00000136869.13	ENST00000394487.4	c.141-19T>A		c.141-19T>A	intron_variant				1	105386	0.948893	0	0	0	8650	0	0	0	0	9926	0	0	0	0	7312	0	0	0	1	14858	6.73038e-05	0	0	0	6204	0	0	0	0
4	221060_s_at / 1552798_a_at	9	120474651	rs112902167	C	T	ExAC	PASS	NA	ENSG00000136869.13	ENST00000394487.4	c.141-16C>T		c.141-16C>T	intron_variant				1	108174	0.924437	0	0	0	9322	0	0	0	1	10186	9.8174e-05	0	0	0	7472	0	0	0	0	15034	0	0	0	0	6258	0	0	0	0
4	221060_s_at / 1552798_a_at	9	120474651	rs112902167	CT	C	ExAC	PASS	NA	ENSG00000136869.13	ENST00000394487.4	c.141-11delT		c.141-11delT	intron_variant				1470	108174	13589217	71	0	1338	9322	0.143531	71	0	76	10186	0.00746122	0	0	0	7472	0	0	0	0	15034	0	0	0	0	6258	0	0	0	53
4	221060_s_at / 1552798_a_at	9	120474652		T	C	ExAC	PASS	NA	ENSG00000136869.13	ENST00000394487.4	c.141-15T>C		c.141-15T>C	intron_variant				1	106116	0.942365	0	0	0	6842	0	0	0	1	10102	9.89903e-05	0	0	0	7544	0	0	0	0	15106	0	0	0	0	6292	0	0	0	0
4	221060_s_at / 1552798_a_at	9	120474667		G	A	ExAC	PASS	NA	ENSG00000136869.13	ENST00000394487.4	p.Arg47Arg	p.Arg47Arg	c.141G>A	splice_region_variant				1	117032	0.854467	0	0	0	9916	0	0	0	1	11082	9.02364e-05	0	0	0	8268	0	0	0	0	16016	0	0	0	0	6484	0	0	0	0
4	221060_s_at / 1552798_a_at	9	120474673		A	G	ExAC	PASS	NA	ENSG00000136869.13	ENST00000394487.4	p.Glu49Glu	p.Glu49Glu	c.147A>G	synonymous_variant				2	118208	1.69193	0	0	0	10016	0	0	0	0	11196	0	0	0	0	8388	0	0	0	0	16174	0	0	0	0	6508	0	0	0	2
4	221060_s_at / 1552798_a_at	9	120474678	rs141943958	A	G	ExAC	PASS	NA	ENSG00000136869.13	ENST00000394487.4	p.Gln51Arg	p.Gln51Arg	c.152A>G	missense_variant				49	118824	412375	0	0	0	10082	0	0	0	1	11234	8.90155e-05	0	0	0	8438	0	0	0	0	16278	0	0	0	3	6520	0.000460123	0	0	45
4	221060_s_at / 1552798_a_at	9	120474679		G	C	ExAC	PASS	NA	ENSG00000136869.13	ENST00000394487.4	p.Gln51His	p.Gln51His	c.153G>C	missense_variant				3	118908	2.52296	0	0	0	10094	0	0	0	0	11250	0	0	0	3	8446	0.000355198	0	0	0	16282	0	0	0	0	6524	0	0	0	0
4	221060_s_at / 1552798_a_at	9	120474681		C	A	ExAC	PASS	NA	ENSG00000136869.13	ENST00000394487.4	p.Thr52Lys	p.Thr52Lys	c.155C>A	missense_variant				1	119110	0.083956	0	0	0	10108	0	0	0	1	11270	8.87311e-05	0	0	0	8468	0	0	0	0	16316	0	0	0	0	6526	0	0	0	0
4	221060_s_at / 1552798_a_at	9	120474683	rs56302444	A	G	ExAC	PASS	NA	ENSG00000136869.13	ENST00000394487.4	p.Ile53Val	p.Ile53Val	c.157A>G	missense_variant				60	119306	502908	0	0	0	10126	0	0	0	2	11294	0.000177085	0	0	14	8492	0.00164861	0	0	35	16344	0.00214146	0	0	0	6532	0	0	0	5
4	221060_s_at / 1552798_a_at	9	120474696		C	T	ExAC	PASS	NA	ENSG00000136869.13	ENST00000394487.4	p.Ala57Val	p.Ala57Val	c.170C>T	missense_variant				1	120170	0.832154	0	0	0	10234	0	0	0	0	11374	0	0	0	1	8566	0.000116741	0	0	0	16420	0	0	0	0	6556	0	0	0	0
4	221060_s_at / 1552798_a_at	9	120474699		A	G	ExAC	PASS	NA	ENSG00000136869.13	ENST00000394487.4	p.Tyr58Cys	p.Tyr58Cys	c.173A>G	missense_variant				5	120346	4.15469	0	0	0	10262	0	0	0	0	11394	0	0	0	3	8580	0.00034965	0	0	0	16426	0	0	0	0	6560	0	0	0	2
4	221060_s_at / 1552798_a_at	9	120474713		C	T	ExAC	PASS	NA	ENSG00000136869.13	ENST00000394487.4	p.His63Tyr	p.His63Tyr	c.187C>T	missense_variant				1	120666	0.828734	0	0	0	10312	0	0	0	0	11434	0	0	0	0	8590	0	0	0	0	16470	0	0	0	0	6570	0	0	0	1
4	221060_s_at / 1552798_a_at	9	120474720		C	G	ExAC	PASS	NA	ENSG00000136869.13	ENST00000394487.4	p.Ser65Cys	p.Ser65Cys	c.194C>G	missense_variant				2	120766	0.16561	0	0	0	10328	0	0	0	0	11448	0	0	0	0	8598	0	0	0	1	16482	6.06722e-05	0	0	0	6568	0	0	0	1
4	221060_s_at / 1552798_a_at	9	120474721	rs5030710	T	C	ExAC	PASS	NA	ENSG00000136869.13	ENST00000394487.4	p.Ser65Ser	p.Ser65Ser	c.195T>C	synonymous_variant				1764	120806	14601924	113	0	1608	10348	0.155392	113	0	97	11458	0.0084657	0	0	0	8602	0	0	0	1	16484	6.06649e-05	0	0	0	6572	0	0	0	54
4	221060_s_at / 1552798_a_at	9	120474742		C	T	ExAC	PASS	NA	ENSG00000136869.13	ENST00000394487.4	p.Asn72Asn	p.Asn72Asn	c.216C>T	synonymous_variant				1	120920	0.826993	0	0	1	10358	9.65437e-05	0	0	0	11472	0	0	0	0	8612	0	0	0	0	16498	0	0	0	0	6578	0	0	0	0
4	221060_s_at / 1552798_a_at	9	120474745	rs138924526	C	T	ExAC	PASS	NA	ENSG00000136869.13	ENST00000394487.4	p.Pro73Pro	p.Pro73Pro	c.219C>T	synonymous_variant	Benign	739172		17	120932	140575	0	0	16	10358	0.0015447	0	0	0	11474	0	0	0	0	8612	0	0	0	0	16502	0	0	0	0	6580	0	0	0	1
4	221060_s_at / 1552798_a_at	9	120474750		A	G	ExAC	PASS	NA	ENSG00000136869.13	ENST00000394487.4	p.Gln75Arg	p.Gln75Arg	c.224A>G	missense_variant				4	120976	3.30644	0	0	0	10362	0	0	0	3	11478	0.00026137	0	0	0	8608	0	0	0	0	16500	0	0	0	0	6584	0	0	0	1
4	221060_s_at / 1552798_a_at	9	120474767		G	T	ExAC	PASS	NA	ENSG00000136869.13	ENST00000394487.4	p.Ala81Ser	p.Ala81Ser	c.241G>T	missense_variant				11	121056	0.90867	0	0	0	10368	0	0	0	0	11494	0	0	0	11	8608	0.00127788	0	0	0	16506	0	0	0	0	6596	0	0	0	0
4	221060_s_at / 1552798_a_at	9	120474768		C	T	ExAC	PASS	NA	ENSG00000136869.13	ENST00000394487.4	p.Ala81Val	p.Ala81Val	c.242C>T	missense_variant				1	121048	0.826119	0	0	0	10370	0	0	0	1	11492	8.70171e-05	0	0	0	8604	0	0	0	0	16506	0	0	0	0	6594	0	0	0	0
4	221060_s_at / 1552798_a_at	9	120474781		A	G	ExAC	PASS	NA	ENSG00000136869.13	ENST00000394487.4	p.Leu85Leu	p.Leu85Leu	c.255A>G	synonymous_variant				13	121094	107355	0	0	1	10382	9.63206e-05	0	0	0	11496	0	0	0	0	8612	0	0	0	0	16508	0	0	0	0	6600	0	0	0	12
4	221060_s_at / 1552798_a_at	9	120474800		G	T	ExAC	PASS	NA	ENSG00000136869.13	ENST00000394487.4	p.Val92Leu	p.Val92Leu	c.274G>T	missense_variant				1	121164	0.825328	0	0	0	10382	0	0	0	1	11512	8.68659e-05	0	0	0	8620	0	0	0	0	16508	0	0	0	0	6604	0	0	0	0
4	221060_s_at / 1552798_a_at	9	120474806		G	A	ExAC	PASS	NA	ENSG00000136869.13	ENST00000394487.4	p.Val94Met	p.Val94Met	c.280G>A	missense_variant				2	121178	1.65046	0	0	1	10380	9.63391e-05	0	0	0	11514	0	0	0	0	8622	0	0	0	0	16510	0	0	0	0	6604	0	0	0	1
4	221060_s_at / 1552798_a_at	9	120474807		T	C	ExAC	PASS	NA	ENSG00000136869.13	ENST00000394487.4	p.Val94Ala	p.Val94Ala	c.281T>C	missense_variant				1	121166	0.825314	0	0	0	10380	0	0	0	1	11510	8.6881e-05	0	0	0	8622	0	0	0	0	16508	0	0	0	0	6602	0	0	0	0
4	221060_s_at / 1552798_a_at	9	120474808		G	A	ExAC	PASS	NA	ENSG00000136869.13	ENST00000394487.4	p.Val94Val	p.Val94Val	c.282G>A	synonymous_variant				1	121168	0.008253	0	0	1	10380	9.63391e-05	0	0	0	11510	0	0	0	0	8620	0	0	0	0	16508	0	0	0	0	6606	0	0	0	0
4	221060_s_at / 1552798_a_at	9	120474815		A	T	ExAC	PASS	NA	ENSG00000136869.13	ENST00000394487.4	p.Asn97Tyr	p.Asn97Tyr	c.289A>T	missense_variant				1	121180	0.825219	0	0	0	10380	0	0	0	0	11514	0	0	0	0	8620	0	0	0	0	16508	0	0	0	0	6606	0	0	0	1
4	221060_s_at / 1552798_a_at	9	120474818		C	T	ExAC	PASS	NA	ENSG00000136869.13	ENST00000394487.4	p.Leu98Leu	p.Leu98Leu	c.292C>T	synonymous_variant				1	121184	0.825191	0	0	0	10380	0	0	0	0	11512	0	0	0	0	8622	0	0	0	0	16510	0	0	0	0	6604	0	0	0	1
4	221060_s_at / 1552798_a_at	9	120474819	rs188543451	T	C	ExAC	PASS	NA	ENSG00000136869.13	ENST00000394487.4	p.Leu98Pro	p.Leu98Pro	c.293T>C	missense_variant				13	121200	107261	0	0	0	10380	0	0	0	0	11512	0	0	0	12	8628	0.00139082	0	0	0	16510	0	0	0	0	6608	0	0	0	1
4	221060_s_at / 1552798_a_at	9	120474832		G	C	ExAC	PASS	NA	ENSG00000136869.13	ENST00000394487.4	p.Glu102Asp	p.Glu102Asp	c.306G>C	missense_variant				1	121214	0.824987	0	0	0	10378	0	0	0	0	11520	0	0	0	0	8628	0	0	0	1	16510	6.05694e-05	0	0	0	6608	0	0	0	0
4	221060_s_at / 1552798_a_at	9	120474841	rs5030711	C	A	ExAC	PASS	NA	ENSG00000136869.13	ENST00000394487.4	p.Pro105Pro	p.Pro105Pro	c.315C>A	synonymous_variant	Benign/Likely benign	787708		608	121228	5015343	1	0	19	10378	0.0018308	0	0	39	11528	0.00338307	0	0	0	8626	0	0	0	53	16510	0.00321018	1	0	15	6610	0.00226929	0	0	479
4	221060_s_at / 1552798_a_at	9	120474841	rs5030711	C	T	ExAC	PASS	NA	ENSG00000136869.13	ENST00000394487.4	p.Pro105Pro	p.Pro105Pro	c.315C>T	synonymous_variant				1	121228	0.824892	0	0	0	10378	0	0	0	0	11528	0	0	0	0	8626	0	0	0	0	16510	0	0	0	0	6610	0	0	0	1
4	221060_s_at / 1552798_a_at	9	120474843		T	C	ExAC	PASS	NA	ENSG00000136869.13	ENST00000394487.4	p.Ile106Thr	p.Ile106Thr	c.317T>C	missense_variant				1	121228	0.824892	0	0	0	10376	0	0	0	0	11530	0	0	0	0	8628	0	0	0	0	16510	0	0	0	0	6610	0	0	0	1
4	221060_s_at / 1552798_a_at	9	120474845		G	A	ExAC	PASS	NA	ENSG00000136869.13	ENST00000394487.4	p.Gly107Arg	p.Gly107Arg	c.319G>A	missense_variant				1	121226	0.824906	0	0	0	10376	0	0	0	0	11530	0	0	0	1	8628	0.000115902	0	0	0	16510	0	0	0	0	6608	0	0	0	0
4	221060_s_at / 1552798_a_at	9	120474860		T	C	ExAC	PASS	NA	ENSG00000136869.13	ENST00000394487.4	p.Leu112Leu	p.Leu112Leu	c.334T>C	synonymous_variant				2	121214	1.64997	0	0	0	10366	0	0	0	0	11524	0	0	0	2	8632	0.000231696	0	0	0	16512	0	0	0	0	6610	0	0	0	0
4	221060_s_at / 1552798_a_at	9	120474860		T	G	ExAC	PASS	NA	ENSG00000136869.13	ENST00000394487.4	p.Leu112Val	p.Leu112Val	c.334T>G	missense_variant				1	121214	0.824987	0	0	0	10366	0	0	0	0	11524	0	0	0	0	8632	0	0	0	0	16512	0	0	0	0	6610	0	0	0	1
4	221060_s_at / 1552798_a_at	9	120474862		G	A	ExAC	PASS	NA	ENSG00000136869.13	ENST00000394487.4	p.Leu112Leu	p.Leu112Leu	c.336G>A	synonymous_variant				4	121220	3.29979	0	0	0	10364	0	0	0	0	11526	0	0	0	4	8634	0.000463285	0	0	0	16512	0	0	0	0	6610	0	0	0	0
4	221060_s_at / 1552798_a_at	9	120474866		G	A	ExAC	PASS	NA	ENSG00000136869.13	ENST00000394487.4	p.Glu114Lys	p.Glu114Lys	c.340G>A	missense_variant				2	121216	1.64995	0	0	0	10362	0	0	0	0	11530	0	0	0	0	8630	0	0	0	0	16512	0	0	0	0	6608	0	0	0	2
4	221060_s_at / 1552798_a_at	9	120474875	rs146175330	G	C	ExAC	PASS	NA	ENSG00000136869.13	ENST00000394487.4	p.Val117Leu	p.Val117Leu	c.349G>C	missense_variant				1	121204	0.825055	0	0	0	10352	0	0	0	0	11524	0	0	0	0	8632	0	0	0	0	16512	0	0	0	0	6610	0	0	0	1
4	221060_s_at / 1552798_a_at	9	120474875	rs146175330	G	A	ExAC	PASS	NA	ENSG00000136869.13	ENST00000394487.4	p.Val117Met	p.Val117Met	c.349G>A	missense_variant				3	121204	2.47517	0	0	2	10352	0.000193199	0	0	0	11524	0	0	0	0	8632	0	0	0	0	16512	0	0	0	0	6610	0	0	0	1
4	221060_s_at / 1552798_a_at	9	120474880		T	C	ExAC	PASS	NA	ENSG00000136869.13	ENST00000394487.4	p.Ala118Ala	p.Ala118Ala	c.354T>C	synonymous_variant				1	121186	0.825178	0	0	0	10338	0	0	0	0	11520	0	0	0	0	8634	0	0	0	0	16512	0	0	0	1	6608	0.000151332	0	0	0
4	221060_s_at / 1552798_a_at	9	120474885		A	G	ExAC	PASS	NA	ENSG00000136869.13	ENST00000394487.4	p.Asn120Ser	p.Asn120Ser	c.359A>G	missense_variant				4	121178	3.30093	0	0	1	10328	9.68242e-05	0	0	0	11522	0	0	0	0	8634	0	0	0	3	16512	0.000181686	0	0	0	6610	0	0	0	0
4	221060_s_at / 1552798_a_at	9	120474891		T	C	ExAC	PASS	NA	ENSG00000136869.13	ENST00000394487.4	p.Ile122Thr	p.Ile122Thr	c.365T>C	missense_variant				20	121188	165033	0	0	0	10322	0	0	0	0	11528	0	0	0	0	8638	0	0	0	1	16510	6.05694e-05	0	0	0	6610	0	0	0	19
4	221060_s_at / 1552798_a_at	9	120474895	rs5030712	A	G	ExAC	PASS	NA	ENSG00000136869.13	ENST00000394487.4	p.Gln123Gln	p.Gln123Gln	c.369A>G	synonymous_variant	Benign	717914		98	121156	808875	1	0	87	10312	0.00843677	1	0	6	11524	0.000520653	0	0	0	8638	0	0	0	0	16508	0	0	0	1	6608	0.000151332	0	0	3
4	221060_s_at / 1552798_a_at	9	120474910		T	C	ExAC	PASS	NA	ENSG00000136869.13	ENST00000394487.4	p.Pro128Pro	p.Pro128Pro	c.384T>C	synonymous_variant				1	121086	0.825859	0	0	0	10258	0	0	0	0	11520	0	0	0	0	8634	0	0	0	1	16508	6.05767e-05	0	0	0	6604	0	0	0	0
4	221060_s_at / 1552798_a_at	9	120474913		G	A	ExAC	PASS	NA	ENSG00000136869.13	ENST00000394487.4	p.Glu129Glu	p.Glu129Glu	c.387G>A	synonymous_variant				1	121074	0.825941	0	0	0	10250	0	0	0	0	11524	0	0	0	0	8634	0	0	0	1	16508	6.05767e-05	0	0	0	6606	0	0	0	0
4	221060_s_at / 1552798_a_at	9	120474929	rs16906079	A	G	ExAC	PASS	NA	ENSG00000136869.13	ENST00000394487.4	p.Thr135Ala	p.Thr135Ala	c.403A>G	missense_variant				70	120904	578972	0	0	0	10150	0	0	0	1	11520	8.68056e-05	0	0	26	8630	0.00301275	0	0	5	16438	0.000304173	0	0	18	6608	0.00272397	0	0	17
4	221060_s_at / 1552798_a_at	9	120474937		A	G	ExAC	PASS	NA	ENSG00000136869.13	ENST00000394487.4	p.Leu137Leu	p.Leu137Leu	c.411A>G	synonymous_variant				2	120914	1.65407	0	0	0	10118	0	0	0	0	11530	0	0	0	0	8634	0	0	0	0	16458	0	0	0	0	6610	0	0	0	2
4	221060_s_at / 1552798_a_at	9	120474941		C	T	ExAC	PASS	NA	ENSG00000136869.13	ENST00000394487.4	p.His139Tyr	p.His139Tyr	c.415C>T	missense_variant				1	120918	0.827007	0	0	0	10110	0	0	0	0	11532	0	0	0	0	8634	0	0	0	0	16470	0	0	0	0	6612	0	0	0	1
4	221060_s_at / 1552798_a_at	9	120474943		C	T	ExAC	PASS	NA	ENSG00000136869.13	ENST00000394487.4	p.His139His	p.His139His	c.417C>T	synonymous_variant				3	120884	2.48172	0	0	1	10088	9.91277e-05	0	0	0	11536	0	0	0	0	8630	0	0	0	0	16466	0	0	0	0	6610	0	0	0	2
4	221060_s_at / 1552798_a_at	9	120474949		C	T	ExAC	PASS	NA	ENSG00000136869.13	ENST00000394487.4	p.Asp141Asp	p.Asp141Asp	c.423C>T	synonymous_variant				1	120876	0.827294	0	0	0	10042	0	0	0	0	11532	0	0	0	1	8634	0.000115821	0	0	0	16506	0	0	0	0	6608	0	0	0	0
4	221060_s_at / 1552798_a_at	9	120474950		C	G	ExAC	PASS	NA	ENSG00000136869.13	ENST00000394487.4	p.Leu142Val	p.Leu142Val	c.424C>G	missense_variant				2	120880	1.65453	0	0	0	10042	0	0	0	0	11530	0	0	0	0	8636	0	0	0	0	16508	0	0	0	0	6608	0	0	0	2
4	221060_s_at / 1552798_a_at	9	120474962		A	T	ExAC	PASS	NA	ENSG00000136869.13	ENST00000394487.4	p.Lys146Ter	p.Lys146Ter	c.436A>T	stop_gained				1	120836	0.827568	0	0	0	9996	0	0	0	1	11538	8.66701e-05	0	0	0	8636	0	0	0	0	16504	0	0	0	0	6606	0	0	0	0
4	221060_s_at / 1552798_a_at	9	120474966		T	G	ExAC	PASS	NA	ENSG00000136869.13	ENST00000394487.4	p.Ile147Ser	p.Ile147Ser	c.440T>G	missense_variant				1	120810	0.827746	0	0	0	9980	0	0	0	0	11534	0	0	0	0	8634	0	0	0	0	16504	0	0	0	0	6608	0	0	0	1
4	221060_s_at / 1552798_a_at	9	120474968		C	T	ExAC	PASS	NA	ENSG00000136869.13	ENST00000394487.4	p.Gln148Ter	p.Gln148Ter	c.442C>T	stop_gained				1	120806	0.827773	0	0	0	9982	0	0	0	0	11528	0	0	0	0	8634	0	0	0	1	16502	6.05987e-05	0	0	0	6608	0	0	0	0
4	221060_s_at / 1552798_a_at	9	120474969	rs5030713	A	T	ExAC	PASS	NA	ENSG00000136869.13	ENST00000394487.4	p.Gln148Leu	p.Gln148Leu	c.443A>T	missense_variant				1	120818	0.827691	0	0	0	9984	0	0	0	0	11538	0	0	0	0	8632	0	0	0	0	16504	0	0	0	0	6610	0	0	0	1
4	221060_s_at / 1552798_a_at	9	120474969	rs5030713	A	G	ExAC	PASS	NA	ENSG00000136869.13	ENST00000394487.4	p.Gln148Arg	p.Gln148Arg	c.443A>G	missense_variant				16	120818	132431	0	0	16	9984	0.00160256	0	0	0	11538	0	0	0	0	8632	0	0	0	0	16504	0	0	0	0	6610	0	0	0	0
4	221060_s_at / 1552798_a_at	9	120474991		G	T	ExAC	PASS	NA	ENSG00000136869.13	ENST00000394487.4	p.Leu155Phe	p.Leu155Phe	c.465G>T	missense_variant				1	120666	0.828734	0	0	0	9886	0	0	0	0	11524	0	0	0	0	8624	0	0	0	1	16502	6.05987e-05	0	0	0	6604	0	0	0	0
4	221060_s_at / 1552798_a_at	9	120474992		C	T	ExAC	PASS	NA	ENSG00000136869.13	ENST00000394487.4	p.Arg156Trp	p.Arg156Trp	c.466C>T	missense_variant				8	120632	6.63174	0	0	0	9880	0	0	0	1	11522	8.67905e-05	0	0	0	8620	0	0	0	1	16502	6.05987e-05	0	0	0	6604	0	0	0	6
4	221060_s_at / 1552798_a_at	9	120474993		G	A	ExAC	PASS	NA	ENSG00000136869.13	ENST00000394487.4	p.Arg156Gln	p.Arg156Gln	c.467G>A	missense_variant				2	120616	1.65815	0	0	0	9878	0	0	0	0	11518	0	0	0	0	8622	0	0	0	1	16500	6.06061e-05	0	0	0	6602	0	0	0	0
[truncated: 4,296 more rows]
[truncated: 8 more columns]
